# Supplementary material for: The potential role of genetic assimilation during maize domestication
Source: PLoS One. 2017 Sep 8;12(9):e0184202. doi: 10.1371/journal.pone.0184202 (PMC5590903; doi:10.1371/journal.pone.0184202)
Supplement: S1 File — Flowering_genes.csv, Go_terms.xls, Maize_DE.csv, Maize_readcounts.csv, Teosinte_DE.csv, Teosinte_readcounts.csv and Teosinte_specific_in_domestication.xls. (ZIP) [file pone.0184202.s008.zip]

Archive with 20 entries (17 files):
- supp_files/
- supp_files/.DS_Store
- __MACOSX/
- __MACOSX/supp_files/
- __MACOSX/supp_files/._.DS_Store
- supp_files/Flowering_genes.csv
- __MACOSX/supp_files/._Flowering_genes.csv
- supp_files/Go_terms.xlsx
- __MACOSX/supp_files/._Go_terms.xlsx
- supp_files/Maize_DE.csv
- __MACOSX/supp_files/._Maize_DE.csv
- supp_files/Maize_readcounts.csv
- __MACOSX/supp_files/._Maize_readcounts.csv
- supp_files/Teosinte_DE.csv
- __MACOSX/supp_files/._Teosinte_DE.csv
- supp_files/Teosinte_readcounts.csv
- __MACOSX/supp_files/._Teosinte_readcounts.csv
- supp_files/teosinte_specific_in_domestication.xls
- __MACOSX/supp_files/._teosinte_specific_in_domestication.xls
- __MACOSX/._supp_files
