# Supplementary material for: The potential role of genetic assimilation during maize domestication
Source: PLoS One. 2017 Sep 8;12(9):e0184202. doi: 10.1371/journal.pone.0184202 (PMC5590903; doi:10.1371/journal.pone.0184202)
Supplement: S1 File — Flowering_genes.csv, Go_terms.xls, Maize_DE.csv, Maize_readcounts.csv, Teosinte_DE.csv, Teosinte_readcounts.csv and Teosinte_specific_in_domestication.xls. (ZIP) [file pone.0184202.s008.zip › supp_files/Flowering_genes.csv]

Gene	DE in Maize/Teosinte/Shared
GRMZM2G034471	Maize
GRMZM2G108153	Maize
GRMZM2G131266	Maize
GRMZM2G171365	Maize
GRMZM2G171365	Maize
GRMZM2G029912	Teosinte
GRMZM2G060866	Teosinte
GRMZM2G066291	Teosinte
GRMZM2G070034	Teosinte
GRMZM2G363229	Teosinte
GRMZM2G469898	Teosinte
GRMZM2G700665	Teosinte
GRMZM2G088964	Shared
GRMZM2G113480	Shared
GRMZM2G168898	Shared
