# Supplementary material for: The potential role of genetic assimilation during maize domestication
Source: PLoS One. 2017 Sep 8;12(9):e0184202. doi: 10.1371/journal.pone.0184202 (PMC5590903; doi:10.1371/journal.pone.0184202)
Supplement: S1 File — Flowering_genes.csv, Go_terms.xls, Maize_DE.csv, Maize_readcounts.csv, Teosinte_DE.csv, Teosinte_readcounts.csv and Teosinte_specific_in_domestication.xls. (ZIP) [file pone.0184202.s008.zip › supp_files/Go_terms.xlsx]

## Sheet: Teo_specific
GO term	Ontology	Description	Number in input list	Number in BG/Ref	p-value	FDR
GO:0044281	P	small molecule metabolic process	224	2143	3.3e-07	0.00062
GO:0044283	P	small molecule biosynthetic process	94	729	1.5e-07	0.00062
GO:0009309	P	amine biosynthetic process	40	231	4.1e-07	0.00062
GO:0046165	P	alcohol biosynthetic process	17	58	5.5e-07	0.00063
GO:0050896	P	response to stimulus	325	3347	1.4e-06	0.0013
GO:0042221	P	response to chemical stimulus	203	1962	1.9e-06	0.0014
GO:0008652	P	cellular amino acid biosynthetic process	35	204	2.5e-06	0.0015
GO:0006519	P	cellular amino acid and derivative metabolic process	79	624	2.5e-06	0.0015
GO:0006811	P	ion transport	70	537	3.2e-06	0.0016
GO:0019319	P	hexose biosynthetic process	11	31	7e-06	0.0027
GO:0051179	P	localization	210	2086	7.2e-06	0.0027
GO:0042180	P	cellular ketone metabolic process	104	903	6.5e-06	0.0027
GO:0009607	P	response to biotic stimulus	80	657	9.3e-06	0.0028
GO:0051234	P	establishment of localization	204	2033	1.1e-05	0.0028
GO:0043436	P	oxoacid metabolic process	101	882	1.1e-05	0.0028
GO:0006810	P	transport	203	2024	1.2e-05	0.0028
GO:0044271	P	cellular nitrogen compound biosynthetic process	54	394	9.2e-06	0.0028
GO:0055085	P	transmembrane transport	85	708	8.7e-06	0.0028
GO:0006082	P	organic acid metabolic process	101	884	1.2e-05	0.0028
GO:0019752	P	carboxylic acid metabolic process	101	882	1.1e-05	0.0028
GO:0046364	P	monosaccharide biosynthetic process	11	33	1.4e-05	0.003
GO:0010035	P	response to inorganic substance	77	635	1.5e-05	0.003
GO:0051707	P	response to other organism	75	614	1.5e-05	0.003
GO:0009605	P	response to external stimulus	52	389	2.6e-05	0.0049
GO:0006066	P	alcohol metabolic process	49	363	3.3e-05	0.0059
GO:0044106	P	cellular amine metabolic process	61	483	3.2e-05	0.0059
GO:0009308	P	amine metabolic process	67	548	3.9e-05	0.0062
GO:0009628	P	response to abiotic stimulus	142	1367	3.8e-05	0.0062
GO:0016036	P	cellular response to phosphate starvation	14	56	3.9e-05	0.0062
GO:0006094	P	gluconeogenesis	7	15	4.3e-05	0.0065
GO:0006520	P	cellular amino acid metabolic process	55	430	5.3e-05	0.0078
GO:0051716	P	cellular response to stimulus	95	858	6.5e-05	0.0092
GO:0006970	P	response to osmotic stress	64	527	6.8e-05	0.0092
GO:0019438	P	aromatic compound biosynthetic process	30	191	6.8e-05	0.0092
GO:0019751	P	polyol metabolic process	13	52	7.4e-05	0.0096
GO:0042594	P	response to starvation	18	90	8.4e-05	0.011
GO:0016051	P	carbohydrate biosynthetic process	38	269	8.9e-05	0.011
GO:0009267	P	cellular response to starvation	17	83	9.6e-05	0.012
GO:0010038	P	response to metal ion	64	535	0.00011	0.012
GO:0019344	P	cysteine biosynthetic process	7	17	0.00011	0.013
GO:0044262	P	cellular carbohydrate metabolic process	76	668	0.00013	0.015
GO:0031669	P	cellular response to nutrient levels	18	94	0.00015	0.016
GO:0009719	P	response to endogenous stimulus	89	815	0.00017	0.018
GO:0006950	P	response to stress	200	2094	0.00019	0.019
GO:0034637	P	cellular carbohydrate biosynthetic process	35	250	0.00019	0.02
GO:0000097	P	sulfur amino acid biosynthetic process	11	43	0.00021	0.021
GO:0031668	P	cellular response to extracellular stimulus	21	122	0.00022	0.021
GO:0006952	P	defense response	66	572	0.00023	0.022
GO:0071496	P	cellular response to external stimulus	21	123	0.00024	0.023
GO:0034641	P	cellular nitrogen compound metabolic process	79	717	0.00027	0.025
GO:0042398	P	cellular amino acid derivative biosynthetic process	25	160	0.00028	0.025
GO:0031667	P	response to nutrient levels	19	107	0.00028	0.025
GO:0006820	P	anion transport	18	99	0.0003	0.025
GO:0051704	P	multi-organism process	90	843	0.00032	0.027
GO:0009867	P	jasmonic acid mediated signaling pathway	9	32	0.00036	0.029
GO:0071395	P	cellular response to jasmonic acid stimulus	9	32	0.00036	0.029
GO:0006812	P	cation transport	51	421	0.00035	0.029
GO:0009991	P	response to extracellular stimulus	22	136	0.00039	0.03
GO:0006534	P	cysteine metabolic process	7	21	0.00052	0.04
GO:0006725	P	cellular aromatic compound metabolic process	42	337	0.00061	0.047
GO:0046686	P	response to cadmium ion	52	443	0.00065	0.048
GO:0009617	P	response to bacterium	39	307	0.00064	0.048
GO:0006090	P	pyruvate metabolic process	8	28	0.00068	0.048
GO:0046394	P	carboxylic acid biosynthetic process	53	455	0.00069	0.048
GO:0000096	P	sulfur amino acid metabolic process	13	64	0.00066	0.048
GO:0016053	P	organic acid biosynthetic process	53	455	0.00069	0.048
GO:0005215	F	transporter activity	128	1032	1.3e-08	1.8e-05
GO:0022857	F	transmembrane transporter activity	100	805	3.7e-07	0.00025
GO:0022892	F	substrate-specific transporter activity	91	739	1.6e-06	0.00075
GO:0022891	F	substrate-specific transmembrane transporter activity	83	662	2.2e-06	0.00075
GO:0015075	F	ion transmembrane transporter activity	60	478	4.4e-05	0.012
GO:0005886	C	plasma membrane	245	2349	1.3e-07	9.3e-05
GO:0005773	C	vacuole	99	855	8.3e-06	0.0029
GO:0044425	C	membrane part	240	2491	3.3e-05	0.0058
GO:0016469	C	proton-transporting two-sector ATPase complex	17	76	3e-05	0.0058
GO:0016020	C	membrane	459	5195	0.00014	0.02
GO:0033176	C	proton-transporting V-type ATPase complex	9	30	0.00021	0.025

## Sheet: Teo_specific_up
GO term	Ontology	Description	Number in input list	Number in BG/Ref	p-value	FDR
GO:0042221	P	response to chemical stimulus	142	1962	5.6e-10	1.7e-06
GO:0044283	P	small molecule biosynthetic process	66	729	4.7e-09	2.9e-06
GO:0009309	P	amine biosynthetic process	32	231	2.4e-09	2.9e-06
GO:0050896	P	response to stimulus	213	3347	4.8e-09	2.9e-06
GO:0006811	P	ion transport	54	537	3e-09	2.9e-06
GO:0044281	P	small molecule metabolic process	145	2143	2.2e-08	1.1e-05
GO:0006519	P	cellular amino acid and derivative metabolic process	57	624	3.4e-08	1.5e-05
GO:0010035	P	response to inorganic substance	57	635	6e-08	2.3e-05
GO:0044271	P	cellular nitrogen compound biosynthetic process	41	394	7.8e-08	2.6e-05
GO:0008652	P	cellular amino acid biosynthetic process	27	204	1e-07	3.1e-05
GO:0051179	P	localization	137	2086	2.4e-07	6.6e-05
GO:0006810	P	transport	133	2024	3.3e-07	8.3e-05
GO:0006970	P	response to osmotic stress	48	527	3.8e-07	8.3e-05
GO:0051234	P	establishment of localization	133	2033	4.1e-07	8.3e-05
GO:0009628	P	response to abiotic stimulus	97	1367	3.9e-07	8.3e-05
GO:0006812	P	cation transport	41	421	4.5e-07	8.5e-05
GO:0046165	P	alcohol biosynthetic process	13	58	4.9e-07	8.7e-05
GO:0044262	P	cellular carbohydrate metabolic process	56	668	6.7e-07	0.00011
GO:0005975	P	carbohydrate metabolic process	79	1071	9.1e-07	0.00014
GO:0016051	P	carbohydrate biosynthetic process	30	269	8.9e-07	0.00014
GO:0015672	P	monovalent inorganic cation transport	20	139	1.1e-06	0.00016
GO:0019438	P	aromatic compound biosynthetic process	24	191	1.3e-06	0.00017
GO:0006066	P	alcohol metabolic process	36	363	1.4e-06	0.00018
GO:0006725	P	cellular aromatic compound metabolic process	34	337	1.8e-06	0.00023
GO:0016036	P	cellular response to phosphate starvation	12	56	2.2e-06	0.00027
GO:0031668	P	cellular response to extracellular stimulus	18	122	2.6e-06	0.00029
GO:0044106	P	cellular amine metabolic process	43	483	2.5e-06	0.00029
GO:0071496	P	cellular response to external stimulus	18	123	2.9e-06	0.00031
GO:0055085	P	transmembrane transport	56	708	3.8e-06	0.0004
GO:0034637	P	cellular carbohydrate biosynthetic process	27	250	5.4e-06	0.00055
GO:0009267	P	cellular response to starvation	14	83	6.6e-06	0.00061
GO:0010038	P	response to metal ion	45	535	6.6e-06	0.00061
GO:0031669	P	cellular response to nutrient levels	15	94	6.4e-06	0.00061
GO:0000097	P	sulfur amino acid biosynthetic process	10	43	7e-06	0.00063
GO:0042398	P	cellular amino acid derivative biosynthetic process	20	160	9.8e-06	0.00085
GO:0034641	P	cellular nitrogen compound metabolic process	55	717	1.1e-05	0.00092
GO:0009308	P	amine metabolic process	45	548	1.2e-05	0.00096
GO:0009991	P	response to extracellular stimulus	18	136	1.2e-05	0.00096
GO:0042594	P	response to starvation	14	90	1.7e-05	0.0013
GO:0006575	P	cellular amino acid derivative metabolic process	26	252	1.8e-05	0.0013
GO:0046686	P	response to cadmium ion	38	443	2.1e-05	0.0015
GO:0006520	P	cellular amino acid metabolic process	37	430	2.4e-05	0.0018
GO:0019319	P	hexose biosynthetic process	8	31	2.6e-05	0.0018
GO:0042180	P	cellular ketone metabolic process	64	903	2.7e-05	0.0018
GO:0006950	P	response to stress	126	2094	3.2e-05	0.0021
GO:0031667	P	response to nutrient levels	15	107	3.1e-05	0.0021
GO:0019344	P	cysteine biosynthetic process	6	17	3.8e-05	0.0025
GO:0006091	P	generation of precursor metabolites and energy	35	408	4.2e-05	0.0026
GO:0046364	P	monosaccharide biosynthetic process	8	33	4.2e-05	0.0026
GO:0015992	P	proton transport	14	98	4.6e-05	0.0027
GO:0006818	P	hydrogen transport	14	98	4.6e-05	0.0027
GO:0009719	P	response to endogenous stimulus	58	815	5.3e-05	0.0031
GO:0009651	P	response to salt stress	39	481	5.5e-05	0.0032
GO:0043436	P	oxoacid metabolic process	61	882	7.8e-05	0.0043
GO:0019752	P	carboxylic acid metabolic process	61	882	7.8e-05	0.0043
GO:0006082	P	organic acid metabolic process	61	884	8.3e-05	0.0045
GO:0009725	P	response to hormone stimulus	54	757	8.6e-05	0.0046
GO:0044272	P	sulfur compound biosynthetic process	14	104	8.8e-05	0.0046
GO:0006021	P	inositol biosynthetic process	5	13	0.00011	0.0055
GO:0006535	P	cysteine biosynthetic process from serine	5	13	0.00011	0.0055
GO:0009698	P	phenylpropanoid metabolic process	15	121	0.00013	0.0065
GO:0009699	P	phenylpropanoid biosynthetic process	12	83	0.00014	0.0067
GO:0006534	P	cysteine metabolic process	6	21	0.00015	0.007
GO:0006855	P	multidrug transport	9	50	0.00017	0.008
GO:0009605	P	response to external stimulus	32	389	0.00018	0.0084
GO:0009415	P	response to water	24	260	0.0002	0.009
GO:0006820	P	anion transport	13	99	0.0002	0.009
GO:0015893	P	drug transport	9	51	0.0002	0.009
GO:0006094	P	gluconeogenesis	5	15	0.00024	0.01
GO:0042493	P	response to drug	9	52	0.00023	0.01
GO:0046173	P	polyol biosynthetic process	5	15	0.00024	0.01
GO:0019751	P	polyol metabolic process	9	52	0.00023	0.01
GO:0006790	P	sulfur metabolic process	17	157	0.00026	0.011
GO:0000096	P	sulfur amino acid metabolic process	10	64	0.00025	0.011
GO:0019318	P	hexose metabolic process	21	218	0.00027	0.011
GO:0009414	P	response to water deprivation	23	250	0.00028	0.011
GO:0000302	P	response to reactive oxygen species	12	90	0.0003	0.012
GO:0046394	P	carboxylic acid biosynthetic process	35	455	0.00033	0.013
GO:0016053	P	organic acid biosynthetic process	35	455	0.00033	0.013
GO:0010033	P	response to organic substance	64	992	0.00035	0.013
GO:0009072	P	aromatic amino acid family metabolic process	11	79	0.00036	0.013
GO:0006020	P	inositol metabolic process	6	25	0.00041	0.015
GO:0042542	P	response to hydrogen peroxide	10	68	0.00042	0.015
GO:0019748	P	secondary metabolic process	25	292	0.00047	0.017
GO:0009409	P	response to cold	26	314	0.00061	0.022
GO:0009070	P	serine family amino acid biosynthetic process	6	27	0.00064	0.023
GO:0015991	P	ATP hydrolysis coupled proton transport	8	48	0.00066	0.023
GO:0015988	P	energy coupled proton transport, against electrochemical gradient	8	48	0.00066	0.023
GO:0006006	P	glucose metabolic process	17	171	0.00069	0.023
GO:0033554	P	cellular response to stress	32	422	0.00073	0.025
GO:0022900	P	electron transport chain	16	157	0.00074	0.025
GO:0006090	P	pyruvate metabolic process	6	28	0.00079	0.026
GO:0009737	P	response to abscisic acid stimulus	29	372	0.00081	0.026
GO:0005996	P	monosaccharide metabolic process	22	254	0.00084	0.027
GO:0023052	P	signaling	61	978	0.001	0.033
GO:0009266	P	response to temperature stimulus	33	456	0.0013	0.042
GO:0006563	P	L-serine metabolic process	6	31	0.0014	0.043
GO:0015980	P	energy derivation by oxidation of organic compounds	13	122	0.0015	0.046
GO:0051716	P	cellular response to stimulus	54	858	0.0015	0.047
GO:0034220	P	ion transmembrane transport	14	138	0.0016	0.049
GO:0042401	P	cellular biogenic amine biosynthetic process	7	43	0.0016	0.049
GO:0009073	P	aromatic amino acid family biosynthetic process	8	55	0.0017	0.049
GO:0022857	F	transmembrane transporter activity	75	805	1.4e-10	1.3e-07
GO:0005215	F	transporter activity	87	1032	8.5e-10	3.9e-07
GO:0022891	F	substrate-specific transmembrane transporter activity	58	662	1.1e-07	3.2e-05
GO:0015078	F	hydrogen ion transmembrane transporter activity	18	109	4.8e-07	0.00011
GO:0022892	F	substrate-specific transporter activity	60	739	8.1e-07	0.00015
GO:0015075	F	ion transmembrane transporter activity	43	478	2e-06	0.0003
GO:0015077	F	monovalent inorganic cation transmembrane transporter activity	19	143	6.7e-06	0.00087
GO:0022804	F	active transmembrane transporter activity	36	392	7.7e-06	0.00089
GO:0005507	F	copper ion binding	28	278	1.4e-05	0.0014
GO:0008324	F	cation transmembrane transporter activity	33	372	3.5e-05	0.0032
GO:0016820	F	hydrolase activity, acting on acid anhydrides, catalyzing transmembrane movement of substances	19	162	3.9e-05	0.0033
GO:0042626	F	ATPase activity, coupled to transmembrane movement of substances	17	151	0.00016	0.012
GO:0043492	F	ATPase activity, coupled to movement of substances	17	152	0.00017	0.012
GO:0022890	F	inorganic cation transmembrane transporter activity	22	228	0.00019	0.013
GO:0015238	F	drug transmembrane transporter activity	9	52	0.00023	0.014
GO:0015297	F	antiporter activity	13	104	0.00033	0.019
GO:0016872	F	intramolecular lyase activity	5	17	0.00046	0.023
GO:0003993	F	acid phosphatase activity	7	35	0.00045	0.023
GO:0016491	F	oxidoreductase activity	100	1720	0.0005	0.023
GO:0048037	F	cofactor binding	41	573	0.0005	0.023
GO:0015399	F	primary active transmembrane transporter activity	18	184	0.00059	0.025
GO:0015405	F	P-P-bond-hydrolysis-driven transmembrane transporter activity	18	184	0.00059	0.025
GO:0015291	F	secondary active transmembrane transporter activity	17	171	0.00069	0.027
GO:0019829	F	cation-transporting ATPase activity	12	101	0.00086	0.033
GO:0042625	F	ATPase activity, coupled to transmembrane movement of ions	12	102	0.00094	0.034
GO:0051536	F	iron-sulfur cluster binding	14	133	0.0011	0.038
GO:0051540	F	metal cluster binding	14	133	0.0011	0.038
GO:0043167	F	ion binding	187	3601	0.0012	0.04
GO:0043169	F	cation binding	187	3600	0.0012	0.04
GO:0042578	F	phosphoric ester hydrolase activity	24	297	0.0013	0.041
GO:0050662	F	coenzyme binding	30	403	0.0014	0.041
GO:0008509	F	anion transmembrane transporter activity	10	80	0.0015	0.044
GO:0016469	C	proton-transporting two-sector ATPase complex	16	76	6.3e-08	3.4e-05
GO:0005773	C	vacuole	67	855	7.2e-07	0.00019
GO:0033176	C	proton-transporting V-type ATPase complex	9	30	2e-06	0.00037
GO:0005886	C	plasma membrane	144	2349	4.4e-06	0.0006
GO:0044425	C	membrane part	149	2491	1.1e-05	0.0011
GO:0016020	C	membrane	272	5195	0.00013	0.012
GO:0016021	C	integral to membrane	92	1539	0.00034	0.023
GO:0005739	C	mitochondrion	59	891	0.0003	0.023
GO:0031224	C	intrinsic to membrane	95	1605	0.00038	0.023
GO:0033179	C	proton-transporting V-type ATPase, V0 domain	5	17	0.00046	0.025
GO:0033177	C	proton-transporting two-sector ATPase complex, proton-transporting domain	6	28	0.00079	0.039

## Sheet: Teo_specific_down
GO term	Ontology	Description	Number in input list	Number in BG/Ref	p-value	FDR
GO:0009867	P	jasmonic acid mediated signaling pathway	7	32	6.5e-05	0.027
GO:0071489	P	cellular response to red or far red light	6	21	4.3e-05	0.027
GO:0071395	P	cellular response to jasmonic acid stimulus	7	32	6.5e-05	0.027
GO:0007602	P	phototransduction	5	14	5.8e-05	0.027
GO:0010017	P	red or far-red light signaling pathway	6	20	3.2e-05	0.027
GO:0009585	P	red, far-red light phototransduction	5	14	5.8e-05	0.027
GO:0016874	F	ligase activity	31	455	0.00015	0.043
GO:0005515	F	protein binding	198	4468	8.5e-05	0.043
GO:0016881	F	acid-amino acid ligase activity	21	263	0.00019	0.043
GO:0042646	C	plastid nucleoid	6	23	7.6e-05	0.035

## Sheet: Maize_specific
GO term	Ontology	Description	Number in input list	Number in BG/Ref	p-value	FDR
GO:0015979	P	photosynthesis	104	226	3.9e-47	1.9e-43
GO:0019684	P	photosynthesis, light reaction	61	126	4.5e-30	1.1e-26
GO:0009765	P	photosynthesis, light harvesting	28	36	9.2e-23	1.5e-19
GO:0006412	P	translation	165	840	1.8e-20	2.2e-17
GO:0006091	P	generation of precursor metabolites and energy	99	414	5.8e-19	5.7e-16
GO:0009657	P	plastid organization	42	137	8.8e-13	7.2e-10
GO:0042440	P	pigment metabolic process	37	124	4.5e-11	3.2e-08
GO:0033013	P	tetrapyrrole metabolic process	29	82	5.6e-11	3.4e-08
GO:0046148	P	pigment biosynthetic process	31	93	7.1e-11	3.9e-08
GO:0015994	P	chlorophyll metabolic process	21	48	2.4e-10	9.7e-08
GO:0009416	P	response to light stimulus	89	487	2.4e-10	9.7e-08
GO:0006778	P	porphyrin metabolic process	27	76	2.2e-10	9.7e-08
GO:0009767	P	photosynthetic electron transport chain	23	60	8.2e-10	3.1e-07
GO:0009314	P	response to radiation	89	501	1e-09	3.6e-07
GO:0033014	P	tetrapyrrole biosynthetic process	22	57	1.6e-09	5.3e-07
GO:0015995	P	chlorophyll biosynthetic process	14	24	2e-09	6e-07
GO:0010027	P	thylakoid membrane organization	15	28	2.6e-09	7.1e-07
GO:0009668	P	plastid membrane organization	15	28	2.6e-09	7.1e-07
GO:0009628	P	response to abiotic stimulus	193	1377	3e-09	7.8e-07
GO:0055114	P	oxidation reduction	221	1629	4.2e-09	1e-06
GO:0010218	P	response to far red light	18	42	6.7e-09	1.6e-06
GO:0006779	P	porphyrin biosynthetic process	19	49	1.9e-08	4.2e-06
GO:0034641	P	cellular nitrogen compound metabolic process	112	723	2.7e-08	5.9e-06
GO:0045036	P	protein targeting to chloroplast	13	25	4.8e-08	9.9e-06
GO:0051186	P	cofactor metabolic process	62	338	8.6e-08	1.7e-05
GO:0022900	P	electron transport chain	37	162	1.3e-07	2.4e-05
GO:0009642	P	response to light intensity	27	100	1.7e-07	3e-05
GO:0018130	P	heterocycle biosynthetic process	36	157	1.7e-07	3e-05
GO:0010114	P	response to red light	17	47	3.4e-07	5.8e-05
GO:0044267	P	cellular protein metabolic process	383	3241	3.6e-07	5.9e-05
GO:0045038	P	protein import into chloroplast thylakoid membrane	6	6	5.4e-07	8.5e-05
GO:0009637	P	response to blue light	19	60	7.7e-07	0.00012
GO:0016108	P	tetraterpenoid metabolic process	13	31	1.1e-06	0.00016
GO:0009266	P	response to temperature stimulus	74	459	1.1e-06	0.00016
GO:0016116	P	carotenoid metabolic process	13	31	1.1e-06	0.00016
GO:0019538	P	protein metabolic process	438	3812	1.2e-06	0.00016
GO:0009658	P	chloroplast organization	23	85	1.3e-06	0.00017
GO:0009644	P	response to high light intensity	19	63	1.8e-06	0.00023
GO:0050896	P	response to stimulus	391	3381	2e-06	0.00025
GO:0051188	P	cofactor biosynthetic process	39	198	3.1e-06	0.00038
GO:0010196	P	nonphotochemical quenching	6	7	3.5e-06	0.00042
GO:0010207	P	photosystem II assembly	8	13	3.7e-06	0.00044
GO:0044281	P	small molecule metabolic process	261	2170	4.5e-06	0.0005
GO:0010206	P	photosystem II repair	7	10	4.6e-06	0.0005
GO:0030091	P	protein repair	7	10	4.6e-06	0.0005
GO:0044237	P	cellular metabolic process	901	8435	5.3e-06	0.00056
GO:0046483	P	heterocycle metabolic process	92	638	8e-06	0.00084
GO:0009409	P	response to cold	53	314	8.4e-06	0.00087
GO:0006720	P	isoprenoid metabolic process	27	121	9e-06	0.00091
GO:0008299	P	isoprenoid biosynthetic process	24	102	1.1e-05	0.0011
GO:0032544	P	plastid translation	7	11	1.2e-05	0.0011
GO:0042180	P	cellular ketone metabolic process	123	918	1.2e-05	0.0011
GO:0009058	P	biosynthetic process	465	4177	1.2e-05	0.0011
GO:0044249	P	cellular biosynthetic process	447	4032	2.4e-05	0.0022
GO:0009987	P	cellular process	1133	10891	2.8e-05	0.0025
GO:0016114	P	terpenoid biosynthetic process	18	69	3e-05	0.0026
GO:0016109	P	tetraterpenoid biosynthetic process	10	25	3.3e-05	0.0028
GO:0009639	P	response to red or far red light	30	151	3.3e-05	0.0028
GO:0016117	P	carotenoid biosynthetic process	10	25	3.3e-05	0.0028
GO:0006721	P	terpenoid metabolic process	21	90	4.2e-05	0.0035
GO:0016122	P	xanthophyll metabolic process	7	13	5.1e-05	0.0041
GO:0043436	P	oxoacid metabolic process	117	897	5.7e-05	0.0045
GO:0019752	P	carboxylic acid metabolic process	117	897	5.7e-05	0.0045
GO:0006082	P	organic acid metabolic process	117	899	6.2e-05	0.0048
GO:0008610	P	lipid biosynthetic process	63	431	0.00012	0.0091
GO:0008152	P	metabolic process	1162	11341	0.00014	0.01
GO:0045037	P	protein import into chloroplast stroma	6	11	0.00017	0.012
GO:0019748	P	secondary metabolic process	46	294	0.00019	0.014
GO:0044271	P	cellular nitrogen compound biosynthetic process	58	396	0.0002	0.015
GO:0044283	P	small molecule biosynthetic process	96	735	0.00022	0.016
GO:0009773	P	photosynthetic electron transport in photosystem I	7	16	0.00027	0.018
GO:0043038	P	amino acid activation	17	74	0.00026	0.018
GO:0043039	P	tRNA aminoacylation	17	74	0.00026	0.018
GO:0006950	P	response to stress	240	2113	0.00029	0.019
GO:0006586	P	indolalkylamine metabolic process	8	21	0.0003	0.02
GO:0006568	P	tryptophan metabolic process	8	21	0.0003	0.02
GO:0010109	P	regulation of photosynthesis	9	27	0.00041	0.026
GO:0006081	P	cellular aldehyde metabolic process	8	22	0.00044	0.028
GO:0061024	P	membrane organization	21	106	0.00048	0.029
GO:0016044	P	cellular membrane organization	21	106	0.00048	0.029
GO:0005198	F	structural molecule activity	139	661	2.8e-20	4.1e-17
GO:0003735	F	structural constituent of ribosome	121	552	2e-19	1.5e-16
GO:0009055	F	electron carrier activity	90	553	5.8e-08	2.9e-05
GO:0016491	F	oxidoreductase activity	223	1765	7.5e-07	0.00028
GO:0016168	F	chlorophyll binding	7	9	1.5e-06	0.00044
GO:0016705	F	oxidoreductase activity, acting on paired donors, with incorporation or reduction of molecular oxygen	71	469	1.6e-05	0.0038
GO:0051537	F	2 iron, 2 sulfur cluster binding	12	35	3.3e-05	0.007
GO:0051540	F	metal cluster binding	27	134	6.1e-05	0.01
GO:0051536	F	iron-sulfur cluster binding	27	134	6.1e-05	0.01
GO:0005381	F	iron ion transmembrane transporter activity	7	16	0.00027	0.037
GO:0042803	F	protein homodimerization activity	18	81	0.00028	0.037
GO:0044434	C	chloroplast part	391	1158	8.9e-112	7.5e-109
GO:0044435	C	plastid part	394	1176	2.3e-111	9.8e-109
GO:0009507	C	chloroplast	561	2089	5.9e-109	1.7e-106
GO:0009536	C	plastid	579	2202	4.9e-108	1e-105
GO:0009579	C	thylakoid	228	527	2e-92	3.3e-90
GO:0031976	C	plastid thylakoid	178	400	1.5e-75	2.1e-73
GO:0031984	C	organelle subcompartment	179	406	3.6e-75	4.3e-73
GO:0009534	C	chloroplast thylakoid	177	399	6.8e-75	7.2e-73
GO:0044436	C	thylakoid part	171	390	1.5e-71	1.4e-69
GO:0034357	C	photosynthetic membrane	168	386	8.9e-70	7.6e-68
GO:0042651	C	thylakoid membrane	155	354	4.2e-65	3.3e-63
GO:0055035	C	plastid thylakoid membrane	147	333	1.8e-62	1.2e-60
GO:0009535	C	chloroplast thylakoid membrane	145	331	3.8e-61	2.4e-59
GO:0009941	C	chloroplast envelope	188	558	9.4e-57	5.6e-55
GO:0009526	C	plastid envelope	191	581	9.7e-56	5.5e-54
GO:0009532	C	plastid stroma	188	589	9.2e-53	4.9e-51
GO:0009570	C	chloroplast stroma	184	573	3.8e-52	1.9e-50
GO:0044446	C	intracellular organelle part	593	3280	4.1e-50	1.9e-48
GO:0044422	C	organelle part	593	3283	5.5e-50	2.4e-48
GO:0044444	C	cytoplasmic part	896	5676	3.1e-46	1.3e-44
GO:0005737	C	cytoplasm	933	6192	1.6e-40	6.4e-39
GO:0031967	C	organelle envelope	210	862	1.7e-38	6.7e-37
GO:0031975	C	envelope	210	877	2.4e-37	9e-36
GO:0031090	C	organelle membrane	239	1189	9e-30	3.2e-28
GO:0043227	C	membrane-bounded organelle	885	6505	5.3e-26	1.8e-24
GO:0043231	C	intracellular membrane-bounded organelle	883	6491	6e-26	2e-24
GO:0043229	C	intracellular organelle	948	7070	1.5e-25	4.8e-24
GO:0043226	C	organelle	948	7072	1.7e-25	5e-24
GO:0010287	C	plastoglobule	39	65	2.1e-24	6.1e-23
GO:0009521	C	photosystem	44	83	2.9e-24	8.1e-23
GO:0031977	C	thylakoid lumen	37	66	8.5e-22	2.3e-20
GO:0044424	C	intracellular part	1036	8214	5e-20	1.3e-18
GO:0005840	C	ribosome	139	673	1.4e-19	3.7e-18
GO:0030529	C	ribonucleoprotein complex	153	785	7.3e-19	1.8e-17
GO:0009523	C	photosystem II	31	55	1.3e-18	3.2e-17
GO:0022626	C	cytosolic ribosome	83	321	2.2e-18	5.2e-17
GO:0005622	C	intracellular	1054	8664	1.5e-16	3.4e-15
GO:0033279	C	ribosomal subunit	71	281	1.9e-15	4.2e-14
GO:0044445	C	cytosolic part	67	266	1.3e-14	2.8e-13
GO:0031978	C	plastid thylakoid lumen	18	26	1.2e-13	2.6e-12
GO:0009543	C	chloroplast thylakoid lumen	18	26	1.2e-13	2.6e-12
GO:0022625	C	cytosolic large ribosomal subunit	42	135	5.1e-13	1e-11
GO:0016020	C	membrane	647	5261	8.9e-13	1.8e-11
GO:0015934	C	large ribosomal subunit	46	169	8.2e-12	1.6e-10
GO:0009654	C	oxygen evolving complex	18	32	2.2e-11	4.1e-10
GO:0044464	C	cell part	1239	11125	5e-10	9e-09
GO:0005623	C	cell	1239	11125	5e-10	9e-09
GO:0009522	C	photosystem I	15	30	9e-09	1.6e-07
GO:0032991	C	macromolecular complex	281	2240	8e-08	1.4e-06
GO:0005829	C	cytosol	174	1295	2.5e-07	4.1e-06
GO:0031974	C	membrane-enclosed lumen	114	787	6.6e-07	1.1e-05
GO:0019898	C	extrinsic to membrane	16	44	6.9e-07	1.1e-05
GO:0070013	C	intracellular organelle lumen	112	779	1.2e-06	1.8e-05
GO:0043233	C	organelle lumen	112	779	1.2e-06	1.8e-05
GO:0022627	C	cytosolic small ribosomal subunit	21	73	1.2e-06	1.9e-05
GO:0009538	C	photosystem I reaction center	7	9	1.5e-06	2.2e-05
GO:0043232	C	intracellular non-membrane-bounded organelle	184	1428	1.7e-06	2.5e-05
GO:0043228	C	non-membrane-bounded organelle	184	1428	1.7e-06	2.5e-05
GO:0048046	C	apoplast	59	352	3.5e-06	5e-05
GO:0015935	C	small ribosomal subunit	25	113	2.2e-05	0.00031
GO:0005739	C	mitochondrion	119	914	5.4e-05	0.00075
GO:0042170	C	plastid membrane	20	85	5.6e-05	0.00076
GO:0010319	C	stromule	14	49	7.6e-05	0.001
GO:0009528	C	plastid inner membrane	13	44	9.3e-05	0.0012
GO:0044425	C	membrane part	287	2533	0.00011	0.0014
GO:0031969	C	chloroplast membrane	18	76	0.00012	0.0015
GO:0009706	C	chloroplast inner membrane	12	42	0.00024	0.0031
GO:0005730	C	nucleolus	64	458	0.00037	0.0047
GO:0030136	C	clathrin-coated vesicle	6	13	0.00053	0.0065
GO:0030658	C	transport vesicle membrane	7	18	0.00063	0.0076
GO:0009295	C	nucleoid	10	36	0.001	0.012
GO:0030133	C	transport vesicle	8	25	0.0012	0.014
GO:0000229	C	cytoplasmic chromosome	6	15	0.0013	0.015
GO:0009508	C	plastid chromosome	6	15	0.0013	0.015
GO:0005886	C	plasma membrane	259	2365	0.0013	0.015
GO:0017119	C	Golgi transport complex	5	11	0.0017	0.019
GO:0030135	C	coated vesicle	12	53	0.0023	0.025
GO:0016023	C	cytoplasmic membrane-bounded vesicle	18	97	0.0025	0.026
GO:0031410	C	cytoplasmic vesicle	18	97	0.0025	0.026
GO:0005576	C	extracellular region	68	531	0.0025	0.026
GO:0042646	C	plastid nucleoid	7	23	0.0032	0.034
GO:0031988	C	membrane-bounded vesicle	18	101	0.0039	0.041

## Sheet: Maize_specific_up
GO term	Ontology	Description	Number in input list	Number in BG/Ref	p-value	FDR
GO:0006468	P	protein amino acid phosphorylation	109	1391	8.6e-10	2.2e-06
GO:0016310	P	phosphorylation	124	1804	1.1e-07	0.00014
GO:0006464	P	protein modification process	132	1979	2.4e-07	0.00017
GO:0006796	P	phosphate metabolic process	130	1954	3.2e-07	0.00017
GO:0006793	P	phosphorus metabolic process	130	1955	3.3e-07	0.00017
GO:0043687	P	post-translational protein modification	123	1834	4.2e-07	0.00018
GO:0016192	P	vesicle-mediated transport	34	332	1.5e-06	0.00055
GO:0043412	P	macromolecule modification	133	2093	2.4e-06	0.00077
GO:0042221	P	response to chemical stimulus	121	1981	3.1e-05	0.0089
GO:0023052	P	signaling	67	991	8.8e-05	0.023
GO:0006865	P	amino acid transport	9	48	0.00013	0.03
GO:0044262	P	cellular carbohydrate metabolic process	48	670	0.00021	0.042
GO:0015837	P	amine transport	9	51	0.00021	0.042
GO:0010033	P	response to organic substance	66	1007	0.00023	0.042
GO:0004674	F	protein serine/threonine kinase activity	95	1040	3.5e-12	3.1e-09
GO:0016773	F	phosphotransferase activity, alcohol group as acceptor	126	1605	5.2e-11	2.3e-08
GO:0004672	F	protein kinase activity	111	1408	4.5e-10	1.3e-07
GO:0016301	F	kinase activity	128	1752	2.7e-09	6e-07
GO:0032559	F	adenyl ribonucleotide binding	181	2737	5.7e-09	1e-06
GO:0001882	F	nucleoside binding	188	2882	8.2e-09	1.2e-06
GO:0001883	F	purine nucleoside binding	187	2875	1.1e-08	1.2e-06
GO:0030554	F	adenyl nucleotide binding	187	2873	1e-08	1.2e-06
GO:0032555	F	purine ribonucleotide binding	194	3022	1.6e-08	1.4e-06
GO:0032553	F	ribonucleotide binding	194	3022	1.6e-08	1.4e-06
GO:0017076	F	purine nucleotide binding	200	3164	2.9e-08	2.4e-06
GO:0000166	F	nucleotide binding	236	3917	9.9e-08	7.3e-06
GO:0005524	F	ATP binding	163	2611	7.1e-07	4.9e-05
GO:0016740	F	transferase activity	217	3702	1.5e-06	9.3e-05
GO:0043531	F	ADP binding	19	134	2.8e-06	0.00017
GO:0016772	F	transferase activity, transferring phosphorus-containing groups	131	2073	3.6e-06	0.0002
GO:0004702	F	receptor signaling protein serine/threonine kinase activity	9	33	5.2e-06	0.00026
GO:0005057	F	receptor signaling protein activity	9	33	5.2e-06	0.00026
GO:0030246	F	carbohydrate binding	23	203	1.3e-05	0.00062
GO:0015171	F	amino acid transmembrane transporter activity	8	38	0.00013	0.0058
GO:0016757	F	transferase activity, transferring glycosyl groups	48	658	0.00014	0.0059
GO:0005543	F	phospholipid binding	15	122	0.00015	0.0063
GO:0016758	F	transferase activity, transferring hexosyl groups	39	507	0.00019	0.0073
GO:0005275	F	amine transmembrane transporter activity	8	44	0.00038	0.014
GO:0005342	F	organic acid transmembrane transporter activity	9	58	0.00057	0.02
GO:0016705	F	oxidoreductase activity, acting on paired donors, with incorporation or reduction of molecular oxygen	35	469	0.00065	0.022
GO:0004707	F	MAP kinase activity	5	19	0.00083	0.027
GO:0019200	F	carbohydrate kinase activity	8	51	0.0011	0.033
GO:0020037	F	heme binding	35	489	0.0013	0.041
GO:0046943	F	carboxylic acid transmembrane transporter activity	8	54	0.0015	0.046
GO:0005886	C	plasma membrane	157	2365	3.4e-08	1.6e-05
GO:0044431	C	Golgi apparatus part	32	273	1.5e-07	3.7e-05
GO:0005794	C	Golgi apparatus	53	597	2.8e-07	4.6e-05
GO:0030135	C	coated vesicle	12	53	1.3e-06	0.00015
GO:0030658	C	transport vesicle membrane	7	18	4.2e-06	0.00037
GO:0030133	C	transport vesicle	8	25	4.6e-06	0.00037
GO:0030136	C	clathrin-coated vesicle	6	13	6.4e-06	0.00044
GO:0030662	C	coated vesicle membrane	10	45	1.2e-05	0.0007
GO:0044433	C	cytoplasmic vesicle part	10	47	1.7e-05	0.00076
GO:0030659	C	cytoplasmic vesicle membrane	10	47	1.7e-05	0.00076
GO:0000139	C	Golgi membrane	13	77	1.5e-05	0.00076
GO:0012506	C	vesicle membrane	10	48	2.1e-05	0.00085
GO:0016023	C	cytoplasmic membrane-bounded vesicle	14	97	4.4e-05	0.0014
GO:0017119	C	Golgi transport complex	5	11	4.3e-05	0.0014
GO:0031410	C	cytoplasmic vesicle	14	97	4.4e-05	0.0014
GO:0030120	C	vesicle coat	9	44	6.3e-05	0.0019
GO:0031988	C	membrane-bounded vesicle	14	101	6.9e-05	0.002
GO:0031982	C	vesicle	14	106	0.00012	0.0031
GO:0048475	C	coated membrane	14	110	0.00017	0.0042
GO:0030117	C	membrane coat	14	110	0.00017	0.0042
GO:0030660	C	Golgi-associated vesicle membrane	7	32	0.00027	0.0061
GO:0005798	C	Golgi-associated vesicle	7	37	0.00068	0.015
GO:0012505	C	endomembrane system	24	290	0.0011	0.021
GO:0044459	C	plasma membrane part	44	648	0.0011	0.021
GO:0030118	C	clathrin coat	8	53	0.0014	0.026

## Sheet: Maize_specific_down
GO term	Ontology	Description	Number in input list	Number in BG/Ref	p-value	FDR
GO:0015979	P	photosynthesis	103	226	5e-70	1.5e-66
GO:0006412	P	translation	162	840	4.5e-47	6.7e-44
GO:0019684	P	photosynthesis, light reaction	61	126	1.5e-44	1.5e-41
GO:0009765	P	photosynthesis, light harvesting	28	36	6.8e-30	5e-27
GO:0006091	P	generation of precursor metabolites and energy	85	414	3.3e-28	2e-25
GO:0009657	P	plastid organization	40	137	4.4e-20	2.2e-17
GO:0033013	P	tetrapyrrole metabolic process	29	82	1.5e-17	6.4e-15
GO:0006778	P	porphyrin metabolic process	27	76	1.7e-16	6.2e-14
GO:0042440	P	pigment metabolic process	34	124	2.1e-16	6.8e-14
GO:0015994	P	chlorophyll metabolic process	21	48	2.4e-15	7.3e-13
GO:0009767	P	photosynthetic electron transport chain	23	60	3.9e-15	1.1e-12
GO:0046148	P	pigment biosynthetic process	28	93	6e-15	1.5e-12
GO:0033014	P	tetrapyrrole biosynthetic process	22	57	1.3e-14	3e-12
GO:0022900	P	electron transport chain	35	162	1.9e-13	4e-11
GO:0044249	P	cellular biosynthetic process	317	4032	2.7e-13	5.3e-11
GO:0009416	P	response to light stimulus	66	487	4.1e-13	7.7e-11
GO:0010027	P	thylakoid membrane organization	15	28	5.3e-13	8.8e-11
GO:0009668	P	plastid membrane organization	15	28	5.3e-13	8.8e-11
GO:0015995	P	chlorophyll biosynthetic process	14	24	6.5e-13	1e-10
GO:0006779	P	porphyrin biosynthetic process	19	49	7.2e-13	1.1e-10
GO:0009314	P	response to radiation	66	501	1.5e-12	2.1e-10
GO:0009058	P	biosynthetic process	322	4177	1.6e-12	2.2e-10
GO:0051186	P	cofactor metabolic process	51	338	2.8e-12	3.7e-10
GO:0010218	P	response to far red light	17	42	5e-12	6.2e-10
GO:0018130	P	heterocycle biosynthetic process	32	157	9.9e-12	1.2e-09
GO:0045036	P	protein targeting to chloroplast	13	25	3.1e-11	3.6e-09
GO:0051188	P	cofactor biosynthetic process	35	198	7.5e-11	8.3e-09
GO:0009658	P	chloroplast organization	22	85	1.2e-10	1.3e-08
GO:0046483	P	heterocycle metabolic process	72	638	2.1e-10	2.2e-08
GO:0009628	P	response to abiotic stimulus	125	1377	4e-10	3.9e-08
GO:0010114	P	response to red light	16	47	4.5e-10	4.3e-08
GO:0016108	P	tetraterpenoid metabolic process	13	31	9.4e-10	8.5e-08
GO:0016116	P	carotenoid metabolic process	13	31	9.4e-10	8.5e-08
GO:0019538	P	protein metabolic process	281	3812	1.3e-09	1.2e-07
GO:0034641	P	cellular nitrogen compound metabolic process	76	723	1.7e-09	1.5e-07
GO:0010467	P	gene expression	223	2906	1.8e-09	1.5e-07
GO:0009637	P	response to blue light	17	60	3.2e-09	2.6e-07
GO:0044237	P	cellular metabolic process	558	8435	5e-09	4e-07
GO:0044267	P	cellular protein metabolic process	241	3241	6.4e-09	4.9e-07
GO:0045038	P	protein import into chloroplast thylakoid membrane	6	6	1.4e-08	1.1e-06
GO:0010207	P	photosystem II assembly	8	13	3.6e-08	2.6e-06
GO:0055114	P	oxidation reduction	133	1629	6.1e-08	4.3e-06
GO:0010206	P	photosystem II repair	7	10	7.5e-08	5.1e-06
GO:0030091	P	protein repair	7	10	7.5e-08	5.1e-06
GO:0034645	P	cellular macromolecule biosynthetic process	211	2866	7.9e-08	5.2e-06
GO:0010196	P	nonphotochemical quenching	6	7	9.7e-08	6.1e-06
GO:0009059	P	macromolecule biosynthetic process	211	2874	9.5e-08	6.1e-06
GO:0009639	P	response to red or far red light	25	151	1.2e-07	7.8e-06
GO:0042180	P	cellular ketone metabolic process	84	918	1.3e-07	8e-06
GO:0016109	P	tetraterpenoid biosynthetic process	10	25	1.4e-07	8.3e-06
GO:0016117	P	carotenoid biosynthetic process	10	25	1.4e-07	8.3e-06
GO:0032544	P	plastid translation	7	11	2e-07	1.1e-05
GO:0006720	P	isoprenoid metabolic process	21	121	5.4e-07	3e-05
GO:0043038	P	amino acid activation	16	74	5.5e-07	3e-05
GO:0043039	P	tRNA aminoacylation	16	74	5.5e-07	3e-05
GO:0009266	P	response to temperature stimulus	49	459	6.2e-07	3.3e-05
GO:0016122	P	xanthophyll metabolic process	7	13	9.4e-07	4.9e-05
GO:0044281	P	small molecule metabolic process	160	2170	1.7e-06	8.6e-05
GO:0044271	P	cellular nitrogen compound biosynthetic process	43	396	1.8e-06	9.1e-05
GO:0006721	P	terpenoid metabolic process	17	90	1.9e-06	9.2e-05
GO:0043436	P	oxoacid metabolic process	78	897	2.3e-06	0.00011
GO:0019752	P	carboxylic acid metabolic process	78	897	2.3e-06	0.00011
GO:0006082	P	organic acid metabolic process	78	899	2.5e-06	0.00012
GO:0008299	P	isoprenoid biosynthetic process	18	102	2.6e-06	0.00012
GO:0045037	P	protein import into chloroplast stroma	6	11	5.4e-06	0.00025
GO:0009773	P	photosynthetic electron transport in photosystem I	7	16	5.5e-06	0.00025
GO:0016114	P	terpenoid biosynthetic process	14	69	6.1e-06	0.00027
GO:0017038	P	protein import	13	60	6e-06	0.00027
GO:0009642	P	response to light intensity	17	100	8.2e-06	0.00036
GO:0009409	P	response to cold	35	314	8.5e-06	0.00036
GO:0006418	P	tRNA aminoacylation for protein translation	14	71	8.6e-06	0.00036
GO:0009644	P	response to high light intensity	13	63	1.1e-05	0.00044
GO:0009987	P	cellular process	657	10891	1.4e-05	0.00059
GO:0008152	P	metabolic process	682	11341	1.5e-05	0.00062
GO:0061024	P	membrane organization	17	106	1.8e-05	0.00071
GO:0016044	P	cellular membrane organization	17	106	1.8e-05	0.00071
GO:0045426	P	quinone cofactor biosynthetic process	7	19	2.1e-05	0.00082
GO:0010109	P	regulation of photosynthesis	8	27	3.3e-05	0.0013
GO:0006568	P	tryptophan metabolic process	7	21	4.5e-05	0.0017
GO:0006586	P	indolalkylamine metabolic process	7	21	4.5e-05	0.0017
GO:0008610	P	lipid biosynthetic process	41	431	6.6e-05	0.0024
GO:0006775	P	fat-soluble vitamin metabolic process	6	16	7.5e-05	0.0027
GO:0042742	P	defense response to bacterium	28	254	7.5e-05	0.0027
GO:0042362	P	fat-soluble vitamin biosynthetic process	6	16	7.5e-05	0.0027
GO:0006612	P	protein targeting to membrane	8	31	9.9e-05	0.0035
GO:0018298	P	protein-chromophore linkage	5	11	0.0001	0.0036
GO:0042375	P	quinone cofactor metabolic process	7	24	0.00012	0.004
GO:0006399	P	tRNA metabolic process	19	149	0.00015	0.0052
GO:0009110	P	vitamin biosynthetic process	13	82	0.00019	0.0063
GO:0044283	P	small molecule biosynthetic process	59	735	0.00026	0.0087
GO:0043155	P	negative regulation of photosynthesis, light reaction	5	13	0.00027	0.0087
GO:0010205	P	photoinhibition	5	13	0.00027	0.0087
GO:0006766	P	vitamin metabolic process	13	85	0.00027	0.0087
GO:0042548	P	regulation of photosynthesis, light reaction	6	20	0.00031	0.0097
GO:0010077	P	maintenance of inflorescence meristem identity	5	14	0.0004	0.012
GO:0009617	P	response to bacterium	30	309	0.0004	0.012
GO:0032787	P	monocarboxylic acid metabolic process	37	412	0.00043	0.013
GO:0006605	P	protein targeting	16	125	0.00047	0.014
GO:0034660	P	ncRNA metabolic process	23	216	0.0005	0.015
GO:0043467	P	regulation of generation of precursor metabolites and energy	6	22	0.00054	0.016
GO:0006081	P	cellular aldehyde metabolic process	6	22	0.00054	0.016
GO:0006520	P	cellular amino acid metabolic process	38	437	0.00067	0.02
GO:0000162	P	tryptophan biosynthetic process	5	16	0.0008	0.023
GO:0046219	P	indolalkylamine biosynthetic process	5	16	0.0008	0.023
GO:0006631	P	fatty acid metabolic process	26	267	0.00088	0.025
GO:0044255	P	cellular lipid metabolic process	48	600	0.00095	0.027
GO:0042168	P	heme metabolic process	5	17	0.0011	0.03
GO:0006633	P	fatty acid biosynthetic process	20	190	0.0013	0.035
GO:0050896	P	response to stimulus	209	3381	0.0013	0.037
GO:0006826	P	iron ion transport	6	26	0.0014	0.038
GO:0043623	P	cellular protein complex assembly	19	181	0.0017	0.046
GO:0003735	F	structural constituent of ribosome	121	552	6.8e-42	6.6e-39
GO:0005198	F	structural molecule activity	129	661	7.4e-39	3.6e-36
GO:0016168	F	chlorophyll binding	7	9	2.3e-08	7.6e-06
GO:0051536	F	iron-sulfur cluster binding	24	134	4.8e-08	9.2e-06
GO:0051540	F	metal cluster binding	24	134	4.8e-08	9.2e-06
GO:0003723	F	RNA binding	56	538	2.5e-07	4.1e-05
GO:0051537	F	2 iron, 2 sulfur cluster binding	11	35	5.9e-07	8.2e-05
GO:0009055	F	electron carrier activity	53	553	5.6e-06	0.00068
GO:0016875	F	ligase activity, forming carbon-oxygen bonds	14	72	1e-05	0.0009
GO:0004812	F	aminoacyl-tRNA ligase activity	14	72	1e-05	0.0009
GO:0016876	F	ligase activity, forming aminoacyl-tRNA and related compounds	14	72	1e-05	0.0009
GO:0008187	F	poly-pyrimidine tract binding	7	18	1.4e-05	0.001
GO:0008266	F	poly(U) RNA binding	7	18	1.4e-05	0.001
GO:0016491	F	oxidoreductase activity	125	1765	8.8e-05	0.0061
GO:0003727	F	single-stranded RNA binding	7	29	0.00042	0.027
GO:0005381	F	iron ion transmembrane transporter activity	5	16	0.0008	0.049
GO:0009507	C	chloroplast	511	2089	2.4e-171	8.6e-169
GO:0044435	C	plastid part	374	1176	4.2e-171	8.6e-169
GO:0044434	C	chloroplast part	371	1158	4.6e-171	8.6e-169
GO:0009536	C	plastid	520	2202	4.6e-167	6.5e-165
GO:0009579	C	thylakoid	227	527	2.8e-141	3.1e-139
GO:0031976	C	plastid thylakoid	178	400	2e-115	1.8e-113
GO:0009534	C	chloroplast thylakoid	177	399	1.5e-114	1.2e-112
GO:0031984	C	organelle subcompartment	178	406	4.5e-114	3.2e-112
GO:0044436	C	thylakoid part	171	390	7.7e-110	4.8e-108
GO:0034357	C	photosynthetic membrane	168	386	2.2e-107	1.2e-105
GO:0042651	C	thylakoid membrane	155	354	5.3e-100	2.7e-98
GO:0055035	C	plastid thylakoid membrane	147	333	1e-95	4.7e-94
GO:0009535	C	chloroplast thylakoid membrane	145	331	6.4e-94	2.8e-92
GO:0044446	C	intracellular organelle part	496	3280	8.2e-88	3.3e-86
GO:0044422	C	organelle part	496	3283	1.1e-87	4.1e-86
GO:0009941	C	chloroplast envelope	174	558	1.8e-83	6.2e-82
GO:0009526	C	plastid envelope	177	581	5.3e-83	1.7e-81
GO:0009532	C	plastid stroma	178	589	8.1e-83	2.5e-81
GO:0009570	C	chloroplast stroma	174	573	1.9e-81	5.5e-80
GO:0044444	C	cytoplasmic part	674	5676	4.9e-71	1.4e-69
GO:0005737	C	cytoplasm	691	6192	4.2e-63	1.1e-61
GO:0031967	C	organelle envelope	189	862	5.7e-63	1.5e-61
GO:0031975	C	envelope	189	877	9.6e-62	2.3e-60
GO:0043229	C	intracellular organelle	707	7070	4.8e-49	1.1e-47
GO:0043226	C	organelle	707	7072	5.3e-49	1.2e-47
GO:0043227	C	membrane-bounded organelle	656	6505	1.3e-47	2.9e-46
GO:0043231	C	intracellular membrane-bounded organelle	654	6491	2.2e-47	4.5e-46
GO:0031090	C	organelle membrane	195	1189	6.8e-45	1.4e-43
GO:0030529	C	ribonucleoprotein complex	147	785	1.4e-41	2.7e-40
GO:0005840	C	ribosome	134	673	3.4e-41	6.4e-40
GO:0044424	C	intracellular part	742	8214	5.5e-38	9.9e-37
GO:0009521	C	photosystem	44	83	6.4e-35	1.1e-33
GO:0010287	C	plastoglobule	39	65	5e-34	8.5e-33
GO:0005622	C	intracellular	751	8664	1.3e-33	2.2e-32
GO:0022626	C	cytosolic ribosome	78	321	3.4e-31	5.5e-30
GO:0031977	C	thylakoid lumen	37	66	7.5e-31	1.2e-29
GO:0033279	C	ribosomal subunit	71	281	9.8e-30	1.5e-28
GO:0009523	C	photosystem II	31	55	3.2e-26	4.7e-25
GO:0044445	C	cytosolic part	63	266	5.4e-25	7.8e-24
GO:0022625	C	cytosolic large ribosomal subunit	42	135	3.6e-22	5e-21
GO:0015934	C	large ribosomal subunit	46	169	2e-21	2.7e-20
GO:0032991	C	macromolecular complex	220	2240	2.4e-19	3.2e-18
GO:0031974	C	membrane-enclosed lumen	105	787	4.6e-19	6e-18
GO:0043232	C	intracellular non-membrane-bounded organelle	157	1428	7.1e-19	8.8e-18
GO:0043228	C	non-membrane-bounded organelle	157	1428	7.1e-19	8.8e-18
GO:0070013	C	intracellular organelle lumen	103	779	1.8e-18	2.1e-17
GO:0043233	C	organelle lumen	103	779	1.8e-18	2.1e-17
GO:0044464	C	cell part	813	11125	2.3e-18	2.7e-17
GO:0005623	C	cell	813	11125	2.3e-18	2.7e-17
GO:0031978	C	plastid thylakoid lumen	18	26	3.5e-18	3.8e-17
GO:0009543	C	chloroplast thylakoid lumen	18	26	3.5e-18	3.8e-17
GO:0009654	C	oxygen evolving complex	18	32	7.9e-16	8.5e-15
GO:0009522	C	photosystem I	15	30	2e-12	2.1e-11
GO:0016020	C	membrane	388	5261	5.4e-12	5.6e-11
GO:0022627	C	cytosolic small ribosomal subunit	21	73	3.5e-11	3.6e-10
GO:0015935	C	small ribosomal subunit	25	113	2.6e-10	2.7e-09
GO:0005730	C	nucleolus	56	458	1e-09	9.9e-09
GO:0019898	C	extrinsic to membrane	15	44	1.5e-09	1.5e-08
GO:0009538	C	photosystem I reaction center	7	9	2.3e-08	2.2e-07
GO:0042170	C	plastid membrane	19	85	2.9e-08	2.7e-07
GO:0005739	C	mitochondrion	86	914	2.9e-08	2.7e-07
GO:0009528	C	plastid inner membrane	13	44	1.3e-07	1.2e-06
GO:0031969	C	chloroplast membrane	17	76	1.5e-07	1.3e-06
GO:0048046	C	apoplast	41	352	5.1e-07	4.4e-06
GO:0010319	C	stromule	13	49	5.1e-07	4.4e-06
GO:0009706	C	chloroplast inner membrane	12	42	5.8e-07	5e-06
GO:0009295	C	nucleoid	10	36	6.7e-06	5.6e-05
GO:0031981	C	nuclear lumen	59	648	8.6e-06	7.1e-05
GO:0005829	C	cytosol	101	1295	1.1e-05	8.8e-05
GO:0009508	C	plastid chromosome	6	15	4.9e-05	0.00039
GO:0000229	C	cytoplasmic chromosome	6	15	4.9e-05	0.00039
GO:0042646	C	plastid nucleoid	7	23	8.6e-05	0.00067
GO:0005576	C	extracellular region	43	531	0.0013	0.01
GO:0044428	C	nuclear part	60	808	0.0015	0.012
GO:0044425	C	membrane part	158	2533	0.003	0.022
GO:0019866	C	organelle inner membrane	20	210	0.0041	0.03

## Sheet: shared
GO term	Ontology	Description	Number in input list	Number in BG/Ref	p-value	FDR
GO:0015979	P	photosynthesis	29	226	7.6e-11	2e-07
GO:0009110	P	vitamin biosynthetic process	14	82	1.5e-07	0.00016
GO:0006766	P	vitamin metabolic process	14	85	2.3e-07	0.00016
GO:0034641	P	cellular nitrogen compound metabolic process	49	723	2.4e-07	0.00016
GO:0044281	P	small molecule metabolic process	109	2170	6.5e-07	0.00024
GO:0006091	P	generation of precursor metabolites and energy	33	414	5.9e-07	0.00024
GO:0042364	P	water-soluble vitamin biosynthetic process	12	66	5.5e-07	0.00024
GO:0006767	P	water-soluble vitamin metabolic process	12	69	9.1e-07	0.00029
GO:0050896	P	response to stimulus	151	3381	5.6e-06	0.0016
GO:0019684	P	photosynthesis, light reaction	15	126	6.1e-06	0.0016
GO:0009767	P	photosynthetic electron transport chain	10	60	1.1e-05	0.0025
GO:0055066	P	di-, tri-valent inorganic cation homeostasis	9	51	1.8e-05	0.0039
GO:0051186	P	cofactor metabolic process	25	338	4.1e-05	0.0076
GO:0006950	P	response to stress	98	2113	4e-05	0.0076
GO:0006733	P	oxidoreduction coenzyme metabolic process	10	72	5.5e-05	0.0095
GO:0010035	P	response to inorganic substance	38	638	7.2e-05	0.011
GO:0006732	P	coenzyme metabolic process	19	229	7.2e-05	0.011
GO:0009773	P	photosynthetic electron transport in photosystem I	5	16	7.7e-05	0.011
GO:0044262	P	cellular carbohydrate metabolic process	39	670	9.5e-05	0.011
GO:0009311	P	oligosaccharide metabolic process	11	91	8.7e-05	0.011
GO:0044271	P	cellular nitrogen compound biosynthetic process	27	396	8.4e-05	0.011
GO:0030005	P	cellular di-, tri-valent inorganic cation homeostasis	6	26	9.6e-05	0.011
GO:0046686	P	response to cadmium ion	29	446	0.00011	0.011
GO:0005984	P	disaccharide metabolic process	10	78	0.00011	0.011
GO:0050801	P	ion homeostasis	11	93	0.00011	0.011
GO:0043603	P	cellular amide metabolic process	9	65	0.00013	0.012
GO:0006873	P	cellular ion homeostasis	8	52	0.00014	0.012
GO:0010038	P	response to metal ion	33	540	0.00013	0.012
GO:0071704	P	organic substance metabolic process	5	18	0.00014	0.012
GO:0015977	P	carbon fixation	5	18	0.00014	0.012
GO:0055082	P	cellular chemical homeostasis	8	52	0.00014	0.012
GO:0051707	P	response to other organism	36	618	0.00017	0.013
GO:0009267	P	cellular response to starvation	10	83	0.00018	0.014
GO:0009820	P	alkaloid metabolic process	8	55	0.00022	0.015
GO:0006769	P	nicotinamide metabolic process	8	55	0.00022	0.015
GO:0016036	P	cellular response to phosphate starvation	8	55	0.00022	0.015
GO:0016051	P	carbohydrate biosynthetic process	20	271	0.00023	0.016
GO:0046496	P	nicotinamide nucleotide metabolic process	8	56	0.00025	0.017
GO:0019748	P	secondary metabolic process	21	294	0.00025	0.017
GO:0048878	P	chemical homeostasis	12	121	0.00029	0.018
GO:0044283	P	small molecule biosynthetic process	40	735	0.00031	0.019
GO:0019362	P	pyridine nucleotide metabolic process	8	58	0.00031	0.019
GO:0042594	P	response to starvation	10	90	0.00036	0.02
GO:0031667	P	response to nutrient levels	11	106	0.00034	0.02
GO:0010029	P	regulation of seed germination	7	45	0.00035	0.02
GO:0046351	P	disaccharide biosynthetic process	7	45	0.00035	0.02
GO:0055080	P	cation homeostasis	9	74	0.00036	0.02
GO:0019318	P	hexose metabolic process	17	220	0.00038	0.02
GO:0006753	P	nucleoside phosphate metabolic process	28	460	0.0004	0.02
GO:0009117	P	nucleotide metabolic process	28	459	0.00039	0.02
GO:0055086	P	nucleobase, nucleoside and nucleotide metabolic process	30	506	0.0004	0.02
GO:0031669	P	cellular response to nutrient levels	10	93	0.00047	0.022
GO:0010193	P	response to ozone	6	34	0.00045	0.022
GO:0016137	P	glycoside metabolic process	10	93	0.00047	0.022
GO:0009617	P	response to bacterium	21	309	0.00049	0.023
GO:0009312	P	oligosaccharide biosynthetic process	7	48	0.00052	0.024
GO:0009607	P	response to biotic stimulus	36	661	0.00057	0.026
GO:0005975	P	carbohydrate metabolic process	53	1092	0.00061	0.027
GO:0006740	P	NADPH regeneration	6	36	0.00063	0.027
GO:0034637	P	cellular carbohydrate biosynthetic process	18	252	0.00066	0.029
GO:0042180	P	cellular ketone metabolic process	46	918	0.00068	0.029
GO:0044248	P	cellular catabolic process	45	895	0.00072	0.03
GO:0006066	P	alcohol metabolic process	23	366	0.0008	0.033
GO:0007154	P	cell communication	22	344	0.00082	0.033
GO:0051188	P	cofactor biosynthetic process	15	198	0.00098	0.039
GO:0022900	P	electron transport chain	13	162	0.0012	0.048
GO:0009845	P	seed germination	9	88	0.0013	0.048
GO:0030003	P	cellular cation homeostasis	6	41	0.0013	0.048
GO:0044434	C	chloroplast part	113	1158	1.5e-25	7.1e-23
GO:0044435	C	plastid part	113	1176	5.1e-25	1.2e-22
GO:0009507	C	chloroplast	153	2089	6.3e-21	1e-18
GO:0009536	C	plastid	157	2202	2.6e-20	3.1e-18
GO:0009570	C	chloroplast stroma	65	573	4.3e-19	4.1e-17
GO:0009532	C	plastid stroma	65	589	1.7e-18	1.4e-16
GO:0009579	C	thylakoid	60	527	7.1e-18	4.2e-16
GO:0031984	C	organelle subcompartment	52	406	6.3e-18	4.2e-16
GO:0031976	C	plastid thylakoid	51	400	1.5e-17	7.3e-16
GO:0009534	C	chloroplast thylakoid	51	399	1.4e-17	7.3e-16
GO:0044436	C	thylakoid part	49	390	1.1e-16	4.9e-15
GO:0034357	C	photosynthetic membrane	46	386	6.3e-15	2.5e-13
GO:0009535	C	chloroplast thylakoid membrane	42	331	9.9e-15	3.7e-13
GO:0055035	C	plastid thylakoid membrane	42	333	1.2e-14	4.2e-13
GO:0009941	C	chloroplast envelope	56	558	1.7e-14	5.5e-13
GO:0042651	C	thylakoid membrane	43	354	2.3e-14	6.8e-13
GO:0009526	C	plastid envelope	57	581	2.7e-14	7.6e-13
GO:0031090	C	organelle membrane	83	1189	1.1e-11	3e-10
GO:0031975	C	envelope	66	877	4.8e-11	1.2e-09
GO:0031967	C	organelle envelope	65	862	6.1e-11	1.5e-09
GO:0044446	C	intracellular organelle part	169	3280	4.1e-10	9.4e-09
GO:0044422	C	organelle part	169	3283	4.3e-10	9.5e-09
GO:0044444	C	cytoplasmic part	259	5676	4.2e-09	8.8e-08
GO:0005737	C	cytoplasm	275	6192	1.6e-08	3.1e-07
GO:0043227	C	membrane-bounded organelle	280	6505	1.3e-07	2.5e-06
GO:0043231	C	intracellular membrane-bounded organelle	279	6491	1.5e-07	2.8e-06
GO:0031977	C	thylakoid lumen	12	66	5.5e-07	9.8e-06
GO:0048046	C	apoplast	29	352	1.4e-06	2.4e-05
GO:0043229	C	intracellular organelle	288	7070	4.3e-06	7e-05
GO:0043226	C	organelle	288	7072	4.4e-06	7e-05
GO:0044424	C	intracellular part	323	8214	1.8e-05	0.00028
GO:0005622	C	intracellular	335	8664	4.1e-05	0.00061
GO:0016020	C	membrane	212	5261	6.6e-05	0.00097
GO:0031978	C	plastid thylakoid lumen	6	26	9.6e-05	0.0013
GO:0009543	C	chloroplast thylakoid lumen	6	26	9.6e-05	0.0013
GO:0005576	C	extracellular region	33	531	9.2e-05	0.0013
GO:0009521	C	photosystem	10	83	0.00018	0.0024
GO:0009522	C	photosystem I	6	30	0.00022	0.0028
GO:0044464	C	cell part	398	11125	0.0015	0.018
GO:0005623	C	cell	398	11125	0.0015	0.018
GO:0005739	C	mitochondrion	43	914	0.0031	0.036
GO:0010319	C	stromule	6	49	0.0032	0.037
