# Supplementary material for: The potential role of genetic assimilation during maize domestication
Source: PLoS One. 2017 Sep 8;12(9):e0184202. doi: 10.1371/journal.pone.0184202 (PMC5590903; doi:10.1371/journal.pone.0184202)
Supplement: S1 File — Flowering_genes.csv, Go_terms.xls, Maize_DE.csv, Maize_readcounts.csv, Teosinte_DE.csv, Teosinte_readcounts.csv and Teosinte_specific_in_domestication.xls. (ZIP) [file pone.0184202.s008.zip › supp_files/Maize_DE.csv]

Gene	baseMean.teo	log2FoldChange.teo	lfcSE.teo	stat.teo	pvalue.teo	padj.teo	baseMean.maize	log2FoldChange.maize	lfcSE.maize	stat.maize	pvalue.maize	padj.maize
AC155434.2_FG001	31.62348835	0.775348048	0.358403088	2.163340868	0.030514972	0.133274742	84.29982924	-1.327564445	0.347107436	-3.824649973	0.000130958	0.002099267
AC155434.2_FG004	60.49001045	-0.541487616	0.15800835	-3.426955711	0.000610389	0.007916915	423.2172994	0.646661184	0.181230162	3.568176383	0.000359474	0.004505583
AC155434.2_FG005	28.68816276	-0.352477024	0.287667508	-1.225293141	0.220464792	0.462913606	173.7672658	1.257521377	0.29868215	4.210232768	2.55E-05	0.000580813
AC155622.2_FG001	62.42580026	-0.574661107	0.159453731	-3.603936416	0.000313434	0.00473972	314.5303591	0.579886675	0.209868101	2.763100594	0.005725512	0.035087068
AC155622.2_FG004	3.966115609	-0.596377896	0.433077776	-1.377068807	0.168490976	0.393064364	18.31140396	1.494861724	0.456595827	3.273927699	0.001060637	0.010201203
AC155624.2_FG006	43.5667108	-0.148949184	0.155489769	-0.957935594	0.338095236	0.58874609	219.6433544	0.606338146	0.203933818	2.973210393	0.002947024	0.021647096
AC177908.3_FG002	19.24782622	-0.158904979	0.233009891	-0.681966669	0.495260027	0.721676309	210.4902549	0.902021837	0.224911809	4.010557911	6.06E-05	0.001153665
AC177922.2_FG002	0.659699178	1.181775379	0.442928387	2.668095823	0.00762825	NA	34.56991894	-1.305112312	0.454289782	-2.872863015	0.004067705	0.027300897
AC185226.4_FG001	35.49441707	-0.230614596	0.230010569	-1.002626083	0.316041306	0.567748759	337.5387267	0.799651188	0.254882186	3.137336515	0.001704903	0.014349995
AC186603.6_FG003	17.50048904	-0.44631761	0.302727275	-1.474322425	0.1403948	0.351963903	66.99667538	1.22642886	0.33776091	3.631056244	0.000282264	0.003761163
AC190609.3_FG002	97.06118588	0.112254601	0.203920248	0.55048286	0.58198823	0.781473329	3795.851441	-0.440405009	0.155394471	-2.834109907	0.004595352	0.029788055
AC190623.3_FG001	9857.864208	0.158952963	0.146970109	1.081532596	0.279460269	0.531210886	26919.64261	-1.178928597	0.252759792	-4.664225229	3.10E-06	0.000108271
AC192204.3_FG005	126.2218834	0.374359912	0.348033395	1.075643651	0.282086657	0.534287798	44.44633836	-1.688286788	0.337825944	-4.997504837	5.81E-07	2.57E-05
AC193353.3_FG002	0.214864025	0.38700325	0.299838007	1.290707786	0.196805024	NA	23.73985618	-2.383374342	0.508230201	-4.689556692	2.74E-06	9.81E-05
AC194341.4_FG002	30.29653832	0.352827517	0.235555041	1.497855943	0.134170682	0.342103589	603.0470167	-0.469171208	0.174046223	-2.695670154	0.007024719	0.040598267
AC194970.5_FG005	40.93864496	-0.452284262	0.281843181	-1.604737288	0.108551632	0.300586184	217.9880795	0.885846494	0.220125677	4.024276064	5.72E-05	0.001101678
AC195351.3_FG003	1.53415489	0.447044823	0.456935224	0.978354916	0.327898818	NA	92.48365941	-1.531967449	0.493702287	-3.10301874	0.001915575	0.01564154
AC196059.3_FG003	132.6013556	-0.688077352	0.231286696	-2.974997543	0.002929909	0.026059198	700.4185749	-0.715506195	0.246178239	-2.906455903	0.003655484	0.025329399
AC196426.3_FG007	144.8197201	-0.455508189	0.156476885	-2.911025413	0.003602447	0.030295793	888.5300526	0.511166545	0.164712557	3.103385398	0.001913203	0.015628158
AC196465.3_FG006	17.05863299	-0.390497302	0.267363372	-1.460548988	0.144139254	0.357364587	66.12327322	0.90971178	0.29727057	3.06021474	0.002211783	0.017510294
AC196475.3_FG004	112.3522246	0.033151969	0.259610034	0.127699104	0.898387099	0.958341497	1072.60351	0.808683816	0.181713346	4.450327028	8.57E-06	0.000246357
AC197122.3_FG003	10.55227883	-0.746462933	0.314185317	-2.375868297	0.017507711	0.092653303	93.81977209	0.83157603	0.286114855	2.9064413	0.003655655	0.025329399
AC197705.4_FG003	0.566147825	0.037777228	0.418583184	0.090250229	0.92808837	NA	73.49342209	1.085643667	0.334484709	3.245719872	0.001171541	0.010930961
AC197705.4_FG011	1039.296393	1.35607634	0.228438319	5.936291014	2.92E-09	2.85E-07	3293.930514	-0.964885364	0.270339591	-3.569160405	0.000358127	0.004496625
AC197764.4_FG003	0.948986188	-0.087812228	0.438995364	-0.200029967	0.841457144	NA	15.99837214	1.353683614	0.479826891	2.82119164	0.004784561	0.030651095
AC198206.5_FG001	8.315285291	0.215485044	0.451762762	0.476987176	0.633371253	0.816832995	19.64920228	1.451965129	0.443893823	3.270973946	0.001071778	0.010269799
AC198353.5_FG001	286.2197555	-1.060488251	0.227053417	-4.670655326	3.00E-06	0.000109388	2846.110401	1.314769945	0.299557608	4.389038741	1.14E-05	0.00030687
AC198418.3_FG005	1292.575882	-0.031627469	0.14783723	-0.213934398	0.830598216	0.925413544	14965.87048	-0.63997158	0.166403554	-3.845900917	0.00012011	0.001954772
AC198725.4_FG007	12.84734442	-0.43264122	0.260376887	-1.661596098	0.096593786	0.280154071	139.9381839	0.931936152	0.29350387	3.175209074	0.001497286	0.013093738
AC199001.3_FG005	11.57260224	-0.876868861	0.267103198	-3.282884167	0.001027509	0.011761167	70.79287935	1.207097061	0.337099224	3.580836075	0.000342496	0.004346999
AC199526.5_FG002	76.02864625	1.085955173	0.209141461	5.192443283	2.08E-07	1.17E-05	800.1112838	2.397496303	0.217975409	10.99893018	3.87E-28	7.49E-25
AC199526.5_FG003	213.0987121	-0.275801537	0.149834352	-1.840709649	0.065664119	0.221627387	1210.625305	-0.614342238	0.197427607	-3.111734198	0.001859919	0.01528072
AC199541.4_FG007	12.4362147	-0.352396002	0.411798255	-0.855749137	0.392136555	0.636538333	43.00889324	1.257085212	0.38302938	3.281955059	0.0010309	0.009997597
AC199703.3_FG003	1.35260155	-0.076272765	0.264366838	-0.288511092	NA	NA	28.29357045	-1.069151588	0.361812265	-2.954989895	0.003126793	0.022590046
AC199782.5_FG002	52.84786601	-0.402159067	0.231772008	-1.735149433	0.08271434	0.254776781	396.9588232	0.709003861	0.18022541	3.933983907	8.35E-05	0.001468485
AC200209.1_FG001	99.90974062	0.668749722	0.175527421	3.809944446	0.000138998	0.002532084	240.5185293	-0.732420698	0.272235698	-2.690391828	0.007136817	0.041067999
AC202073.4_FG001	53.1100621	-0.952422225	0.260620843	-3.654436125	0.000257748	0.004099762	131.1758648	1.041037468	0.295389539	3.524286844	0.000424624	0.005158399
AC202129.3_FG001	2.991318371	0.068291512	0.453503419	0.150586543	0.880301878	0.948679708	89.85201638	-1.214646569	0.389452078	-3.11886016	0.001815521	0.015002678
AC202439.3_FG006	4.766213981	-0.374705721	0.381699948	-0.981676111	0.326259438	0.577286929	26.0209436	1.18756311	0.397027877	2.991132812	0.002779446	0.020696337
AC203173.3_FG004	735.9288534	0.674650398	0.227235855	2.968943427	0.002988256	0.026453758	6268.191308	-0.496968597	0.17360297	-2.862673351	0.004200834	0.028053726
AC203294.3_FG012	17.10146706	-1.997970558	0.401947037	-4.970730909	6.67E-07	3.09E-05	57.41277451	1.366594187	0.326826739	4.181402628	2.90E-05	0.000635468
AC203535.4_FG002	110.1597674	-0.222914855	0.22671672	-0.98323077	0.325493874	0.576278821	302.4211859	-0.703938747	0.213804723	-3.292437786	0.000993229	0.009762857
AC203535.4_FG004	3224.799506	0.485042773	0.147716682	3.283601876	0.001024896	0.011749034	25012.49656	-0.98146938	0.234897942	-4.178280027	2.94E-05	0.000642931
AC203841.3_FG009	34.49467163	-0.807864344	0.174944575	-4.617830215	3.88E-06	0.000136672	192.5469486	0.798873416	0.241162511	3.312593701	0.000924352	0.009287928
AC203865.3_FG001	25.08212831	-0.99613597	0.268504314	-3.709944007	0.000207305	0.003443694	130.5725512	0.668401055	0.245652716	2.720918649	0.006510078	0.038522027
AC203966.5_FG005	13.28175265	0.649253861	0.365035709	1.778603695	0.075304758	0.241021066	12.70080224	1.283900644	0.484725057	2.648719365	0.008079739	0.045070655
AC204212.4_FG001	224.0630901	0.844427655	0.281064138	3.004394869	0.002661097	0.024277163	1197.170846	-2.558377312	0.344602066	-7.424149658	1.14E-13	2.99E-11
AC204515.4_FG006	4.957366251	-0.017502659	0.381544892	-0.045873132	0.963411369	0.985289324	35.59189484	1.393053854	0.456003468	3.054919427	0.00225121	0.017763063
AC204530.4_FG002	14.3089454	-0.451482574	0.25410442	-1.776760019	0.075607733	0.241670616	60.68279911	0.905900047	0.301828016	3.001378262	0.002687605	0.020211546
AC205012.3_FG002	20.31231492	2.324124474	0.360022013	6.455506576	1.08E-10	1.49E-08	68.78710782	-1.447879556	0.362756155	-3.99133009	6.57E-05	0.001226623
AC205376.4_FG003	65.50822196	-0.025226134	0.323821938	-0.077901252	0.937906603	0.975346368	772.0439104	-0.862541391	0.23212088	-3.715914711	0.00020247	0.00291076
AC205471.4_FG003	4.782323097	0.400653128	0.389371001	1.028975262	0.3034913	0.556061479	50.86538645	1.282973199	0.407474067	3.148600863	0.001640541	0.013972537
AC205677.3_FG001	48.13703693	-0.833399059	0.21953821	-3.796145814	0.000146963	0.002636971	263.5474491	0.606821712	0.221257618	2.742602577	0.006095441	0.036720768
AC205703.4_FG010	33.00921346	-0.700736846	0.296317227	-2.3648198	0.018038846	0.094322965	124.368064	1.279683988	0.29303906	4.36693998	1.26E-05	0.000332053
AC205968.3_FG001	11.47218104	1.614753598	0.342943154	4.708516786	2.50E-06	9.39E-05	56.54024547	-1.286827868	0.38305378	-3.359392169	0.000781141	0.008151705
AC205982.3_FG014	4.111437451	-0.060079851	0.307375609	-0.195460699	NA	NA	55.86918478	1.311166134	0.40274985	3.255534753	0.00113179	0.010686347
AC206165.3_FG007	5.563320098	-1.045122933	0.435188438	-2.401541129	0.016326174	0.088505252	30.60306227	1.109200871	0.400331811	2.770703803	0.005593528	0.034440117
AC206198.3_FG001	7.255823965	0.546730528	0.453746151	1.204925985	0.228231876	0.472147933	117.6894571	-0.955671546	0.327770364	-2.915674054	0.003549211	0.024813328
AC206223.3_FG001	16.96362758	-0.472207633	0.291011627	-1.622641812	0.104665997	0.293950606	36.11710358	0.985776592	0.352632217	2.795480795	0.005182258	0.032457621
AC206642.4_FG001	154.1524044	0.149688204	0.161910426	0.924512444	0.355219575	0.604464613	1956.273848	-0.657395826	0.163665631	-4.016700521	5.90E-05	0.001131545
AC206788.3_FG015	146.1056046	-0.393325548	0.200127883	-1.965371057	0.049371307	0.182989863	923.7138255	0.667070292	0.238675214	2.794887161	0.005191783	0.032498186
AC206951.3_FG017	108.2137913	1.521424665	0.320219691	4.751190215	2.02E-06	7.83E-05	150.0649497	1.094659001	0.294662785	3.714955054	0.00020324	0.002917894
AC206968.3_FG003	31.48337742	-0.558098083	0.244902472	-2.278858509	0.022675477	0.109671423	250.286205	0.951161698	0.220957236	4.304732065	1.67E-05	0.000417872
AC207722.2_FG009	35109.62932	0.201406097	0.152453698	1.321096823	0.186469082	0.41814614	180777.2486	-1.115430566	0.150312267	-7.420755371	1.16E-13	3.00E-11
AC208023.3_FG001	84.73356074	0.34276594	0.160451096	2.136264245	0.032657882	0.139592136	2623.810493	-0.447450602	0.162812054	-2.748264593	0.005991164	0.036246202
AC208110.2_FG006	47.28507634	0.317487674	0.458947584	0.691773276	NA	NA	78.97460063	-1.689491674	0.444000805	-3.805154526	0.000141716	0.002231446
AC208201.3_FG001	30.1370689	0.511949063	0.176251634	2.9046486	0.003676656	0.030703732	320.3138926	-0.780023407	0.185274542	-4.21009491	2.55E-05	0.000580813
AC208201.3_FG002	56.63502766	0.939990295	0.293759932	3.199858773	0.001374949	0.014714098	277.7571584	0.905659347	0.34627145	2.615460637	0.008910719	0.048550098
AC208440.3_FG003	28.19628619	-0.631773197	0.196434902	-3.216196267	0.00129902	0.014102716	149.8267666	0.703313735	0.239660276	2.934627911	0.003339479	0.023685192
AC208915.3_FG010	42.25331045	0.734678797	0.325985472	2.253716379	0.024214016	0.114645336	48.75062775	-1.474620095	0.343837723	-4.288709463	1.80E-05	0.000441927
AC209080.3_FG004	1.647973113	-0.251867399	0.455090706	-0.553444392	0.579959149	NA	13.61082221	1.268634502	0.471933599	2.68816313	0.007184629	0.041309678
AC209208.3_FG002	201.7316592	-0.371770181	0.296099339	-1.255558971	0.209275915	0.447493615	1445.791144	0.79665531	0.206738984	3.85343535	0.000116472	0.001910141
AC209784.3_FG007	6.551852299	-0.247145375	0.396451011	-0.623394489	0.533025318	0.747104401	103.901539	1.610577905	0.40495198	3.977207137	6.97E-05	0.001284902
AC209987.4_FG010	30.10961243	0.325119142	0.370566837	0.877356282	0.380293151	0.625953151	81.07505113	1.416537233	0.411132156	3.445454737	0.000570099	0.00646517
AC210013.4_FG006	266.401885	-0.261790816	0.309934679	-0.844664485	0.398298194	0.641812608	389.853954	-1.07186489	0.343554712	-3.119924865	0.001808972	0.014971769
AC210023.3_FG014	15.86284456	-0.564265869	0.264606461	-2.132471998	0.032968064	0.140343046	56.99771894	0.988962433	0.30217566	3.272806392	0.001064854	0.010226435
AC210173.4_FG005	13.8700986	0.565133559	0.348375044	1.622198743	0.104760801	0.294085293	65.87330493	1.940470706	0.339304974	5.71895744	1.07E-08	8.59E-07
AC210303.3_FG001	97.6203566	0.421561806	0.176958397	2.382265051	0.017206508	0.091679182	480.6490596	-1.155994873	0.217174125	-5.322894118	1.02E-07	5.88E-06
AC210314.3_FG006	57.44429371	0.258609662	0.162428519	1.592144434	0.111352255	0.304882206	998.0265824	0.757429753	0.240902526	3.144133718	0.001665793	0.014132394
AC210596.3_FG003	7.908523502	-0.568282568	0.406448911	-1.398164817	0.162063579	0.384340103	67.96036318	1.153583646	0.334867575	3.444895033	0.000571281	0.006471687
AC210596.3_FG004	1.630674897	-0.068316891	0.454228981	-0.150401876	0.880447562	NA	13.92949059	1.711693056	0.504869538	3.390367069	0.000697991	0.007489264
AC210961.3_FG002	3.210454962	1.806258145	0.428295019	4.217322319	2.47E-05	0.00063766	38.23067062	-1.373521098	0.469324881	-2.926589135	0.003427013	0.02416934
AC211349.4_FG001	89.49924327	0.257250603	0.255284924	1.007699939	0.313598534	0.565281383	1128.532321	-0.927660247	0.205345128	-4.517566377	6.26E-06	0.000191894
AC211737.3_FG012	42.41113622	-1.205637759	0.287803397	-4.189101905	2.80E-05	0.000706313	241.4375945	0.852916462	0.234978738	3.629760158	0.000283685	0.003773024
AC212068.4_FG005	42.88728452	-0.291287351	0.179292393	-1.624649803	0.104237199	0.293378859	1004.084004	0.448465775	0.159416749	2.813165981	0.004905632	0.031185489
AC212186.3_FG011	8.539978029	-0.20372336	0.428085118	-0.475894516	0.634149529	0.817324459	293.1957369	-1.19222532	0.391843143	-3.042608609	0.002345372	0.018262719
AC212219.3_FG005	82.7228342	0.129025121	0.274688642	0.469714072	0.638559312	0.820222675	430.8886305	-0.689044986	0.233030146	-2.956892054	0.003107569	0.022466462
AC212859.3_FG007	34.63981961	-1.077802022	0.333455031	-3.232226007	0.001228299	0.013514262	166.0105615	0.832424033	0.239973764	3.468812672	0.000522764	0.006044102
AC213521.3_FG005	770.9834662	1.948562021	0.252439181	7.718936546	1.17E-14	3.80E-12	4885.573971	-1.7703013	0.240424809	-7.363222246	1.80E-13	4.25E-11
AC214040.3_FG009	3.704564836	0.286297876	0.388398128	0.737124757	0.461046485	0.694834415	23.59021794	1.242980814	0.406763034	3.055786075	0.002244714	0.01773149
AC214360.3_FG001	2.566685782	0.645975252	0.458728306	1.408187032	0.159075695	0.379652256	104.3139711	2.894473906	0.303090523	9.549866075	1.30E-21	1.26E-18
AC214640.3_FG003	52.49754742	-0.142060446	0.177205579	-0.80167028	0.422743712	0.66319915	656.655353	-0.472102536	0.160227675	-2.946448154	0.003214463	0.023012878
AC214817.3_FG007	3.137855657	-0.36841652	0.460758785	-0.799586534	0.423950392	0.664382109	25.22145521	1.764263551	0.464500896	3.798191923	0.000145755	0.002273231
AC215260.3_FG004	60.76458407	-0.129107814	0.241581303	-0.534428007	0.593045446	0.789371714	682.9164504	-0.707111163	0.183353016	-3.856555949	0.000114996	0.001890293
AC215690.3_FG002	25.56957288	-0.169512038	0.278986553	-0.607599311	0.543453258	0.754637345	160.5894436	1.534261658	0.314384117	4.880213653	1.06E-06	4.39E-05
AC216870.3_FG005	2.02143228	0.252990085	0.446766523	0.566269118	0.57121085	0.774420253	40.61562759	1.146009097	0.379764651	3.017682382	0.002547157	0.019436432
AC217050.4_FG006	120.1694637	0.109904786	0.249515031	0.440473611	0.659594121	0.832766012	817.9286917	0.772438628	0.201226451	3.838653535	0.000123711	0.002004191
AC217050.4_FG007	180.3576426	-0.109303252	0.35715823	-0.306035931	0.759577288	0.890173755	2029.112553	-0.855246527	0.302288752	-2.829237012	0.004665913	0.030117247
AC217271.3_FG001	35.99381259	0.324070641	0.301407264	1.075191875	0.282288832	0.534617598	131.2783434	0.843943645	0.291204777	2.898110581	0.003754182	0.025806443
AC217556.3_FG003	78.96899867	-0.618040134	0.128039007	-4.82696758	1.39E-06	5.73E-05	503.2885137	0.539494866	0.199023434	2.710710262	0.006713927	0.039361944
AC218972.3_FG001	65.03359022	-0.546369872	0.21896081	-2.495286132	0.01258556	0.073568642	568.891671	0.508468556	0.166817263	3.048057186	0.002303261	0.018040236
AC225205.3_FG003	57.95311749	-0.940286849	0.208547282	-4.508746594	6.52E-06	0.000211454	411.1202729	0.516857636	0.168268806	3.071618855	0.002129014	0.016962098
AC226235.2_FG003	103.5712752	0.235251284	0.256375035	0.917606053	0.358825148	0.607852317	244.4303839	-0.781051656	0.287215048	-2.719396706	0.006540112	0.03866755
AC233865.1_FG001	40.79074661	-0.613865705	0.229830994	-2.670943965	0.007563827	0.050794009	323.9674195	0.589724116	0.225945035	2.610033524	0.009053335	0.049063829
AC233888.1_FG001	21.18586625	2.040704723	0.257049501	7.938956173	2.04E-15	7.23E-13	144.745361	-1.169646617	0.314713158	-3.716548185	0.000201963	0.002905435
AC233901.1_FG010	340.0062818	-0.161324153	0.168618893	-0.956738298	0.338699362	0.589374281	867.9949423	-0.640279832	0.186576011	-3.431737163	0.000599728	0.006669907
AC233910.1_FG001	56.07152038	0.397524166	0.223389355	1.779512578	0.075155765	0.240740269	534.0410157	-0.854737614	0.191870796	-4.454756188	8.40E-06	0.000243293
AC233922.1_FG004	45.95344993	-0.001015809	0.189501674	-0.005360423	0.995723022	0.99787722	371.7915006	-0.698508497	0.228994715	-3.050325842	0.002285932	0.017937458
AC233938.1_FG003	30.61209509	0.200546623	0.242350914	0.827505122	0.40795082	0.650029324	75.18709858	1.425251622	0.285366046	4.994468136	5.90E-07	2.60E-05
AC233939.1_FG004	7.223602806	0.926873161	0.434354599	2.133908939	0.032850236	0.140077897	22.02037215	1.4806398	0.486474625	3.043611576	0.002337567	0.018228011
AC233949.1_FG004	186.2939065	-0.180479238	0.155676759	-1.159320368	0.246325622	0.493172707	1520.558401	0.868953864	0.233598148	3.719866245	0.000199328	0.002875291
AC233953.1_FG005	339.1475407	-0.547272325	0.190760769	-2.868893479	0.004119105	0.033084021	2075.102097	0.552184712	0.160610725	3.438031373	0.00058596	0.006575086
AC233961.1_FG001	67.67838136	-0.61991494	0.178211791	-3.478529322	0.000504173	0.006834674	337.2695417	0.525049653	0.185605391	2.82884916	0.004671571	0.030143158
AC234154.1_FG008	75.16715429	1.833545246	0.1845007	9.937876921	2.85E-23	4.04E-20	449.2120992	-0.779586969	0.239152193	-3.259794362	0.00111493	0.010564583
AC234155.1_FG002	96.84855831	-0.098650596	0.287991358	-0.342547072	0.731939226	0.875250192	679.1071233	-0.695080869	0.187097117	-3.715080598	0.000203139	0.002917894
AC234157.1_FG002	634.486365	0.183922348	0.18073057	1.017660421	0.308839363	0.560399381	3192.529351	-1.013119551	0.243197503	-4.165830402	3.10E-05	0.00067283
AC234165.1_FG002	374.3703669	-0.200964937	0.275045376	-0.730661028	0.464986226	0.698415092	2468.53665	0.909143129	0.235684185	3.857463454	0.00011457	0.001884744
AC234201.1_FG003	79.1234316	-0.380510116	0.195115485	-1.95017897	0.051154791	0.187365786	340.4992387	0.615779001	0.225135224	2.735151747	0.006235152	0.037383349
AC234520.1_FG003	98.9408442	0.22039758	0.252579932	0.872585476	0.38288906	0.627883374	180.6974133	1.117753651	0.340594117	3.281776149	0.001031555	0.009997597
AC234522.1_FG005	2868.835398	0.576856109	0.164319218	3.510582114	0.000447127	0.006264742	5653.416638	-0.902407657	0.19630829	-4.596890211	4.29E-06	0.000141849
AC235540.1_FG002	7.18856746	1.196195248	0.439126426	2.72403385	0.00644899	0.045558409	21.40364488	-1.493421625	0.499732353	-2.988442947	0.002804028	0.02081542
AC235543.1_FG003	14.03988386	-0.395179932	0.316188855	-1.249822461	0.211364409	0.449924915	78.23826153	1.053662327	0.322424843	3.267931577	0.001083366	0.010343642
AC235544.1_FG004	16.53628454	0.06658912	0.265115829	0.251169916	0.801682743	0.911258421	103.5102947	0.934239664	0.26844534	3.480185808	0.000501066	0.005872859
GRMZM2G000035	13.14327103	-0.25137321	0.424853277	-0.591670639	0.554071161	0.76270891	205.1183069	1.403088323	0.430564789	3.258715897	0.001119177	0.010586003
GRMZM2G000052	379.1440929	-0.202011917	0.174144103	-1.160027321	0.246037683	0.492921626	3028.21882	0.581435289	0.163546268	3.55517308	0.00037773	0.004693013
GRMZM2G000158	3.853116788	0.617730678	0.423728984	1.457843814	0.144883598	0.358348907	84.94833554	1.214716526	0.448703822	2.707167773	0.006785995	0.039601688
GRMZM2G000177	3.347842955	-0.998837639	0.401221097	-2.489494315	0.012792496	0.074376046	20.84036667	1.356117982	0.454683893	2.982551179	0.002858569	0.021102729
GRMZM2G000245	37.53895756	-0.809055857	0.193908306	-4.172363071	3.01E-05	0.000751919	300.5306731	0.708043635	0.233436122	3.033136556	0.002420261	0.018682098
GRMZM2G000256	109.5576937	-0.136361222	0.158097709	-0.862512318	0.388405658	0.633651038	2012.702242	-0.825399375	0.174818418	-4.721466896	2.34E-06	8.58E-05
GRMZM2G000268	2.167229873	-0.36232705	0.460089787	-0.787513785	0.430981162	0.669936339	721.0924236	-1.595261794	0.415158342	-3.842538211	0.000121768	0.001975726
GRMZM2G000510	137.2657827	0.535905479	0.189499346	2.828007009	0.004683878	0.036269956	1006.633426	-0.562564328	0.208048418	-2.704006763	0.006850889	0.039820328
GRMZM2G000587	10.82452928	1.453094831	0.333183601	4.361243551	1.29E-05	0.000373464	79.94512901	0.940658507	0.31037217	3.030743726	0.002439522	0.018783175
GRMZM2G000601	15.54615509	-0.338254479	0.306104947	-1.10502781	0.269147539	0.519609866	93.04814998	0.983062732	0.341098299	2.882051116	0.003950956	0.026748643
GRMZM2G000615	52.21871412	-0.159889882	0.179543531	-0.890535468	0.373178432	0.619815898	351.6324592	0.523875906	0.193224525	2.711228854	0.006703434	0.039361944
GRMZM2G000686	64.06079141	-0.813841533	0.255839065	-3.181068276	0.00146733	0.015490915	547.8174008	0.482377609	0.178237257	2.70637923	0.006802132	0.039655852
GRMZM2G000710	106.2023214	-0.025387239	0.180379287	-0.140743647	0.888072463	0.95268237	1226.179836	-0.446825104	0.148679855	-3.005283421	0.002653335	0.02002446
GRMZM2G000739	117.0524296	2.610711681	0.309843462	8.42590534	3.58E-17	1.84E-14	845.8287106	-0.963027438	0.341783384	-2.817654348	0.004837586	0.030897941
GRMZM2G000836	4.56072099	0.672973074	0.397660982	1.692328653	0.090583328	0.269294089	37.26832921	1.412418459	0.470775958	3.000192419	0.002698091	0.020239549
GRMZM2G000932	15.22657018	-0.59758716	0.255421941	-2.339607781	0.019304001	0.098463417	187.1301382	1.057990947	0.355171675	2.978815657	0.002893648	0.021339529
GRMZM2G000937	50.93927105	0.258214869	0.23982472	1.076681626	0.281622524	0.533845669	198.9817312	0.578389514	0.213485191	2.709272299	0.006743097	0.039423116
GRMZM2G001048	48.81057443	-0.392167143	0.293142087	-1.337805658	0.180959797	0.410612994	267.2887179	0.75879489	0.263866092	2.875681696	0.00403156	0.02713204
GRMZM2G001084	344.2908375	-0.088916503	0.136970829	-0.649163795	0.516232511	0.736251682	2578.985888	-0.535769685	0.17083999	-3.13609059	0.001712163	0.014392821
GRMZM2G001097	29.77080531	0.036810897	0.235106491	0.156571162	0.875582832	0.94678677	164.3047968	0.924770751	0.233660406	3.957755482	7.57E-05	0.001369282
GRMZM2G001289	137.0286435	-0.609691351	0.259893886	-2.345924182	0.018979968	0.097379591	198.5193321	0.79761818	0.231023002	3.452548759	0.000555317	0.006327825
GRMZM2G001304	225.4022667	0.69153384	0.206387543	3.350656868	0.000806201	0.00969235	5379.63313	-0.931614704	0.266249579	-3.499027891	0.000466958	0.005552448
GRMZM2G001500	880.3316869	-0.245875613	0.147893014	-1.662523518	0.096407852	0.279988975	5662.540253	-0.467495176	0.146930731	-3.181738583	0.001463939	0.012913189
GRMZM2G001514	130.0663868	0.955692553	0.308911946	3.093737765	0.001976521	0.019368551	32.86041853	-1.842931029	0.376630533	-4.893206655	9.92E-07	4.12E-05
GRMZM2G001551	66.47202252	0.22270724	0.214541096	1.038063308	0.299240582	0.551944767	631.4816635	-0.909265834	0.207816689	-4.375326339	1.21E-05	0.000322302
GRMZM2G001653	13631.76725	0.301438713	0.154230722	1.954466077	0.050646123	0.186043971	41738.79908	-1.221740762	0.186474472	-6.551785617	5.69E-11	7.97E-09
GRMZM2G001668	233.6717365	0.62037354	0.130122606	4.767607702	1.86E-06	7.33E-05	1505.064555	-0.851451079	0.205959397	-4.134072504	3.56E-05	0.000756045
GRMZM2G001750	692.443368	0.670339166	0.219409885	3.055191281	0.00224917	0.021315936	6861.55808	-0.876705444	0.18834472	-4.654791736	3.24E-06	0.000111881
GRMZM2G001816	110.8516282	0.0734389	0.194411128	0.377750497	0.705615951	0.860739213	1706.817672	-0.849679775	0.16905855	-5.025949728	5.01E-07	2.25E-05
GRMZM2G001887	380.1375022	0.339262524	0.131736352	2.575314397	0.010014901	0.062416256	3942.470207	-0.414748608	0.142050862	-2.919719062	0.003503471	0.024562313
GRMZM2G001898	45.20532416	-0.486848757	0.282588623	-1.722817963	0.084921449	0.259183415	273.0130343	0.883832705	0.278889293	3.169116656	0.00152903	0.013283994
GRMZM2G001904	413.4608511	0.612792077	0.220267654	2.782033884	0.00540194	0.040240641	4924.897481	-0.695044975	0.213382738	-3.257268991	0.001124898	0.010630683
GRMZM2G001956	740.8132488	-0.245454103	0.158838818	-1.545303004	0.122272989	0.323656246	3723.279323	-0.973981966	0.216855658	-4.491383698	7.08E-06	0.000211963
GRMZM2G001991	20.54224174	-0.409485066	0.270136731	-1.515843717	0.129558875	0.334964002	112.4648106	1.048128888	0.261568597	4.007089919	6.15E-05	0.001165989
GRMZM2G002165	577.1001157	-0.028633777	0.134361893	-0.213109362	0.831241663	0.925740801	3396.10731	-0.681646548	0.172019292	-3.962616875	7.41E-05	0.001347819
GRMZM2G002297	93.06749622	-0.263185489	0.146274414	-1.799258542	0.071977793	0.234734474	331.5369022	0.679881738	0.223506315	3.041890512	0.002350974	0.018287384
GRMZM2G002492	94.41355602	-0.130177741	0.279240424	-0.466185156	0.641082974	0.821685701	386.9165899	-1.054364653	0.221440718	-4.761385622	1.92E-06	7.29E-05
GRMZM2G002542	5.933733522	-1.076647209	0.430611542	-2.500274852	0.012409699	0.072883742	41.96027772	1.1902152	0.441797301	2.694030035	0.00705938	0.04077648
GRMZM2G002555	4.944046602	-0.572131516	0.381326687	-1.500371037	0.133518318	0.341283646	29.90893462	-1.147689696	0.41725529	-2.750569556	0.005949176	0.036053562
GRMZM2G002578	157.1760853	0.531121951	0.255573173	2.078160018	0.037694623	0.153083736	1095.906903	-0.549232477	0.173219154	-3.170737563	0.001520524	0.013220873
GRMZM2G002642	412.0690486	-0.515616251	0.103579017	-4.977999089	6.42E-07	3.02E-05	2350.52305	-0.541472933	0.19697139	-2.748992798	0.00597787	0.036186311
GRMZM2G002656	329.2655392	-0.22362744	0.396241324	-0.564371826	0.572501109	0.77506553	568.6655513	0.713244481	0.19491556	3.659248547	0.000252956	0.003457064
GRMZM2G002754	620.7095066	0.258166488	0.167362967	1.542554446	0.122938918	0.324699507	2584.767455	-1.153498495	0.207584618	-5.556762852	2.75E-08	1.93E-06
GRMZM2G002786	83.43943891	-0.191233974	0.198140352	-0.965144011	0.334472685	0.585499528	894.8066755	0.979222414	0.265995502	3.681349519	0.000232003	0.00323354
GRMZM2G002807	500.7920399	0.734018129	0.197777761	3.711327937	0.000206175	0.003437107	1752.246542	-0.802598724	0.24414127	-3.287435691	0.001011043	0.009874224
GRMZM2G002851	96.84638868	0.101974713	0.161965367	0.629608136	0.528950999	0.744289243	780.5833147	-0.542369049	0.192114615	-2.823153512	0.00475538	0.030528363
GRMZM2G002874	229.9417725	-0.347846401	0.130606199	-2.66332229	0.007737327	0.051607947	1630.467366	-0.637343365	0.160752911	-3.964739194	7.35E-05	0.001339024
GRMZM2G002910	123.9705285	0.135739494	0.218315393	0.621758693	0.534100552	0.747918707	566.7700065	0.717121126	0.24028623	2.98444536	0.002840929	0.02099432
GRMZM2G003038	57.09977158	0.168914715	0.191685537	0.881207408	0.378205571	0.623285417	2010.634378	-0.581786195	0.165812023	-3.508709354	0.000450287	0.00542073
GRMZM2G003096	1238.741499	0.19690651	0.178736275	1.101659469	0.270609744	0.521373395	5448.750208	-0.794820511	0.229721064	-3.459937449	0.000540301	0.006193858
GRMZM2G003157	1310.683169	0.281315665	0.147880865	1.902312817	0.057130271	0.201741618	7463.005441	-0.892860364	0.264641617	-3.373847143	0.000741255	0.00782742
GRMZM2G003246	282.6401965	-0.857823812	0.286046583	-2.998895499	0.002709602	0.024648614	837.0293709	-0.58760857	0.19789291	-2.969326032	0.002984538	0.021843577
GRMZM2G003318	351.7843516	0.270946603	0.147736498	1.833985551	0.066656139	0.223579288	4805.485262	-0.736309695	0.176646252	-4.168272399	3.07E-05	0.000666341
GRMZM2G003384	105.9908208	0.126753837	0.186874066	0.678284793	0.497591139	0.722975526	1514.317389	-0.721213434	0.197426107	-3.653080362	0.000259113	0.003527644
GRMZM2G003385	826.7487576	1.423191303	0.215200521	6.613326461	3.76E-11	5.69E-09	7955.505442	-0.81310007	0.229456605	-3.543589735	0.000394719	0.004867211
GRMZM2G003389	2.665221233	0.767909462	0.461291349	1.664695129	0.095973595	0.279222528	186.2643327	-1.042158165	0.267547673	-3.895224178	9.81E-05	0.001670656
GRMZM2G003417	63.62514131	0.408298921	0.151020911	2.703591959	0.006859446	0.04743928	769.1332086	-0.64835995	0.243518167	-2.662470559	0.007756935	0.043739187
GRMZM2G003489	0.66104888	0.456654756	0.446762486	1.022142122	0.306713639	NA	85.69856282	-3.141985938	0.43527652	-7.218367615	5.26E-13	1.08E-10
GRMZM2G003506	6.887454373	-0.262780137	0.342365337	-0.767543057	0.442758704	0.680277334	38.20746537	1.158528463	0.397379313	2.915422182	0.003552077	0.024813328
GRMZM2G003563	7.908921623	0.278379343	0.449227964	0.619683915	0.535465907	0.748814316	32.27472547	1.598634169	0.391598762	4.082326925	4.46E-05	0.000899333
GRMZM2G003565	1071.265892	-0.156534719	0.159920836	-0.978826292	0.327665817	0.578422671	1633.645723	-0.676739124	0.183433466	-3.689289295	0.000224881	0.003150112
GRMZM2G003662	706.0941436	-0.86576147	0.175109782	-4.944106846	7.65E-07	3.47E-05	1314.349608	1.112779257	0.208034377	5.349016215	8.84E-08	5.22E-06
GRMZM2G003682	16.38767046	-0.794129613	0.276579995	-2.871247482	0.004088553	0.032906446	42.80883491	1.67275186	0.358545359	4.665384216	3.08E-06	0.00010784
GRMZM2G003762	16604.76056	-0.392033649	0.290849379	-1.347892338	0.177693013	0.406466408	34329.74122	0.879681008	0.249013854	3.532658902	0.000411403	0.005037972
GRMZM2G003765	373.9964539	-0.499775003	0.18160107	-2.752048776	0.00592237	0.042783562	3736.824274	-0.52992656	0.199399371	-2.657614001	0.007869597	0.044164203
GRMZM2G003897	151.6681962	-0.382843252	0.223942761	-1.709558509	0.087347544	0.263186817	2132.093989	-0.51651963	0.173878797	-2.970572821	0.002972449	0.021777532
GRMZM2G003988	34.61599341	-0.377297282	0.218584165	-1.726096132	0.08433012	0.257887352	181.0176497	1.136985171	0.293030773	3.880087953	0.000104419	0.001751539
GRMZM2G004006	1030.496568	0.325764918	0.180634117	1.803451766	0.071317294	0.233418881	3786.61847	-0.63242107	0.215135036	-2.939647026	0.003285863	0.02340615
GRMZM2G004036	0.574467778	-0.916623704	0.430546778	-2.128975878	0.033256256	NA	163.0983081	2.022885065	0.357935722	5.651531663	1.59E-08	1.20E-06
GRMZM2G004040	272.7338923	0.02945794	0.130534207	0.225672184	0.821456394	0.92077893	1013.111613	-0.787681804	0.156746578	-5.025192993	5.03E-07	2.25E-05
GRMZM2G004060	136.9285107	-0.797802039	0.383099272	-2.082494272	0.037297346	0.152097584	444.4495758	0.956829155	0.235102663	4.069835457	4.70E-05	0.000941811
GRMZM2G004083	152.5196189	0.726807063	0.178481092	4.072179609	4.66E-05	0.0010865	668.8900183	-0.812905302	0.265273576	-3.064403602	0.002181045	0.017331297
GRMZM2G004087	12.19703616	-0.507710582	0.306118174	-1.658544395	0.097207635	0.281251611	74.80334528	1.178036809	0.370495248	3.179627309	0.001474646	0.013002253
GRMZM2G004182	249.1454215	0.622632145	0.197830332	3.147303753	0.001647837	0.016954941	920.2437069	-0.864202418	0.261767225	-3.301415667	0.000961982	0.009548169
GRMZM2G004278	7.554460411	-0.915801911	0.399423111	-2.292811525	0.021858858	0.106893405	147.5029599	1.347190512	0.304411398	4.425558708	9.62E-06	0.000269138
GRMZM2G004330	17.55242518	0.484187284	0.256576726	1.887105239	0.059146172	0.206413091	136.0452626	-0.84479523	0.311338507	-2.713429951	0.006659065	0.039186104
GRMZM2G004352	1446.281989	0.077829382	0.188801102	0.412229489	0.680171225	0.845714953	6574.179953	-0.802077311	0.254166025	-3.155721981	0.001601014	0.013719299
GRMZM2G004382	265.7861665	-0.623001499	0.201102916	-3.09792375	0.001948816	0.019199874	2724.551803	1.056130025	0.200047354	5.279400118	1.30E-07	7.23E-06
GRMZM2G004414	59.49093237	-0.955141417	0.286818029	-3.330130328	0.000868053	0.010280103	85.96839412	1.035590882	0.332188763	3.117477162	0.001824061	0.015044091
GRMZM2G004516	100.2909888	-0.762193489	0.223066337	-3.416891583	0.000633405	0.00810887	562.8832579	0.665252639	0.243542961	2.731561756	0.006303493	0.037607151
GRMZM2G004534	946.0802229	0.699735559	0.159316924	4.392098092	1.12E-05	0.000329641	6182.783485	-0.538609912	0.186148636	-2.893440011	0.003810471	0.026022708
GRMZM2G004583	229.3707497	-0.079227008	0.153012715	-0.517780548	0.604611392	0.796908168	2615.396773	-0.634192002	0.240150145	-2.640814575	0.008270697	0.045931561
GRMZM2G004641	165.9018149	-0.818551163	0.220276766	-3.716012259	0.000202392	0.003392351	411.9883504	0.90800051	0.176216011	5.152769628	2.57E-07	1.29E-05
GRMZM2G004694	108.9930506	-0.911547382	0.344453266	-2.646360105	0.008136315	0.053467887	659.0098602	1.020972273	0.172889345	5.905351043	3.52E-09	3.19E-07
GRMZM2G004703	50.97299105	-0.262418013	0.194817233	-1.346995894	0.177981555	0.406830346	799.4586745	0.491188629	0.176965853	2.775612469	0.005509784	0.034009436
GRMZM2G004715	36.6278419	-0.053606958	0.165973431	-0.322985179	0.746706467	0.883914432	189.4202218	-0.689172901	0.263415941	-2.616291552	0.008889062	0.048456866
GRMZM2G004736	96.06817747	-0.275319019	0.159528713	-1.725827361	0.084378476	0.257977188	809.6491622	-0.53259826	0.189558492	-2.809677662	0.004959114	0.031457397
GRMZM2G004858	15.3035389	-0.749596743	0.341280806	-2.19642221	0.028061737	0.126027961	118.8082102	1.658309158	0.353383733	4.692658436	2.70E-06	9.70E-05
GRMZM2G004898	2.487598379	0.958157111	0.453713874	2.111809149	0.034702822	0.145409758	78.80425838	-1.207318951	0.338303715	-3.568742811	0.000358698	0.004501147
GRMZM2G004909	149.9815616	0.171611503	0.221572218	0.774517242	0.438624976	0.676720344	481.9538445	1.219664327	0.295374323	4.12921582	3.64E-05	0.000766851
GRMZM2G004949	7.618076133	-0.394470477	0.306937806	-1.285180478	0.198729224	0.433804711	28.07498015	1.02536563	0.379267482	2.703542165	0.006860474	0.039865171
GRMZM2G004957	16.09589051	0.183509068	0.276635205	0.663361223	0.507099235	0.729783061	20.44721777	1.087100058	0.403506895	2.694130063	0.007057262	0.040775291
GRMZM2G005024	272.91423	0.322396323	0.235702251	1.367811812	0.17137099	0.397078269	2273.577059	-1.192165875	0.186631054	-6.387821575	1.68E-10	2.02E-08
GRMZM2G005260	708.9329527	0.205866055	0.189710951	1.085156411	0.277852386	0.529668972	5295.85348	-1.149757033	0.209337819	-5.49235221	3.97E-08	2.63E-06
GRMZM2G005304	37.57910255	-0.231330289	0.192404418	-1.20231277	0.229242371	0.47350522	244.7204553	0.726754134	0.235181374	3.09018577	0.002000313	0.016147929
GRMZM2G005347	73.93769318	-0.588127536	0.210842409	-2.789417643	0.005280292	0.039633623	318.8415508	1.169386543	0.279960506	4.176969669	2.95E-05	0.00064532
GRMZM2G005433	1197.784228	-0.32637061	0.238513401	-1.368353347	0.1712015	0.396925726	9752.395656	-1.176428097	0.285103886	-4.126313794	3.69E-05	0.00077277
GRMZM2G005452	16.18249313	-0.527038346	0.26548464	-1.985193362	0.047122963	0.177232312	85.24369972	0.888061082	0.31906142	2.783354639	0.005379996	0.03337257
GRMZM2G005456	75.16029753	-0.255021569	0.17683964	-1.442106354	0.149272373	0.364438456	168.2811715	0.804195695	0.308281948	2.608636996	0.009090362	0.049214452
GRMZM2G005622	171.1013375	0.54035449	0.171069303	3.158687628	0.001584813	0.016455661	604.4028102	-0.836493269	0.2400073	-3.485282618	0.000491617	0.005787568
GRMZM2G005859	3291.805443	0.101149101	0.156127917	0.647860439	0.51707522	0.736759156	11761.86256	-0.930546731	0.215156711	-4.324971901	1.53E-05	0.00038627
GRMZM2G005938	353.7070524	-0.306909547	0.133221374	-2.303756064	0.021236341	0.10465099	1997.453968	-0.523945865	0.177663754	-2.949086991	0.003187143	0.022863351
GRMZM2G005954	386.1760548	-1.017299994	0.273471523	-3.719948544	0.000199263	0.003351822	1194.080219	-0.805377602	0.267659293	-3.008965591	0.002621388	0.019853639
GRMZM2G005955	12.58233723	-0.582074674	0.326040597	-1.785282812	0.074215455	0.239282077	43.17809944	1.081948271	0.328611211	3.292487394	0.000993053	0.009762857
GRMZM2G005984	983.1831758	0.197853759	0.157214263	1.258497513	0.208211886	0.445974652	2311.333774	-1.814776431	0.242949988	-7.469753135	8.03E-14	2.20E-11
GRMZM2G006042	94.08255465	-0.154310935	0.163968838	-0.941099155	0.346654048	0.596675028	1545.063298	0.749084655	0.155405023	4.82020877	1.43E-06	5.64E-05
GRMZM2G006080	37.29590832	-0.27694196	0.251003657	-1.103338346	0.26988026	0.520458026	131.7361208	0.63085242	0.238204954	2.648359784	0.008088339	0.045104091
GRMZM2G006121	296.2856321	-0.329301115	0.190365871	-1.729832738	0.083660163	0.256610593	1239.129816	-0.661642558	0.19778342	-3.345288283	0.000821971	0.008486401
GRMZM2G006219	79.86271783	0.232847851	0.310269039	0.750470791	0.452971209	0.689388528	192.341001	1.253582442	0.280118751	4.475182181	7.63E-06	0.000223379
GRMZM2G006277	8.487350003	0.421968056	0.314731262	1.34072495	0.180009771	0.409528092	26.20919577	-1.427918876	0.442670486	-3.225692519	0.001256683	0.011508797
GRMZM2G006329	59.31494743	-0.631214582	0.184980438	-3.412331531	0.000644097	0.008208714	201.2635843	0.630068552	0.210651457	2.991047673	0.002780221	0.020696337
GRMZM2G006363	585.369098	0.237995725	0.204818515	1.161983449	0.245242188	0.491944781	1256.862577	-0.927479138	0.259822654	-3.569662314	0.000357442	0.004493312
GRMZM2G006452	11.98191518	-0.852720144	0.299047911	-2.851449928	0.004352034	0.03439501	106.0842524	0.953930055	0.255342039	3.735891111	0.000187052	0.002742737
GRMZM2G006480	188.6985602	0.96988122	0.280527866	3.457343591	0.000545529	0.007255183	11555.40264	-1.013821048	0.291840293	-3.473889903	0.000512971	0.005956728
GRMZM2G006736	167.8589402	-0.028290813	0.167504135	-0.168896207	0.865878283	0.941949179	1063.239692	-0.476145848	0.178984169	-2.660267948	0.007807851	0.043968141
GRMZM2G006791	2727.611178	0.274691279	0.162925259	1.685995661	0.091796635	0.271797551	10680.59012	-0.968613741	0.255202	-3.795478641	0.000147359	0.002289863
GRMZM2G006964	5.784457231	0.721829643	0.389848216	1.851565849	0.064088191	0.217993969	161.4016842	-3.97716191	0.336716144	-11.81161636	3.40E-32	9.06E-29
GRMZM2G007038	1592.459176	0.501050604	0.149257969	3.356943743	0.000788091	0.009542372	8391.916448	-1.00331032	0.236747296	-4.237895588	2.26E-05	0.000526293
GRMZM2G007151	180.5699898	-0.148350708	0.233499886	-0.635335249	0.525209789	0.741612104	117.9154426	1.091552381	0.344816446	3.165604178	0.001547612	0.01341264
GRMZM2G007206	21.79601348	-0.694853113	0.342011747	-2.031664466	0.042187636	0.164843338	137.5544393	0.797766628	0.268953034	2.966193085	0.003015111	0.021984327
GRMZM2G007229	109.3776147	-0.310896441	0.113069686	-2.749600277	0.0059668	0.042995058	550.031892	0.56819723	0.162831653	3.489476523	0.000483968	0.005716448
GRMZM2G007249	18.79046215	1.227038974	0.381336502	3.217732806	0.001292081	0.014063204	976.1450478	1.262453801	0.271066351	4.657360807	3.20E-06	0.000110779
GRMZM2G007276	324.3342398	-0.297484532	0.150589985	-1.975460267	0.048215939	0.180000887	2290.484247	0.576120885	0.155587818	3.702866286	0.000213177	0.003025925
GRMZM2G007399	27.188408	0.227044324	0.194844045	1.165261809	0.243913033	0.490466753	398.9083752	-0.749665936	0.20513601	-3.654482387	0.000257701	0.003510666
GRMZM2G007404	68.05097792	0.224327258	0.207156742	1.082886591	0.278858764	0.530743364	244.5963379	0.591323079	0.212514476	2.78250729	0.005394065	0.033430661
GRMZM2G007441	621.9157	0.174411778	0.181186719	0.962607963	0.3357443	0.586660825	918.2277556	-1.25227526	0.1726457	-7.253440177	4.06E-13	8.93E-11
GRMZM2G007477	171.777258	-0.539077513	0.261260947	-2.063368131	0.039077665	0.156905156	206.4667792	0.954761398	0.248566125	3.841076091	0.000122496	0.001986021
GRMZM2G007587	102.3939943	-0.90609994	0.182911077	-4.953772931	7.28E-07	3.34E-05	809.9061947	1.273040753	0.303404675	4.195850818	2.72E-05	0.000610583
GRMZM2G007651	313.676684	0.115642607	0.191061201	0.605264734	0.545003109	0.755633778	4068.081165	-0.591510886	0.212680616	-2.781216723	0.005415557	0.033534614
GRMZM2G007675	140.3278417	-0.811001901	0.160846355	-5.042090631	4.60E-07	2.29E-05	591.5477464	0.674963593	0.22938819	2.94245136	0.003256249	0.023234015
GRMZM2G007683	147.8234916	0.03605227	0.179251549	0.201126688	0.840599515	0.930292671	1266.055009	-0.69088572	0.226782033	-3.046474675	0.00231542	0.018102219
GRMZM2G007695	24.68225064	0.228327964	0.263833758	0.865423614	0.386806325	0.632044486	533.0599014	-0.619359009	0.226530454	-2.734109245	0.006254929	0.037469818
GRMZM2G007795	21.11839931	0.209676592	0.448778324	0.467216398	0.640345063	0.821161143	32.480019	1.323222286	0.439666611	3.00960376	0.002615887	0.019847229
GRMZM2G007922	62.44220056	-0.607052646	0.195731426	-3.101457231	0.001925707	0.019062231	311.1485669	0.763726351	0.231017992	3.305917184	0.000946661	0.009448879
GRMZM2G007939	255.9133577	1.034839071	0.216290785	4.784480619	1.71E-06	6.85E-05	2500.216388	-0.920250046	0.235147643	-3.913498914	9.10E-05	0.001575503
GRMZM2G008216	41.25838605	0.040310587	0.205627866	0.196036598	0.844581521	0.931893971	143.3770234	-0.814019056	0.274134454	-2.969415353	0.00298367	0.021843577
GRMZM2G008226	27.34452102	1.736399808	0.331086033	5.244557718	1.57E-07	9.19E-06	179.8091988	0.929785732	0.313442122	2.966371354	0.003013364	0.021979104
GRMZM2G008242	130.1785328	0.933963031	0.222205539	4.203149193	2.63E-05	0.000674348	1049.786823	-0.868170667	0.192037327	-4.520843312	6.16E-06	0.000189492
GRMZM2G008247	215.6996367	1.558178465	0.407693858	3.821932642	0.00013241	0.002435526	1368.959499	-2.078577026	0.503676125	-4.126812697	3.68E-05	0.000772175
GRMZM2G008263	2658.55059	0.988126456	0.236279205	4.182028877	2.89E-05	0.00072543	19769.00432	-0.736415952	0.23488587	-3.135207548	0.001717326	0.014413597
GRMZM2G008353	5.87039697	0.823007433	0.391755525	2.100818956	0.035656862	0.147797562	53.80508774	1.022264642	0.360666675	2.8343751	0.00459154	0.029772396
GRMZM2G008356	98.75558229	-0.640692508	0.119800857	-5.347979335	8.89E-08	5.50E-06	711.6722859	0.711543559	0.203051322	3.504254755	0.000457887	0.0054782
GRMZM2G008507	724.4016829	0.6084939	0.200935887	3.028298776	0.002459348	0.022856995	2625.354742	-0.743451689	0.217922336	-3.411544231	0.00064596	0.00707338
GRMZM2G008513	40.96361776	-0.452813267	0.189524794	-2.389203316	0.016884955	0.090565633	200.7952459	0.746415157	0.195899278	3.810198603	0.000138855	0.002194509
GRMZM2G008714	52.2595511	0.993805165	0.260397539	3.816492154	0.000135362	0.002483796	402.7521147	-0.602079978	0.219112764	-2.747808781	0.005999499	0.036265754
GRMZM2G008748	46.164697	-0.072924114	0.242303307	-0.300962106	0.76344339	0.891941429	825.9605257	-0.64146062	0.164851746	-3.891136339	9.98E-05	0.001690955
GRMZM2G008859	51.93648967	-0.120411155	0.200615882	-0.600207491	0.548367962	0.758122549	415.5762918	-0.635110229	0.223396802	-2.842969211	0.004469539	0.029230235
GRMZM2G008919	158.8080403	-0.153781277	0.170045534	-0.904353516	0.365807978	0.613927299	807.4363296	0.786485435	0.198902027	3.954134847	7.68E-05	0.001383136
GRMZM2G009030	5.562904884	0.266418096	0.374246263	0.71187911	0.476539639	0.707608055	27.91513714	1.015811594	0.384021314	2.645195868	0.008164364	0.045435721
GRMZM2G009048	678.2185324	0.628394375	0.227330768	2.764229322	0.005705742	0.041857379	1049.528409	-1.050588289	0.236709173	-4.438308306	9.07E-06	0.000257398
GRMZM2G009208	9.768765279	-0.451938549	0.325633387	-1.387875343	0.165175007	0.389036247	98.36727216	1.150180965	0.249011427	4.618988683	3.86E-06	0.000129879
GRMZM2G009320	2244.238074	0.613277134	0.138910442	4.414910252	1.01E-05	0.000304006	13102.23042	-0.88486625	0.227055111	-3.897143064	9.73E-05	0.001660845
GRMZM2G009353	29.64522649	0.728639729	0.249482503	2.920604529	0.00349353	0.029643417	66.39535673	-1.096301782	0.34805296	-3.149813121	0.001633749	0.013921477
GRMZM2G009412	121.6824513	0.390642888	0.170267937	2.294283329	0.02177423	0.106561333	2278.579248	-0.521982322	0.163893326	-3.184890644	0.001448087	0.012815782
GRMZM2G009443	2937.579411	-0.103329345	0.116439701	-0.887406475	0.374860099	0.620773003	25823.24132	-0.576878687	0.175013693	-3.296191737	0.000980051	0.009682432
GRMZM2G009506	3.984729513	-0.709234869	0.436282615	-1.625631747	0.104028017	0.293023761	44.72628199	0.989024571	0.38002951	2.602494133	0.00925484	0.049916861
GRMZM2G009638	249.6016204	0.708541088	0.098422482	7.198976003	6.07E-13	1.31E-10	1919.1121	-0.50409223	0.182028624	-2.76930198	0.005617654	0.034565191
GRMZM2G009683	58.8097225	-0.837142606	0.234205751	-3.574389621	0.000351046	0.005194289	155.8925019	1.164707504	0.254514135	4.576199681	4.73E-06	0.000154122
GRMZM2G009703	45.35359763	0.093897845	0.166143375	0.565161539	0.571963894	0.774793296	475.7090123	-0.690936436	0.245460632	-2.814856418	0.004879903	0.031084414
GRMZM2G009785	724.7279303	0.277892655	0.105779031	2.627105317	0.008611468	0.055846598	5812.164997	-0.710959356	0.228992705	-3.104724908	0.001904561	0.015569492
GRMZM2G009936	201.1053709	0.523431444	0.177760861	2.944582069	0.003233912	0.028102346	2564.5058	-0.730815823	0.162812857	-4.488686199	7.17E-06	0.00021339
GRMZM2G010016	2.768907785	-0.02898896	0.446087067	-0.064984981	0.948185958	0.97982813	73.49704343	2.032424743	0.433209332	4.691553471	2.71E-06	9.73E-05
GRMZM2G010054	118.4944348	-0.477940131	0.131983366	-3.621214905	0.000293223	0.004521448	677.2388423	0.69648588	0.175762859	3.962645378	7.41E-05	0.001347819
GRMZM2G010056	99.36222474	0.164403074	0.162102849	1.01418991	0.310492142	0.56223122	631.569708	-0.57905353	0.192959649	-3.000904758	0.002691787	0.02022873
GRMZM2G010196	466.7904895	-0.071447696	0.161819242	-0.44152781	0.658830933	0.832233275	4739.030186	-0.849121439	0.191564117	-4.432570413	9.31E-06	0.000262946
GRMZM2G010202	66.09256677	-1.204884804	0.211986831	-5.683771956	1.32E-08	1.02E-06	264.4548014	0.851782554	0.237313491	3.589271517	0.000331603	0.004238479
GRMZM2G010221	448.4367918	-0.092890162	0.188006387	-0.494079822	0.621249808	0.808249454	2744.020872	-0.943803511	0.223182016	-4.228851087	2.35E-05	0.000543736
GRMZM2G010298	84.61252834	-0.006042649	0.156103784	-0.03870918	0.969122255	0.987704822	450.166593	0.753807941	0.243345293	3.09768861	0.001950362	0.015830443
GRMZM2G010389	65.02186587	-0.003900949	0.217151406	-0.017964188	0.985667423	0.993788604	1230.257514	-0.716993941	0.175796931	-4.078535026	4.53E-05	0.000913261
GRMZM2G010435	7.528992607	-0.73050614	0.410691386	-1.778722819	0.075285216	0.241018877	16.08867885	-1.223748093	0.458167688	-2.670961145	0.00756344	0.042874912
GRMZM2G010460	132.2479218	-1.657419864	0.321779565	-5.150792796	2.59E-07	1.40E-05	1547.876736	0.775055864	0.177308677	4.371223534	1.24E-05	0.000327222
GRMZM2G010490	154.8772012	-0.085098924	0.229335741	-0.371066994	0.710587634	0.863479307	1427.031301	-0.561168835	0.171489904	-3.272314119	0.00106671	0.010239647
GRMZM2G010599	37.06248022	-0.156979135	0.296983016	-0.528579502	0.597097183	0.79173454	661.2008327	-0.513779217	0.190841928	-2.692171584	0.007098841	0.040904675
GRMZM2G010797	80.70033967	-0.427286983	0.171425981	-2.492545064	0.012683123	0.073929516	399.1641615	0.620386394	0.176889005	3.507207204	0.000452836	0.005429962
GRMZM2G010861	3.695535782	-0.439617619	0.424932597	-1.034558473	0.300875156	0.55346905	25.66281025	1.144718478	0.432955231	2.643965003	0.008194113	0.045565593
GRMZM2G010871	423.8209125	1.555584458	0.246384381	6.313648816	2.73E-10	3.40E-08	4503.237019	-1.357408787	0.209291896	-6.485720724	8.83E-11	1.17E-08
GRMZM2G010884	34423.97295	0.09770292	0.152297989	0.641524688	0.521181846	0.739525234	132663.7453	-0.946337829	0.22278595	-4.247744668	2.16E-05	0.000508438
GRMZM2G010892	135.6699964	-0.18407748	0.368236769	-0.499888919	0.617153295	0.805760454	134.9857445	1.002821795	0.303000148	3.30964127	0.000934156	0.009359121
GRMZM2G010927	23.12740551	0.135514755	0.335208233	0.404270365	0.686013915	0.849056443	259.1140592	-0.838455878	0.300844852	-2.787004241	0.005319778	0.03307602
GRMZM2G010929	899.8636752	0.265303821	0.22078144	1.20165817	0.229495994	0.473793823	3623.885395	-1.110138835	0.273452238	-4.059717502	4.91E-05	0.000972606
GRMZM2G010941	56.42681559	-0.102475555	0.179444753	-0.571070221	0.567952043	0.772635789	202.1254495	0.846242694	0.251466168	3.365234782	0.000764786	0.008028177
GRMZM2G010944	59.99011694	0.507171572	0.217725878	2.329404184	0.019837664	0.100083416	667.4681375	-0.589392941	0.200822181	-2.93489961	0.003336556	0.023677161
GRMZM2G010962	42.05439479	-0.974402282	0.416862443	-2.337467189	0.019414905	0.098718529	15.9810877	1.509491245	0.474907693	3.178493982	0.001480423	0.013031634
GRMZM2G010973	1066.902451	-0.08449642	0.168456008	-0.501593387	0.615953572	0.804610623	4515.95217	-0.787542412	0.242444325	-3.24834336	0.001160791	0.010854414
GRMZM2G010991	45.89608342	0.352513623	0.240296598	1.466993816	0.142377738	0.354960047	875.1170001	-0.444604097	0.166925706	-2.663484896	0.007733588	0.04365415
GRMZM2G011025	3.123081765	2.34038158	0.454615266	5.148048815	2.63E-07	1.41E-05	25.11250438	-1.591250879	0.49599335	-3.208210107	0.001335639	0.012060915
GRMZM2G011070	321.5524716	-0.41519306	0.082309066	-5.04431751	4.55E-07	2.27E-05	1599.667407	0.589697829	0.169658149	3.475800205	0.000509332	0.005930611
GRMZM2G011079	395.1484327	0.11557175	0.122744047	0.941567045	0.346414349	0.596527404	1036.734082	-0.431904812	0.162767387	-2.653509531	0.007965952	0.044552492
GRMZM2G011101	55.90231002	-0.188723302	0.159218192	-1.185312435	0.235893939	0.481893675	542.0511097	0.461762821	0.16547176	2.790583844	0.005261307	0.032808151
GRMZM2G011129	1589.465768	-0.37686959	0.145528429	-2.589663019	0.009606992	0.060572087	7080.568637	-0.874075524	0.180609737	-4.839581397	1.30E-06	5.25E-05
GRMZM2G011141	35.08249257	2.673313528	0.393894301	6.786880445	1.15E-11	1.97E-09	84.033085	-1.699085938	0.381676566	-4.451638092	8.52E-06	0.000245188
GRMZM2G011151	3.161499578	-0.543668673	0.453180429	-1.199673767	0.230266065	0.474582688	85.49972985	1.336549984	0.500359326	2.671180321	0.007558503	0.04285832
GRMZM2G011173	63.74867874	-0.271353057	0.19581305	-1.385776167	0.165815262	0.389735406	277.0906725	0.725885011	0.257434186	2.819691602	0.004806982	0.030739311
GRMZM2G011347	3.487609364	-0.05812876	0.437799874	-0.132774731	0.894371539	0.956034906	143.5013595	1.327048962	0.402909939	3.293661524	0.000988915	0.009738415
GRMZM2G011373	672.8791758	0.153137964	0.163248893	0.938064331	0.348211351	0.598270694	4636.901232	-0.800977461	0.201081726	-3.983342886	6.80E-05	0.001257595
GRMZM2G011520	211.3796857	0.197055965	0.122718134	1.605760762	0.108326485	0.30021582	2406.261396	-0.651853385	0.20244838	-3.21984984	0.001282578	0.011678966
GRMZM2G011598	5.342508855	0.999982421	0.369824017	2.70394127	0.00685224	0.047418336	79.68230014	1.224932172	0.377052195	3.24870718	0.001159308	0.01085006
GRMZM2G011746	340.7957414	1.004831357	0.228054477	4.406102317	1.05E-05	0.000314329	1883.88616	-0.886238076	0.213762295	-4.145904569	3.38E-05	0.0007238
GRMZM2G011951	0.789523809	0.184610927	0.457576626	0.403453577	0.686614579	NA	21.01598247	-1.560437278	0.457606853	-3.409995428	0.00064964	0.007102727
GRMZM2G012030	96.93844739	-0.320774826	0.172832809	-1.855983409	0.063455923	0.216524735	393.2354109	1.296797298	0.176681104	7.33976224	2.14E-13	4.96E-11
GRMZM2G012102	362.8822993	0.451499192	0.169012292	2.671398544	0.00755359	0.050755297	3689.221807	-0.929344088	0.29778807	-3.120823776	0.001803459	0.014937946
GRMZM2G012119	510.3762719	0.334261046	0.224450152	1.48924402	0.136423123	0.345630963	13201.18382	-1.110571566	0.294959702	-3.765163705	0.00016644	0.002525587
GRMZM2G012216	20.73142983	-0.475413484	0.292890112	-1.623180384	0.10455085	0.293808411	122.1514994	0.79675246	0.244156646	3.263283928	0.001101291	0.010463249
GRMZM2G012276	1707.831416	0.733301047	0.188017392	3.900176686	9.61E-05	0.001920589	11431.80391	-1.849906993	0.213047841	-8.683059098	3.85E-18	2.05E-15
GRMZM2G012319	140.3187728	-0.358829804	0.121107265	-2.962908994	0.003047467	0.026831418	620.1757398	0.603923138	0.171798683	3.515295498	0.000439265	0.005300016
GRMZM2G012324	12109.23903	0.253246926	0.178794089	1.416416656	0.15665355	0.37535335	29905.39193	-0.909918369	0.240379295	-3.785344197	0.000153496	0.002364548
GRMZM2G012340	51.54477312	0.246900958	0.260815905	0.946648395	0.343817975	0.594039115	242.0354051	-0.728608896	0.265890606	-2.740258141	0.006139095	0.036938565
GRMZM2G012342	349.9648302	-0.260621818	0.158413019	-1.645204534	0.099927639	0.285806142	2579.370304	-0.897369423	0.249628477	-3.594819922	0.000324616	0.004174194
GRMZM2G012397	10595.721	0.250176919	0.18439681	1.356731273	0.174866612	0.401936441	21212.91986	-0.851535159	0.268970529	-3.165905057	0.001546012	0.013411845
GRMZM2G012479	981.5088097	-0.114221901	0.171910029	-0.664428373	0.506416178	0.729262429	11388.05854	-0.622923484	0.238944989	-2.606974464	0.009134617	0.049441493
GRMZM2G012501	102.2562791	-0.312413314	0.16668305	-1.874295639	0.060889688	0.210242221	514.3480858	0.874188483	0.290778918	3.006368173	0.002643887	0.019967291
GRMZM2G012566	90.49055068	0.416669339	0.303945523	1.370868488	0.170415956	0.395875691	2759.001616	-1.441864002	0.497012548	-2.901061566	0.003719008	0.025618498
GRMZM2G012863	128.835359	0.079778033	0.211756439	0.376744306	0.706363633	0.861111861	1016.348774	-0.913140805	0.18467759	-4.944513331	7.63E-07	3.26E-05
GRMZM2G012901	11.40242212	-0.40500153	0.272044751	-1.488731278	0.136558145	0.345821352	131.4734892	0.788521454	0.252164693	3.127009748	0.001765941	0.01472423
GRMZM2G012958	92.48216947	0.426353673	0.18149982	2.349058386	0.018820955	0.096870305	587.3100699	-0.465079293	0.174073202	-2.671745494	0.007545785	0.042820374
GRMZM2G012966	658.9781002	0.009006617	0.185643604	0.048515635	0.961305304	0.984332918	2863.655697	-0.647823292	0.190646357	-3.398036569	0.000678713	0.007338637
GRMZM2G012999	62.43565591	0.113278664	0.158722671	0.713689249	0.475419356	0.706608664	483.446402	-0.5396438	0.203573	-2.650861358	0.008028679	0.044855945
GRMZM2G013065	23.46588787	-0.719244479	0.205577412	-3.498655193	0.000467611	0.006463817	162.9236007	0.790557219	0.251459432	3.143875787	0.001667262	0.01413923
GRMZM2G013170	145.6171775	-0.330385738	0.452515417	-0.730109351	NA	NA	669.8370504	0.876266557	0.282932679	3.097084999	0.001954338	0.01585483
GRMZM2G013299	6.958419895	2.992275374	0.454139491	6.588890495	4.43E-11	6.66E-09	12.42629269	-1.804985515	0.509958455	-3.539475616	0.000400923	0.004937998
GRMZM2G013342	6713.402962	0.057024715	0.190050193	0.300050812	0.764138398	0.89212368	22975.09138	-0.887943284	0.184876691	-4.80289473	1.56E-06	6.07E-05
GRMZM2G013391	78.66539863	-0.119020305	0.242053333	-0.491711076	0.622923607	0.809337151	114.2255885	0.835619789	0.259601756	3.218852608	0.001287046	0.011705892
GRMZM2G013478	171.6927449	0.812072363	0.202295676	4.014284346	5.96E-05	0.00131047	1384.381738	-0.577805346	0.187133574	-3.08766265	0.002017373	0.016244424
GRMZM2G013600	241.138308	0.363051156	0.204354299	1.77657704	0.075637856	0.241670616	5373.05628	-1.193165756	0.297713568	-4.007764118	6.13E-05	0.001163702
GRMZM2G013607	105.0114766	0.347364281	0.201088216	1.727422361	0.084091838	0.257495559	750.6697445	-0.58417155	0.177422791	-3.292539519	0.000992869	0.009762857
GRMZM2G013650	409.6604224	0.249553051	0.099542142	2.507009043	0.01217576	0.072004306	2835.02634	-0.595030581	0.20799857	-2.860743612	0.004226487	0.02815897
GRMZM2G013695	29.78335586	-0.140897437	0.230280454	-0.611851479	0.540636027	0.752383409	516.9102247	-0.651639422	0.225757375	-2.88645907	0.003896034	0.026487069
GRMZM2G013798	123.583793	0.887021176	0.36682223	2.418122737	0.015600814	0.085678023	162.5676774	-2.734292934	0.326249234	-8.380994175	5.25E-17	2.28E-14
GRMZM2G013821	79.80872639	0.616662533	0.200338729	3.078099458	0.002083254	0.02015588	673.6039645	0.577546849	0.204905178	2.818605439	0.004823277	0.03083426
GRMZM2G013855	35.30071651	0.564024342	0.419835334	1.343441811	0.179128956	0.408223447	108.2737052	-0.897268399	0.324503396	-2.765050876	0.005691392	0.034930231
GRMZM2G013920	0.461675259	0.613856048	0.428764757	1.431684947	0.152234006	NA	11.90716526	-1.438433915	0.510387544	-2.818317045	0.004827611	0.030852721
GRMZM2G013936	16.75901857	-0.993331835	0.294559619	-3.372260726	0.000745538	0.009181893	48.30125423	1.048070576	0.314581747	3.331631876	0.000863384	0.008815777
GRMZM2G013957	217.242256	0.342665971	0.21264028	1.611481941	0.10707472	0.298096652	209.989263	-1.033558268	0.222374825	-4.647820495	3.35E-06	0.000114984
GRMZM2G014055	0	0	NA	NA	NA	NA	2512.79004	-1.431343134	0.309838528	-4.619642179	3.84E-06	0.000129675
GRMZM2G014136	57.23119886	0.012809456	0.178387637	0.071806859	0.942755614	0.977551124	612.8036034	0.550491455	0.174961277	3.146361669	0.001653154	0.014053569
GRMZM2G014154	194.4038696	0.104226287	0.210793253	0.49444793	0.620989871	0.80821262	909.3553275	-0.490918572	0.174464173	-2.813864665	0.004894983	0.031152549
GRMZM2G014444	80.22680388	0.001799302	0.202327447	0.00889302	0.992904491	0.996857136	1046.289111	-0.590865942	0.214350436	-2.756541829	0.005841614	0.035553301
GRMZM2G014508	130.3168337	0.661270981	0.126848002	5.213097317	1.86E-07	1.06E-05	1118.477461	-0.789593362	0.226336204	-3.488586219	0.000485582	0.005729171
GRMZM2G014558	1978.506213	-0.775196588	0.30442837	-2.546400612	0.01088402	0.066445801	2887.550098	1.292011858	0.353740439	3.652429054	0.000259771	0.003529844
GRMZM2G014560	70.84729133	-0.357785986	0.285474609	-1.253302307	0.210095709	0.448612644	96.81243601	1.371001436	0.363744059	3.769137669	0.000163813	0.002494631
GRMZM2G014653	654.0249822	0.467580884	0.206991127	2.258941681	0.023887013	0.113785397	1939.171398	0.496569103	0.174507017	2.845553786	0.004433427	0.029083282
GRMZM2G014709	101.2333702	0.003754892	0.188643169	0.019904736	0.984119367	0.993100072	448.8349465	-0.447304909	0.170547325	-2.622761209	0.008722038	0.047790761
GRMZM2G014872	14.93201463	-0.338993768	0.287965968	-1.1772008	0.239115369	0.485590109	61.01715161	0.938905596	0.32687816	2.872341166	0.004074428	0.027325201
GRMZM2G015033	279.4410302	-0.350332818	0.161851736	-2.164529262	0.030423753	0.133106853	1730.946023	-0.528224327	0.170117812	-3.105050085	0.001902468	0.015569492
GRMZM2G015040	51.54450677	-0.307987145	0.25493919	-1.208080815	0.227016178	0.470713013	104.7740777	-0.660626091	0.252860155	-2.612614431	0.008985261	0.048843896
GRMZM2G015285	657.5273264	0.742648242	0.216791462	3.425634182	0.000613366	0.007937388	7712.910326	-1.079011239	0.267125318	-4.039344707	5.36E-05	0.001042671
GRMZM2G015295	172.8577982	0.30285217	0.168214349	1.800394386	0.071798387	0.234418841	2862.136485	0.857740259	0.238391338	3.598034503	0.000320631	0.004140433
GRMZM2G015588	16.14513113	-0.163448905	0.307474165	-0.531585817	0.59501289	0.790839936	135.8973751	-0.846738432	0.227613456	-3.720071951	0.000199166	0.002875291
GRMZM2G015610	79.62818133	-0.772116656	0.267866815	-2.88246477	0.003945773	0.032160536	623.3748553	0.962449291	0.273065563	3.524608815	0.000424109	0.005158012
GRMZM2G015730	60.19885064	-0.269417599	0.23440492	-1.14936836	0.250404121	0.498134091	292.9810505	0.522452455	0.180505161	2.894390666	0.003798952	0.025967827
GRMZM2G015844	14.91584452	-0.455061801	0.294794174	-1.543659413	0.122670864	0.32433119	71.29368119	0.795575197	0.296782957	2.680663355	0.007347639	0.041997766
GRMZM2G015892	41.29743827	0.431588571	0.421804629	1.023195434	0.306215451	0.558181683	77.14341459	-3.681890225	0.415766575	-8.855666722	8.32E-19	5.22E-16
GRMZM2G015933	1.631481046	-0.068020302	0.449513887	-0.15131969	0.879723537	NA	139.9269187	2.656689756	0.397782506	6.678749611	2.41E-11	3.83E-09
GRMZM2G015941	8.361252524	0.681066327	0.378064667	1.801454585	0.071631259	0.234025569	49.08402962	-1.24622692	0.335142094	-3.718503111	0.000200407	0.002887923
GRMZM2G015967	1868.707671	-0.165226752	0.214094016	-0.771748576	0.440263354	0.678160683	7701.642455	-1.304011796	0.273962763	-4.759813998	1.94E-06	7.31E-05
GRMZM2G016066	7028.389583	0.646353782	0.180791873	3.575126305	0.000350059	0.005183063	20838.68263	-1.543225969	0.197358207	-7.819416255	5.31E-15	1.82E-12
GRMZM2G016088	397.3895275	-0.04401381	0.158674371	-0.277384495	0.781484886	0.901791344	2406.301441	-0.748750652	0.242203075	-3.091416793	0.001992038	0.016099413
GRMZM2G016236	1836.340472	0.17595994	0.115105409	1.528685248	0.126342491	0.330230523	11771.47539	-1.160518004	0.201256914	-5.766350993	8.10E-09	6.74E-07
GRMZM2G016250	89.02439633	0.038678484	0.215221793	0.179714533	0.857376684	0.938200804	990.9776309	-0.658085429	0.180244378	-3.651073272	0.000261147	0.003546273
GRMZM2G016290	35.25040935	-0.212866736	0.215687034	-0.986924115	0.323679841	0.574742891	404.3394163	1.009685994	0.330073616	3.058972134	0.002220978	0.01757656
GRMZM2G016487	33.07051417	-0.404256215	0.166833366	-2.423113706	0.015388109	0.084887167	290.0361497	0.591484977	0.2095202	2.823045121	0.004756988	0.030529493
GRMZM2G016521	10.08989057	0.660879568	0.311241913	2.12336302	0.033723444	0.142622456	171.1992112	1.160467563	0.425731373	2.725821112	0.006414175	0.038102595
GRMZM2G016602	64.93852405	0.676861953	0.246791405	2.742647999	0.006094598	0.043735435	453.7414861	-0.751835342	0.21142083	-3.556108177	0.000376389	0.004687276
GRMZM2G016605	37.02370153	1.216350305	0.289897887	4.195788788	2.72E-05	0.000690394	142.6578015	-1.073334811	0.329030886	-3.2621096	0.001105864	0.010497336
GRMZM2G016622	5937.619492	0.564710344	0.185526359	3.043828089	0.002335886	0.021900015	22966.2307	-1.57967185	0.215192935	-7.340723565	2.12E-13	4.96E-11
GRMZM2G016655	69.49945825	-0.696731138	0.204555186	-3.406079081	0.000659031	0.008366154	411.7532928	0.822343094	0.202807972	4.054786834	5.02E-05	0.000990591
GRMZM2G016677	5578.66022	0.359951525	0.175008447	2.056766586	0.039708684	0.158299865	21155.95611	-1.325947357	0.240660902	-5.509608529	3.60E-08	2.43E-06
GRMZM2G016734	521.779609	0.523326485	0.184315277	2.83930064	0.004521254	0.035362997	2436.685021	-1.019571003	0.16094421	-6.334934337	2.37E-10	2.75E-08
GRMZM2G016858	125.1144333	-0.154215019	0.137912353	-1.118210338	0.26347717	0.513692218	574.5679842	0.476120646	0.172433691	2.761181077	0.005759273	0.035223096
GRMZM2G016926	62.03572965	0.787132104	0.197426321	3.986966371	6.69E-05	0.001433047	687.9435465	-0.838747346	0.243701319	-3.441702128	0.000578066	0.00652004
GRMZM2G017045	1072.167737	0.167211726	0.210632297	0.793856062	0.427279231	0.666876434	5121.647066	-0.837096852	0.257296988	-3.253426554	0.001140222	0.010737426
GRMZM2G017077	352.6486752	-0.000235319	0.152557588	-0.001542492	0.99876927	0.99929758	3818.918051	-0.701768363	0.18520997	-3.789042037	0.000151229	0.002334692
GRMZM2G017164	48.7023751	0.247446162	0.244644848	1.011450533	0.311800846	0.563430905	402.6599369	0.976160759	0.225139532	4.335803447	1.45E-05	0.000372892
GRMZM2G017290	7890.92711	0.387456586	0.209734532	1.847366681	0.064694015	0.21959395	30825.38339	-1.187052993	0.230313511	-5.1540745	2.55E-07	1.29E-05
GRMZM2G017319	169.8774244	2.140715284	0.288829351	7.411695779	1.25E-13	3.20E-11	69.36976972	-2.595268926	0.382826478	-6.779230472	1.21E-11	2.11E-09
GRMZM2G017411	6.048181527	-0.328937641	0.37190185	-0.884474336	0.37644021	0.621884484	140.3558495	1.436146391	0.301603773	4.761699015	1.92E-06	7.29E-05
GRMZM2G017419	3668.007447	0.274444143	0.121626581	2.256448727	0.024042543	0.114142991	20474.13848	-0.784452488	0.198094552	-3.959990222	7.50E-05	0.001359995
GRMZM2G017421	75.29048274	-0.172154782	0.13114904	-1.312665211	0.189295785	0.421610807	473.6046815	0.453480223	0.168848247	2.685726564	0.007237229	0.04154489
GRMZM2G017429	144.1424064	-0.184408695	0.171554693	-1.074926553	0.282407613	0.534797931	234.2047735	-0.756353343	0.22221016	-3.403774805	0.000664615	0.007233898
GRMZM2G017460	276.5301178	0.220257461	0.194711967	1.131196317	0.257972472	0.507361508	591.9389212	-0.435398243	0.166637854	-2.612841159	0.008979302	0.04883641
GRMZM2G017532	195.7213094	0.757182479	0.178084223	4.251822343	2.12E-05	0.000563564	1133.49509	-0.837493165	0.238749108	-3.507837879	0.000451764	0.005424803
GRMZM2G017586	499.3485004	0.727365581	0.178057301	4.085008466	4.41E-05	0.001037779	2474.4695	-0.639123664	0.173433767	-3.685116664	0.000228598	0.003193779
GRMZM2G017654	81.84060297	-0.483456759	0.171484325	-2.819247529	0.004813638	0.037015937	357.990435	0.829017079	0.228780324	3.62363802	0.000290488	0.003844324
GRMZM2G017671	104.0727907	0.131255289	0.137725334	0.953022116	0.340578865	0.591194485	818.4308498	-0.465532046	0.172151061	-2.704206661	0.006846769	0.039807232
GRMZM2G017682	39.26077029	-0.157357904	0.18759606	-0.838812411	0.401574585	0.644313188	117.3650735	0.69980959	0.247234002	2.830555608	0.004646723	0.030038854
GRMZM2G017685	5.422523001	-0.707107671	0.402170786	-1.758227341	0.078708835	0.247819827	44.92977678	1.370950316	0.407200202	3.366772187	0.000760535	0.007987489
GRMZM2G017792	54.02712177	-0.505945234	0.295356421	-1.712998934	0.086712736	0.262019673	232.4943945	1.120896912	0.306426396	3.657964608	0.000254226	0.003472198
GRMZM2G017805	100.3865598	-0.491422548	0.110053352	-4.465311944	8.00E-06	0.000251003	394.9354185	0.69186583	0.185426415	3.731215049	0.000190558	0.00277697
GRMZM2G017856	15.60002158	0.098506391	0.331073305	0.297536495	0.76605695	0.893296458	88.09598112	-0.978878628	0.376079433	-2.602850734	0.00924522	0.049913321
GRMZM2G017957	85.33291318	-0.35494379	0.247341476	-1.435035465	0.151276992	0.367415364	670.6578898	-1.113611789	0.193358675	-5.759306052	8.45E-09	6.98E-07
GRMZM2G018018	38.4816312	-0.991380902	0.288036235	-3.441861758	0.000577725	0.007575498	318.3752595	0.961295574	0.274373749	3.503598931	0.000459016	0.005482478
GRMZM2G018146	14.13895769	0.497475986	0.292830726	1.698851734	0.089347123	0.267017906	169.4150407	-0.66146514	0.233346726	-2.834687894	0.004587047	0.029752313
GRMZM2G018177	418.701341	0.235972344	0.10072141	2.342822085	0.019138507	0.097873742	1888.671661	-0.492748879	0.169151749	-2.913058148	0.003579079	0.024969233
GRMZM2G018228	126.317214	0.142970904	0.220471821	0.648476994	0.516676486	0.73654751	2863.19529	-0.73659329	0.163242536	-4.512263215	6.41E-06	0.000195072
GRMZM2G018229	138.5663405	1.017018144	0.190644901	5.334620228	9.57E-08	5.87E-06	1083.266187	-0.85744266	0.214139995	-4.004121984	6.22E-05	0.001174454
GRMZM2G018251	657.6299419	0.265960523	0.154572633	1.720618443	0.085320084	0.259875909	2770.503992	-0.517970682	0.189156364	-2.738320146	0.006175393	0.037087148
GRMZM2G018375	4638.057978	1.009879339	0.219973885	4.590905586	4.41E-06	0.000152469	49355.45795	-1.576875915	0.245062471	-6.434587496	1.24E-10	1.57E-08
GRMZM2G018403	1597.227109	0.182526718	0.163782336	1.114446908	0.265087509	0.515547621	5239.959788	-1.018178303	0.210766134	-4.830843941	1.36E-06	5.43E-05
GRMZM2G018441	895.9987927	0.260531264	0.197123098	1.321667869	0.186278773	0.418008461	5421.466614	-0.66034633	0.223882532	-2.949521443	0.003182665	0.02285548
GRMZM2G018487	27.36543182	0.618601865	0.292107167	2.117722315	0.034198592	0.144014775	94.61253881	0.996740153	0.262275436	3.800356487	0.000144488	0.002262798
GRMZM2G018579	595.6939427	1.047846029	0.238403325	4.395266007	1.11E-05	0.00032656	5772.273405	-1.683505325	0.192181016	-8.759998058	1.95E-18	1.07E-15
GRMZM2G018627	303.3722201	0.411867274	0.349000053	1.180135276	0.237946416	0.484212638	370.4194415	-1.643491797	0.22237454	-7.390647313	1.46E-13	3.62E-11
GRMZM2G018706	37.88939313	1.102984726	0.305765029	3.607295218	0.000309406	0.004689984	683.0659059	-1.35061042	0.264949776	-5.097609218	3.44E-07	1.64E-05
GRMZM2G018707	36.03680615	-0.597020793	0.267034377	-2.235745074	0.025368475	0.118042976	436.9525458	1.156816091	0.359727492	3.21581229	0.001300759	0.011795907
GRMZM2G018770	69.17936484	0.531292916	0.211169327	2.51595686	0.011870971	0.070901822	1245.525356	-0.591581436	0.198768343	-2.976235683	0.002918105	0.021475319
GRMZM2G018793	8.053357305	-0.543861164	0.310516389	-1.751473299	0.079864417	0.250036211	31.25059901	1.597749287	0.390767118	4.088750598	4.34E-05	0.0008807
GRMZM2G018820	1535.041364	2.120007924	0.350798609	6.043376082	1.51E-09	1.58E-07	5711.089395	-3.195909438	0.22230879	-14.3759922	7.32E-47	7.80E-43
GRMZM2G018929	80.29928953	-0.097089239	0.143721703	-0.675536378	0.499335047	0.724303867	1000.956528	-0.547773318	0.186720752	-2.933649916	0.003350018	0.023744146
GRMZM2G018941	264.5580687	0.425519552	0.167347569	2.542729212	0.010999043	0.066971609	2538.968853	-0.455858996	0.150757909	-3.023781626	0.002496366	0.019131026
GRMZM2G018943	154.8168164	0.477480529	0.179466429	2.660556249	0.00780117	0.05188132	1413.413533	-0.650584751	0.200546712	-3.244055926	0.001178406	0.010968596
GRMZM2G019090	75.73240102	-0.550388134	0.30105404	-1.828203777	0.067518974	0.225075283	546.8686717	1.534126417	0.342684854	4.476785008	7.58E-06	0.000222525
GRMZM2G019119	10.21859665	-0.216204805	0.322934585	-0.669500309	0.503176384	0.727134243	79.03168988	1.146595811	0.348861745	3.286676821	0.001013771	0.009882761
GRMZM2G019177	120.5851684	0.875977503	0.386361251	2.267249889	0.023374965	0.111886324	1265.874661	-0.722482873	0.228694618	-3.159159929	0.001582246	0.013607702
GRMZM2G019317	226.5399184	-0.399520647	0.226447336	-1.764298284	0.077681773	0.245744108	883.0494299	-1.211751258	0.223797275	-5.414504066	6.15E-08	3.79E-06
GRMZM2G019404	1465.650227	-0.238461038	0.162084173	-1.471217292	0.141232362	0.353322182	8790.977	0.504664403	0.172524984	2.925167086	0.003442713	0.024231973
GRMZM2G019413	411.6367965	-1.281390834	0.236298921	-5.422753638	5.87E-08	3.81E-06	645.484507	1.220217411	0.214228515	5.695868331	1.23E-08	9.66E-07
GRMZM2G019437	71.87192783	-0.049490726	0.168017551	-0.294556882	0.768332404	0.894951808	448.4185576	-0.800966912	0.216488864	-3.699806535	0.000215764	0.003056077
GRMZM2G019686	4.884701887	-0.204168259	0.395947761	-0.515644435	0.606102769	0.798034727	50.75746294	1.963226722	0.446379053	4.398115703	1.09E-05	0.000296943
GRMZM2G019695	809.8238982	-0.000958224	0.163608813	-0.005856801	0.995326976	0.997720612	1945.576125	-0.857572261	0.189363843	-4.528701198	5.93E-06	0.000183934
GRMZM2G019807	485.5939318	0.479619502	0.148432387	3.231232146	0.001232578	0.013554774	2875.639564	-0.923027085	0.207452758	-4.4493363	8.61E-06	0.000247104
GRMZM2G019872	46.31326953	0.139791536	0.372002481	0.375781194	0.70707957	0.861471517	72.42896009	-2.472004146	0.450351208	-5.489058547	4.04E-08	2.67E-06
GRMZM2G019901	351.4460412	0.492739552	0.159610517	3.087137126	0.002020943	0.019708654	1609.843473	-1.004136904	0.180560212	-5.561230203	2.68E-08	1.89E-06
GRMZM2G019926	110.9158666	0.190142205	0.23301251	0.816017152	0.414490326	0.655982528	618.6279205	0.638343917	0.2013016	3.171082187	0.001518722	0.013210586
GRMZM2G019958	567.8487346	0.14851366	0.261955616	0.566942073	0.570753538	0.774169784	3460.174204	-0.808706843	0.226574252	-3.569279543	0.000357964	0.004496625
GRMZM2G020043	494.9093372	-0.475122511	0.214994833	-2.209925259	0.02711035	0.123239796	2645.121628	1.310595261	0.224881759	5.827930488	5.61E-09	4.81E-07
GRMZM2G020054	7.816157307	2.1395962	0.445173982	4.806202265	1.54E-06	6.28E-05	46.54647252	1.637367014	0.48833509	3.352957935	0.000799529	0.008290831
GRMZM2G020081	9.494082819	0.477890048	0.341935211	1.397604086	0.162231991	0.384604922	399.7847497	-1.244946087	0.289749037	-4.296635804	1.73E-05	0.000430395
GRMZM2G020146	63.08768645	0.879439461	0.252615825	3.481331634	0.000498927	0.006777171	387.6513081	-0.930005408	0.217528168	-4.27533324	1.91E-05	0.000461857
GRMZM2G020150	18.63730025	1.108133109	0.315376529	3.513682877	0.00044194	0.006211242	107.3138568	1.212036338	0.35715945	3.393544081	0.000689945	0.00742535
GRMZM2G020446	112.2484058	0.080286369	0.176388537	0.455167725	0.648988578	0.825667997	1372.594696	-0.639229032	0.211224	-3.026308718	0.002475594	0.019006001
GRMZM2G020450	35.34669032	-0.37296131	0.166315505	-2.242492726	0.024929545	0.116622178	116.6126983	0.88609568	0.29112214	3.043724811	0.002336688	0.018228011
GRMZM2G020484	65.88034925	-0.23534913	0.294378086	-0.79947911	0.424012655	0.664382109	193.6754009	0.612918397	0.228335955	2.684283324	0.007268548	0.041668579
GRMZM2G020574	72.3064825	0.534789871	0.226613705	2.359918481	0.018278951	0.095097285	512.1011721	-0.523601844	0.184145929	-2.843407102	0.004463402	0.02920802
GRMZM2G020766	57.54285881	-0.599253108	0.203954263	-2.938173974	0.003301517	0.028485066	164.3896424	0.981849906	0.264853516	3.707143179	0.00020961	0.002983241
GRMZM2G020775	49.95203632	-0.484646028	0.253062361	-1.915124895	0.055476578	0.197859166	189.7744559	0.697387985	0.219552835	3.176401644	0.001491143	0.013066658
GRMZM2G020785	40.69710636	-0.096295936	0.253413099	-0.379995891	0.703948465	0.859735538	449.5200097	-0.628477163	0.218904546	-2.871010103	0.004091624	0.027423274
GRMZM2G020920	268.0388124	-0.776110056	0.142660395	-5.440262922	5.32E-08	3.49E-06	1552.529168	0.676877792	0.180786218	3.744078507	0.000181057	0.002673224
GRMZM2G020982	181.5321367	-0.320648758	0.173379938	-1.849399423	0.064400159	0.218792816	758.4924093	0.785606333	0.220262115	3.566688418	0.000361521	0.00452857
GRMZM2G021055	25.49374877	-1.816239211	0.366784855	-4.951783549	7.35E-07	3.36E-05	208.4351001	1.168520286	0.372720085	3.135114882	0.001717868	0.014413597
GRMZM2G021106	113.666161	1.81105163	0.341170418	5.308348956	1.11E-07	6.70E-06	131.8721326	-1.663683882	0.281998254	-5.899624764	3.64E-09	3.29E-07
GRMZM2G021170	248.8405023	0.673485158	0.152983484	4.402338986	1.07E-05	0.000318575	2703.973405	-0.716332889	0.170585007	-4.199272277	2.68E-05	0.000604948
GRMZM2G021256	48.11365721	0.589511313	0.288103113	2.046181687	0.040738498	0.160814337	170.0717146	-1.556182417	0.409715491	-3.798202539	0.000145749	0.002273231
GRMZM2G021299	235.988743	-0.087147847	0.110969129	-0.785334154	0.432257676	0.671277006	1064.059033	0.59292755	0.187944476	3.15480168	0.001606072	0.013744063
GRMZM2G021331	272.1256994	0.476391914	0.118561231	4.018108696	5.87E-05	0.001295014	3097.323288	-0.508425212	0.155794179	-3.263441643	0.001100678	0.010462089
GRMZM2G021378	46.41813122	-0.618599454	0.292459257	-2.115164558	0.034415925	0.144608044	498.0289781	1.435617519	0.275644068	5.208229332	1.91E-07	1.01E-05
GRMZM2G021560	13.53067253	-0.036586406	0.271786391	-0.134614562	0.892916628	0.955395379	146.5631809	-0.641187312	0.237041505	-2.70495798	0.006831303	0.039760683
GRMZM2G021589	38.4597113	-0.676971036	0.330604341	-2.047677395	0.04059162	0.160440379	253.3920021	1.028286741	0.243544219	4.222176763	2.42E-05	0.000555271
GRMZM2G021610	28.29419419	0.51695934	0.346645447	1.491320151	0.135877461	0.345021435	49.93721832	1.131347553	0.349062873	3.241099644	0.001190696	0.011048885
GRMZM2G021617	62.31421448	0.098957026	0.289534899	0.341779269	0.732517012	0.875507078	82.14619149	-1.262656651	0.292359349	-4.318851623	1.57E-05	0.00039526
GRMZM2G021687	989.9881703	0.192334585	0.171198393	1.12346022	0.261242086	0.511421815	8810.971399	-0.795081288	0.200724	-3.961067372	7.46E-05	0.001355027
GRMZM2G021694	269.7269015	0.062207261	0.151271679	0.411228737	0.680904819	0.846070924	1279.388729	-0.64774112	0.189640623	-3.415624305	0.00063636	0.006979007
GRMZM2G021706	418.7788546	1.511669806	0.208153531	7.262282794	3.81E-13	8.64E-11	2875.063212	-0.579273446	0.211624318	-2.737272591	0.006195094	0.037194986
GRMZM2G021784	519.017838	-0.056838044	0.184094265	-0.308744238	0.757516089	0.889297668	995.764415	-0.618128982	0.220384005	-2.804781509	0.00503507	0.031819534
GRMZM2G021846	2598.253829	0.969007017	0.196462806	4.932267004	8.13E-07	3.63E-05	6813.93867	-0.628868912	0.189063916	-3.326223886	0.000880312	0.008933008
GRMZM2G021881	2.084068412	-0.356806711	0.455115399	-0.783991736	0.433044959	0.67199388	40.82607794	-1.269503627	0.390328234	-3.252400203	0.001144348	0.010762017
GRMZM2G022032	167.6420203	-0.232518985	0.126876951	-1.832633766	0.066857053	0.223922194	1311.117074	0.636966722	0.179616618	3.546257191	0.000390745	0.004829377
GRMZM2G022130	285.7244729	0.057141407	0.132983816	0.429686923	0.667423397	0.837665262	2102.541808	-0.66997955	0.194885002	-3.43781996	0.000586417	0.00657676
GRMZM2G022192	414.1790078	0.098956046	0.152362198	0.649478989	0.516028823	0.736099938	3971.892173	-0.722384835	0.151777398	-4.759502047	1.94E-06	7.31E-05
GRMZM2G022212	2.603299554	-0.01411107	0.45716019	-0.030866795	0.975375771	0.990266762	12.39810564	1.322085384	0.46219945	2.860421804	0.004230779	0.028178758
GRMZM2G022229	15.81621324	-0.166440792	0.235795953	-0.705867889	0.480270298	0.710677497	312.3270005	-0.53732306	0.206302628	-2.604538122	0.009199819	0.049706065
GRMZM2G022248	208.796453	0.387859715	0.228217	1.699521575	0.089220953	0.266746205	1860.093653	-0.552276934	0.169592671	-3.25649056	0.001127987	0.010655152
GRMZM2G022402	36.11082272	0.203908236	0.308371973	0.661241142	0.508457681	0.73076505	275.2685858	1.647021166	0.385771294	4.269423858	1.96E-05	0.000472654
GRMZM2G022538	699.1932983	0.207472696	0.197381624	1.051124679	0.293201331	0.545852538	3004.013899	0.739764484	0.237046867	3.120752005	0.001803899	0.014937946
GRMZM2G022619	81.14048627	0.364680475	0.189811434	1.921277701	0.054696707	0.19591187	1388.246129	-0.569576388	0.174967541	-3.255326016	0.001132623	0.010689471
GRMZM2G022625	449.5360846	-0.103763862	0.169553726	-0.611982195	0.540549538	0.752354268	3976.509057	-0.691330897	0.190994313	-3.619641262	0.000295012	0.003889703
GRMZM2G022645	25.33390002	-0.802523563	0.294737899	-2.722838037	0.006472378	0.045680981	90.53547409	1.424418315	0.35750493	3.984331949	6.77E-05	0.001253715
GRMZM2G022659	43.18923965	1.008915003	0.363519521	2.775408046	0.005513249	0.040815303	33.8517541	-2.794049646	0.415932981	-6.71754772	1.85E-11	3.05E-09
GRMZM2G022777	70.70927764	0.429220705	0.220589431	1.945789978	0.051679973	0.188635721	404.9730053	1.373402052	0.311147218	4.413994323	1.01E-05	0.000280255
GRMZM2G022820	10.79501403	1.119408001	0.389453472	2.874304846	0.004049179	0.03272348	57.19791913	-2.485887152	0.439809835	-5.652186365	1.58E-08	1.20E-06
GRMZM2G022837	758.7843711	0.572401934	0.154042877	3.715861087	0.000202513	0.003392351	1795.856572	-0.808509482	0.159250168	-5.076977247	3.83E-07	1.80E-05
GRMZM2G022866	161.1876277	-0.029118798	0.172336205	-0.168965063	0.865824122	0.941949179	1392.100768	-0.832856855	0.218729407	-3.807704072	0.000140263	0.002215116
GRMZM2G022876	160.4800685	0.209277486	0.156084235	1.340798354	0.179985931	0.409514901	1303.610176	-0.668826421	0.202322985	-3.305736226	0.000947272	0.009450558
GRMZM2G023023	12.12633562	-0.591905737	0.326760674	-1.811435049	0.070073535	0.230617116	88.62512055	1.032192881	0.347771748	2.96801821	0.002997266	0.021899829
GRMZM2G023081	6.38158645	0.062037599	0.383833623	0.161626275	0.871600165	0.944549083	57.98158229	2.044808789	0.37027379	5.522423794	3.34E-08	2.29E-06
GRMZM2G023152	133.4012262	0.912346137	0.371809062	2.453802854	0.014135445	0.080110601	285.8869726	2.261836467	0.30223502	7.483700822	7.23E-14	2.05E-11
GRMZM2G023163	79.9378768	-0.464090473	0.225632414	-2.056843095	0.039701321	0.158299865	468.923551	1.319483291	0.302554972	4.361135702	1.29E-05	0.000338891
GRMZM2G023220	15.33882515	-0.204084682	0.22323542	-0.914212818	0.36060503	0.609457406	70.47864622	1.0316096	0.274821373	3.753745891	0.000174211	0.002610111
GRMZM2G023335	55.65949805	-0.119683893	0.17800608	-0.672358457	0.501355523	0.725519137	295.4546408	0.675422892	0.211926061	3.187068584	0.001437227	0.012746122
GRMZM2G023387	33.5123882	0.743412924	0.260133061	2.857817922	0.004265651	0.033924927	244.5714432	0.726799444	0.226172294	3.213476908	0.001311383	0.011872057
GRMZM2G023528	695.56642	0.269955591	0.197828079	1.364596936	0.172379768	0.398398939	5362.404649	-0.936158474	0.241555084	-3.875548635	0.000106385	0.001777525
GRMZM2G023585	150.6237112	-0.238937774	0.133393525	-1.791224683	0.073257247	0.237372303	727.3255197	0.632988636	0.196657092	3.218742991	0.001287538	0.011705892
GRMZM2G023591	158.5699565	0.674113405	0.201896912	3.338899039	0.000841111	0.010037615	2201.074585	-1.494496978	0.196777794	-7.594845666	3.08E-14	9.81E-12
GRMZM2G023636	5.358010943	-0.629467501	0.376422717	-1.672235688	0.094477856	0.276632916	37.7687376	1.010213891	0.371583739	2.718670881	0.006554479	0.038727181
GRMZM2G023652	120.08264	-0.495921402	0.211019282	-2.350123632	0.018767176	0.096703149	509.6862474	0.820743432	0.284544467	2.884411852	0.003921455	0.026600517
GRMZM2G023748	123.5037517	0.116185946	0.192923309	0.60223903	0.547015039	0.757220672	2324.578801	-0.665384243	0.186162397	-3.574213986	0.000351282	0.004442066
GRMZM2G023840	19.9010483	1.315154618	0.374843777	3.50854062	0.000450572	0.006299022	19.6213777	-1.508965924	0.477784082	-3.1582591	0.001587144	0.013629203
GRMZM2G023847	13.6198611	0.536440183	0.382417159	1.402761799	0.160687882	0.382275814	200.6578291	1.671449173	0.370971197	4.505603637	6.62E-06	0.000200889
GRMZM2G024073	173.3960993	-0.084169572	0.105262118	-0.799618828	0.423931676	0.664382109	730.634926	-0.652402416	0.207490558	-3.144251096	0.001665125	0.01413235
GRMZM2G024104	36.20788045	1.511605006	0.374748679	4.033649993	5.49E-05	0.001228087	1758.144386	1.48311501	0.289109485	5.129942411	2.90E-07	1.42E-05
GRMZM2G024145	247.3551245	-0.38571864	0.172185956	-2.240128336	0.025082592	0.117144997	907.7778419	0.605423102	0.190573629	3.176846172	0.00148886	0.013054982
GRMZM2G024150	1827.653229	0.13844684	0.239322145	0.578495734	0.562929476	0.768887547	5293.137008	-1.669351595	0.24615654	-6.781666632	1.19E-11	2.09E-09
GRMZM2G024196	8.980238147	-0.112532114	0.358756843	-0.313672382	0.753769879	0.887354037	49.6906075	1.511802131	0.432664534	3.494166985	0.000475543	0.005635455
GRMZM2G024315	76.88001581	-0.007939015	0.227868077	-0.034840399	0.972207007	0.989335769	809.8207916	0.73763593	0.190839264	3.865220996	0.000110989	0.001833062
GRMZM2G024389	560.2384764	-0.04834181	0.201250542	-0.240207103	0.810169708	0.915160347	4929.554476	-0.623747973	0.190933127	-3.26683998	0.001087551	0.010371373
GRMZM2G024395	48.71462805	0.380263216	0.189142909	2.010454516	0.044383106	0.170285282	319.2025327	-0.750261998	0.2002356	-3.746896143	0.000179036	0.002654417
GRMZM2G024444	14.61849597	0.002096104	0.310527327	0.006750143	0.994614206	0.997514725	125.1500791	0.855279426	0.257848101	3.316989434	0.000909931	0.009176783
GRMZM2G024466	14.7832606	-0.91147287	0.328294728	-2.776385954	0.005496692	0.040745886	64.17676775	1.78632463	0.37348355	4.782873646	1.73E-06	6.60E-05
GRMZM2G024607	390.0892117	0.107891073	0.166511923	0.647948032	0.517018563	0.736724675	2681.71645	-0.628097245	0.150030581	-4.186461465	2.83E-05	0.000624289
GRMZM2G024612	140.7180654	-0.461138222	0.190954866	-2.414906898	0.015739232	0.086250384	558.4330411	0.669321898	0.193935444	3.451261338	0.000557973	0.006354692
GRMZM2G024647	76.75157241	0.352948326	0.197538426	1.786732505	0.073980733	0.238854521	1065.871557	-0.624839152	0.181571087	-3.441292137	0.000578943	0.006520373
GRMZM2G024657	46.87494128	0.15583557	0.184926227	0.842690479	0.399401573	0.64254476	335.2130806	-0.543235425	0.204271718	-2.65937659	0.00782854	0.044038122
GRMZM2G024705	57.73430313	3.09124961	0.410970044	7.521836822	5.40E-14	1.51E-11	57.49542488	-1.354305957	0.39832146	-3.400032623	0.000673778	0.007311971
GRMZM2G024806	129.1455215	-0.260870231	0.347125623	-0.751515342	0.452342571	0.688986155	642.6817371	-0.525131544	0.180881623	-2.903177979	0.003693966	0.025511499
GRMZM2G024823	138.0921843	0.386715436	0.239801404	1.612648758	0.106820839	0.297645397	675.6119947	-0.612607667	0.190666077	-3.212987214	0.001313621	0.01188727
GRMZM2G024948	4.941350387	-0.174438902	0.371441063	-0.469627403	0.638621243	0.820222675	15.11788264	1.134312518	0.430805805	2.633001936	0.008463386	0.046664935
GRMZM2G024992	50.12731652	-0.620675074	0.246946649	-2.513397441	0.011957454	0.07114466	119.8264825	0.703713452	0.252941077	2.782124041	0.00540044	0.033460439
GRMZM2G025074	177.969509	-0.054218452	0.12279894	-0.441522151	0.658835029	0.832233275	784.1980855	0.56804417	0.172683609	3.289508333	0.001003626	0.009828803
GRMZM2G025127	15.48749995	-0.178771108	0.297115599	-0.601688731	0.547381353	0.757312078	95.30176847	1.139345536	0.37870399	3.008538504	0.002625075	0.019874505
GRMZM2G025171	1674.273171	0.22648659	0.179642812	1.260760661	0.207395091	0.445275613	8217.560954	-1.127666429	0.255071093	-4.420988736	9.83E-06	0.000273817
GRMZM2G025214	221.6143516	0.329183585	0.116599303	2.823203716	0.004754635	0.036660668	1536.272857	-0.470745216	0.156954092	-2.999254186	0.002706414	0.020274332
GRMZM2G025227	34.26920047	0.659814363	0.251585226	2.622627626	0.008725458	0.056408558	438.8877004	-0.58773617	0.203558312	-2.887311087	0.003885499	0.026440737
GRMZM2G025322	1537.450412	0.561316686	0.149447812	3.755937806	0.000172694	0.002983104	13996.5226	-0.894567026	0.253786336	-3.524882546	0.000423671	0.005158012
GRMZM2G025409	82.01901289	-0.5495991	0.162285517	-3.386618281	0.000707598	0.008829605	743.5218287	-0.622364366	0.231265373	-2.691126471	0.007121119	0.040999801
GRMZM2G025488	113.6768954	0.008687086	0.192962059	0.04501966	0.964091639	0.985540984	405.0923263	0.833333931	0.257636096	3.234538736	0.001218394	0.011278446
GRMZM2G025531	277.8469854	0.323769585	0.155467102	2.082560113	0.037291338	0.152097584	1708.734018	-0.59433054	0.192026152	-3.09504999	0.001967797	0.015945815
GRMZM2G025648	601.2226706	0.173142618	0.188063133	0.920662197	0.357226819	0.606368991	6349.320668	-0.631538674	0.197750396	-3.193615222	0.001405033	0.012544093
GRMZM2G025659	1021.280438	0.491697209	0.199884499	2.459906657	0.013897316	0.079018354	4648.905685	-1.054734341	0.292073175	-3.611198949	0.000304785	0.003976751
GRMZM2G025671	27.15846818	-0.276455346	0.229282769	-1.205739741	0.227917856	0.471713277	127.0220688	0.805279489	0.276501792	2.912384343	0.00358681	0.025006798
GRMZM2G025731	1321.396029	-0.323303853	0.147266601	-2.195364407	0.028137468	0.126193292	8294.593299	-0.818911684	0.183050594	-4.473690391	7.69E-06	0.000224383
GRMZM2G025832	455.9957011	1.477229736	0.311703564	4.739213485	2.15E-06	8.25E-05	188.3289566	-0.904283828	0.343422985	-2.633148822	0.008459727	0.046664935
GRMZM2G025833	7.822522643	-1.026631024	0.389500741	-2.635761414	0.008394873	0.0548652	181.8985222	1.181791332	0.443444534	2.665026266	0.007698231	0.04351174
GRMZM2G025855	2077.566346	0.199132674	0.171615457	1.160342302	0.245909468	0.492816786	9459.325542	-0.877884151	0.241837589	-3.630056663	0.000283359	0.003773024
GRMZM2G025882	4242.774105	0.036161201	0.174137522	0.20765887	0.835495335	0.927834784	14917.70521	-0.709983478	0.236968518	-2.996108863	0.002734488	0.020441544
GRMZM2G025954	2793.655077	0.165682525	0.128761339	1.286741237	0.198184495	0.4333446	18931.78843	-0.637527138	0.206454665	-3.08797642	0.002015245	0.016237723
GRMZM2G026015	16740.25692	0.005411225	0.190475164	0.028409085	0.977335879	0.991222957	34146.04366	-1.38230484	0.168374144	-8.209721576	2.22E-16	9.09E-14
GRMZM2G026024	602.1501832	0.101042584	0.191038112	0.528913224	0.596865648	0.791566257	2450.942771	-1.320977548	0.280962626	-4.701613052	2.58E-06	9.34E-05
GRMZM2G026117	474.0963174	-0.344498463	0.197943209	-1.740390417	0.081790487	0.253133416	2674.17326	-0.880235656	0.181804195	-4.841668567	1.29E-06	5.22E-05
GRMZM2G026143	15.84615974	0.063855609	0.423360133	0.150830474	0.880109447	0.948679708	763.3168533	1.657066526	0.427366689	3.877388129	0.000105584	0.001767849
GRMZM2G026147	12.65547152	0.336444011	0.348840798	0.964462911	0.334813895	0.58578072	25.49650745	-1.200010803	0.42888938	-2.797949446	0.005142816	0.032315013
GRMZM2G026157	8.001220489	-0.400650503	0.377959684	-1.060035026	0.289128665	0.541650911	25.80030179	1.233106064	0.437766731	2.816810817	0.004850309	0.030969925
GRMZM2G026223	1055.682139	0.237346132	0.154357292	1.537641202	0.124136367	0.326683741	896.0204718	-1.221439423	0.18627778	-6.557086005	5.49E-11	7.75E-09
GRMZM2G026371	108.7978911	0.318233664	0.215010397	1.480085006	0.138850563	0.349133718	3368.342277	-0.797867449	0.231725635	-3.443155726	0.000574968	0.006496195
GRMZM2G026391	452.4750997	-0.16343375	0.210106349	-0.777862028	0.436650356	0.675142355	1408.572103	0.994637327	0.287839429	3.455528422	0.000549215	0.006275329
GRMZM2G026442	127.9052526	-0.255615211	0.131291058	-1.946935413	0.051542478	0.188295308	700.9332127	0.543277422	0.175556666	3.09459865	0.001970794	0.015957966
GRMZM2G026447	21.94884595	0.118729523	0.269868517	0.439953218	0.65997099	0.83314914	89.54383038	1.006470819	0.309383979	3.253144596	0.001141354	0.0107386
GRMZM2G026560	7.035160595	-0.938734432	0.395499809	-2.373539535	0.017618507	0.092893311	33.68668202	1.117615912	0.3839534	2.910811342	0.003604916	0.025092005
GRMZM2G026614	372.4349488	-0.376612142	0.212592821	-1.771518627	0.076474498	0.243486906	1908.940754	-0.52692726	0.186488939	-2.825514809	0.004720471	0.030334485
GRMZM2G026783	2.033666371	1.377878707	0.452790816	3.043080069	0.0023417	0.021918314	58.55046236	-1.836146081	0.471588661	-3.893533145	9.88E-05	0.001681008
GRMZM2G026807	4280.871816	0.465795352	0.166525791	2.797136402	0.005155776	0.038987263	34090.12777	-0.728668655	0.228881018	-3.18361331	0.001454492	0.012861785
GRMZM2G026855	79.50689523	0.137055926	0.185455432	0.73902352	0.459892715	0.693947784	179.2622758	1.057164313	0.306420768	3.450041326	0.000560501	0.006376668
GRMZM2G027021	226.1008927	-0.765305264	0.171819137	-4.454132856	8.42E-06	0.000262266	2639.430149	-0.50028806	0.181427526	-2.757509128	0.005824359	0.035478665
GRMZM2G027043	88.97066881	-0.110370652	0.159952385	-0.69002192	0.490180403	0.717813857	594.7758028	-0.492821309	0.183034418	-2.692506223	0.007091721	0.040904675
GRMZM2G027068	3.748696125	0.235694245	0.411396067	0.572913219	0.566703453	0.771720362	28.06952951	1.150027059	0.388322393	2.961526505	0.003061181	0.022221447
GRMZM2G027098	73.52150911	0.6242532	0.277859086	2.246653903	0.024662154	0.115939162	1767.042569	-0.777160993	0.215731145	-3.602451526	0.00031523	0.004088022
GRMZM2G027219	1664.049732	0.246552297	0.14834649	1.662002903	0.096512192	0.279988975	3833.211533	-1.230894311	0.238896515	-5.152416347	2.57E-07	1.29E-05
GRMZM2G027232	76.85533158	0.264900263	0.234913157	1.127651882	0.259466967	0.509417975	633.3852313	-0.855516962	0.181520205	-4.713067393	2.44E-06	8.88E-05
GRMZM2G027272	67.35101043	-0.428788791	0.237615077	-1.804552121	0.071144796	0.232921474	387.9481864	0.751156217	0.254277878	2.954076159	0.003136066	0.022618552
GRMZM2G027307	56.5261104	-0.146583385	0.16609323	-0.882536785	0.377486596	0.622607437	488.7032237	0.515867874	0.188268756	2.740060988	0.006142778	0.036943311
GRMZM2G027437	203.4821817	-0.26228037	0.138985819	-1.887101659	0.059146654	0.206413091	1077.860722	-0.624322225	0.209702346	-2.977182841	0.002909105	0.021423872
GRMZM2G027451	349.1478462	-0.19770061	0.13300025	-1.486467956	0.137155387	0.346637676	7100.046358	-0.42969608	0.164582765	-2.610820636	0.009032525	0.049010553
GRMZM2G027478	7371.73147	1.032759799	0.197467278	5.230030047	1.69E-07	9.86E-06	69697.88737	-1.056966447	0.272258422	-3.882217633	0.000103508	0.00174255
GRMZM2G027495	23.59360026	-1.363532847	0.352985119	-3.862862125	0.000112066	0.002141773	109.3421761	0.979929787	0.286831966	3.416389744	0.000634574	0.006962999
GRMZM2G027571	15.82374052	0.138378055	0.280723508	0.49293362	0.622059491	0.808827925	227.5132614	-0.778407573	0.213878604	-3.639483144	0.000273186	0.003665401
GRMZM2G027640	376.0289414	0.640412814	0.276444796	2.316602888	0.020525374	0.102302358	1428.103676	-1.110112764	0.245138858	-4.528505905	5.94E-06	0.000183934
GRMZM2G027663	1701.934582	0.329710804	0.166492059	1.980339527	0.04766539	0.178709783	22163.96858	-0.884043041	0.177059622	-4.992911611	5.95E-07	2.62E-05
GRMZM2G027665	8.969240272	0.1727384	0.35179387	0.491021631	0.623411149	0.809588641	85.39318251	1.144693537	0.286221988	3.999320755	6.35E-05	0.001190108
GRMZM2G027728	18.13292091	-0.086870903	0.271165116	-0.320361648	0.748694195	0.885050823	610.6074237	-0.605566893	0.226573487	-2.672717367	0.007523961	0.042753426
GRMZM2G027825	48.24433778	0.456927127	0.316805217	1.442296725	0.149218684	0.364385764	100.2236169	-0.678374489	0.255890784	-2.651031349	0.008024639	0.044845428
GRMZM2G027856	21.80316294	-0.285085556	0.244121265	-1.167803043	0.242886221	0.48943816	128.5379463	1.163567613	0.240776791	4.832557188	1.35E-06	5.40E-05
GRMZM2G027857	10.3329769	-0.452739792	0.350705882	-1.29093869	0.196724938	0.431442331	104.9910296	0.867018614	0.264272922	3.280769775	0.001035242	0.010025874
GRMZM2G027958	24.09380624	-0.069145359	0.341884079	-0.202247965	0.839722877	0.929848271	215.3934363	1.269021341	0.450985679	2.813883897	0.00489469	0.031152549
GRMZM2G028104	25.66025119	0.505459647	0.296225764	1.706332498	0.087946191	0.264187749	115.5334801	1.820543446	0.293377951	6.205454221	5.45E-10	5.81E-08
GRMZM2G028216	327.2496869	0.151270675	0.22426191	0.674526826	0.499976437	0.724501298	2431.165185	-0.788122111	0.198682608	-3.966739304	7.29E-05	0.001331132
GRMZM2G028218	179.1922533	-0.05381182	0.19395894	-0.277439237	0.781442857	0.901791344	2813.460605	-0.588207503	0.204749084	-2.872821165	0.004068243	0.027300897
GRMZM2G028302	1234.586755	0.223596853	0.178373986	1.253528374	0.210013479	0.448531097	5382.520567	-1.390404399	0.173770182	-8.001398071	1.23E-15	4.68E-13
GRMZM2G028306	0.355473495	0.175696907	0.264972518	0.663075959	0.507281907	NA	119.5775948	3.852111187	0.424121106	9.082573663	1.06E-19	7.80E-17
GRMZM2G028325	332.9590858	0.259759218	0.253124585	1.026210939	0.304792166	0.556839391	4591.457441	-0.858109317	0.287183205	-2.98802054	0.002807907	0.020829705
GRMZM2G028379	232.8942197	0.495647695	0.171449859	2.890919238	0.003841168	0.031658255	1945.488515	-0.57547794	0.158007992	-3.642081224	0.000270443	0.003633169
GRMZM2G028393	82.26790842	0.863652065	0.327574026	2.636509604	0.008376383	0.054760121	453.0679631	1.029005322	0.332513865	3.094623808	0.001970627	0.015957966
GRMZM2G028500	20.83634137	0.146917397	0.354784076	0.414103696	0.678798166	0.845072443	310.2228499	0.492213424	0.180188459	2.731658997	0.006301633	0.037607151
GRMZM2G028535	562.7067326	1.788805372	0.326555578	5.47779764	4.31E-08	2.94E-06	8944.978359	-1.391048664	0.302013312	-4.605918383	4.11E-06	0.000137012
GRMZM2G028552	38.19758962	0.421635368	0.185426892	2.273863101	0.022974219	0.110637176	597.4938988	-0.716679886	0.203314674	-3.524978649	0.000423517	0.005158012
GRMZM2G028556	37.35841891	1.690300177	0.347208636	4.868255	1.13E-06	4.87E-05	285.9665996	-1.38777092	0.401295091	-3.458230488	0.000543736	0.006225806
GRMZM2G028570	200.4669856	-0.640330069	0.24563804	-2.606803358	0.009139183	0.058319138	421.9952544	-0.843608619	0.31867685	-2.647222788	0.008115587	0.045199663
GRMZM2G028608	13.70720616	-0.46224971	0.416733008	-1.109222696	0.267334124	0.517652625	43.94964308	-1.096211946	0.412627705	-2.656661037	0.007891875	0.044231013
GRMZM2G028640	1251.601828	0.2394405	0.215954609	1.108753835	0.267536391	0.517869776	5394.93294	-0.650836223	0.217866897	-2.987311208	0.002814431	0.020863582
GRMZM2G028821	161.5738698	1.203811358	0.407148866	2.956686017	0.003109646	0.027210002	3018.242453	1.057708909	0.375069045	2.820037865	0.004801798	0.030715373
GRMZM2G028883	88.93934594	-0.326625585	0.206294841	-1.58329497	0.113354249	0.30838079	1204.556519	-0.502822029	0.172092541	-2.921811876	0.003480017	0.024446114
GRMZM2G028914	345.9594403	0.449346517	0.144365415	3.112563475	0.001854701	0.018537212	3627.877827	-0.443743538	0.158654941	-2.796909664	0.005159396	0.032373223
GRMZM2G028945	75.00513299	0.588558813	0.196883345	2.989378371	0.002795457	0.025209093	1187.380778	-0.711252463	0.259457839	-2.741302658	0.006119611	0.036845553
GRMZM2G028980	6.048197365	-0.586758088	0.372436679	-1.575457307	0.115150926	0.311843587	146.4547247	1.836757485	0.328486405	5.591578403	2.25E-08	1.62E-06
GRMZM2G029048	131.475183	0.92034633	0.240051713	3.833950265	0.000126102	0.00235965	745.046382	1.094714099	0.32509735	3.367342425	0.000758964	0.007974918
GRMZM2G029055	285.4948584	0.119737307	0.178008818	0.672648177	0.501171144	0.725344809	1912.386366	-0.615134836	0.183283008	-3.356202214	0.000790208	0.008222171
GRMZM2G029082	64.60338222	-0.071060155	0.268400725	-0.264753962	0.791199004	0.906026017	91.83086767	0.889351716	0.274117218	3.244421213	0.001176896	0.010965777
GRMZM2G029153	206.3435841	-1.182762525	0.256603629	-4.60929773	4.04E-06	0.000141305	894.7489273	1.354331839	0.252851564	5.356232796	8.50E-08	5.09E-06
GRMZM2G029407	509.8485774	0.200087914	0.243577913	0.821453437	0.411388036	0.65307635	889.905146	-1.032424788	0.240345035	-4.295594411	1.74E-05	0.000431918
GRMZM2G029506	157.8080631	-0.033722809	0.298598027	-0.112937146	0.910080386	0.963463976	162.190315	0.712896678	0.266405967	2.675978638	0.007451139	0.042384817
GRMZM2G029527	7.38237837	-0.415479528	0.366885456	-1.132450252	0.257445188	0.506939436	28.30510105	1.342393683	0.371508089	3.613363268	0.000302251	0.003956754
GRMZM2G029543	128.4039781	0.243294142	0.175562566	1.385797373	0.165808785	0.389735406	1470.132286	-0.80163938	0.239688603	-3.34450354	0.0008243	0.008502212
GRMZM2G029685	19.07832742	0.36073853	0.287966546	1.252709855	0.210311318	0.448946327	485.4720799	-0.749574477	0.198985944	-3.766971995	0.00016524	0.002514566
GRMZM2G029716	5.013112031	1.27009286	0.45726502	2.777585875	0.005476437	0.040622274	137.2875514	-1.64177325	0.442222472	-3.712550476	0.000205181	0.002937852
GRMZM2G029756	30.42061434	-1.301379529	0.302711813	-4.299070842	1.72E-05	0.000471886	265.0321706	1.090109327	0.360591156	3.023117201	0.002501853	0.019152428
GRMZM2G029863	121.5211891	0.803111745	0.255837578	3.139146924	0.001694405	0.017316343	105.178714	-1.133530021	0.307956286	-3.680814687	0.00023249	0.003237548
GRMZM2G030072	280.038232	-0.247870735	0.164377774	-1.507933394	0.131571575	0.338253238	1669.489083	-0.594335419	0.187933019	-3.16248535	0.001564286	0.013507727
GRMZM2G030144	50.83678112	-0.017943381	0.19140321	-0.0937465	0.925310531	0.969596936	322.9977343	0.62145136	0.185248808	3.3546848	0.000794555	0.008247276
GRMZM2G030203	243.2484839	0.108968767	0.180154936	0.604861402	0.545271091	0.755866759	1857.087758	-0.671220942	0.209665222	-3.201393795	0.001367645	0.012277132
GRMZM2G030228	27.76700401	0.115742551	0.213162909	0.542976974	0.587145656	0.784958894	299.5096676	-0.556878377	0.205212233	-2.713670466	0.006654232	0.039170475
GRMZM2G030240	476.8862886	0.19455066	0.141840711	1.371613679	0.170183733	0.395619662	2618.16952	-0.802119627	0.201422083	-3.982282445	6.83E-05	0.001262125
GRMZM2G030293	73.21123467	0.245692515	0.243531886	1.008872059	0.313035997	0.564784671	1159.932637	-0.64276708	0.146711022	-4.381177853	1.18E-05	0.000314969
GRMZM2G030299	226.7377991	0.13984769	0.13612251	1.027366373	0.30424798	0.556606806	1586.881195	-0.581372456	0.217107994	-2.677803085	0.007410677	0.04223353
GRMZM2G030341	64.89006995	1.120362552	0.185278691	6.046904502	1.48E-09	1.56E-07	894.5190533	-0.490237406	0.162979688	-3.007966279	0.002630023	0.019904897
GRMZM2G030350	130.6869303	-0.19881111	0.245135674	-0.811024796	0.417351431	0.658261607	107.6537749	0.887209238	0.288235731	3.078068203	0.002083472	0.016692833
GRMZM2G030422	273.1556962	-0.239606551	0.103999422	-2.303921943	0.021227026	0.104646546	1388.127456	0.495464813	0.145473518	3.405876336	0.00065952	0.007195996
GRMZM2G030436	2.786883522	0.027159326	0.454513578	0.059754708	0.952350999	0.981594777	52.16401614	1.42108883	0.439655538	3.232277789	0.001228076	0.011334451
GRMZM2G030494	296.9737105	-0.14380092	0.263054362	-0.546658565	0.584613325	0.783028519	825.2525415	-0.59330399	0.211492939	-2.805313464	0.005026767	0.031791951
GRMZM2G030606	1442.649725	0.295423272	0.156820235	1.883833878	0.05958745	0.207345689	10157.68668	-1.269920844	0.216558063	-5.864112512	4.52E-09	3.96E-07
GRMZM2G030646	96.13024975	0.261751893	0.159072943	1.64548344	0.099870155	0.285756933	868.1962853	-0.482654217	0.179010984	-2.696226821	0.007012989	0.040541468
GRMZM2G030809	38.83409134	0.059471514	0.232040288	0.256298224	0.797720569	0.909014583	324.5749634	-0.52744191	0.18334865	-2.876715531	0.004018377	0.027075898
GRMZM2G030814	6.791091851	-0.765247206	0.372161783	-2.056221894	0.039761133	0.158388592	124.5420702	2.88974835	0.318029157	9.086425836	1.02E-19	7.79E-17
GRMZM2G030877	4.768335712	0.380924389	0.381541672	0.998382136	0.318094093	0.569892113	25.43054584	1.285131851	0.434722843	2.956209623	0.003114453	0.022508524
GRMZM2G030915	98.66184598	0.283181453	0.161256067	1.756097977	0.079071681	0.248479718	1989.759295	-0.503278456	0.147571301	-3.41040876	0.000648656	0.007095609
GRMZM2G030955	52.88466952	0.120673242	0.20966813	0.575544035	0.564923418	0.770451947	247.1847547	-0.560640755	0.207300889	-2.704478299	0.006841174	0.03978558
GRMZM2G031022	83.97643841	-0.463649528	0.163731166	-2.831773201	0.004629067	0.035933845	320.321755	0.583158464	0.194171479	3.003316795	0.002670543	0.020111612
GRMZM2G031043	19.99997866	-1.120973806	0.26687201	-4.200417289	2.66E-05	0.000680234	130.1693756	0.76419021	0.247763016	3.084359491	0.002039909	0.016399272
GRMZM2G031065	17.02308918	0.141503241	0.292045361	0.484524869	0.628013419	0.813012506	76.95150137	1.737263859	0.343997074	5.050228591	4.41E-07	2.01E-05
GRMZM2G031107	200.7529779	0.47813875	0.208225267	2.296257111	0.021661185	0.106191268	1036.302841	0.617269623	0.181678665	3.397590044	0.000679822	0.007338637
GRMZM2G031138	106.4932811	-0.207304209	0.26752817	-0.774887404	0.438406196	0.676720344	908.9793114	0.949783829	0.310884351	3.055103367	0.00224983	0.017758744
GRMZM2G031143	13.94065708	0.372017515	0.436694656	0.851893903	0.394272981	0.638641891	103.1922524	-1.326134024	0.475998881	-2.786002401	0.005336248	0.033159079
GRMZM2G031352	48.25011369	-0.14491416	0.153523383	-0.943922404	0.345209302	0.595543113	372.6602736	0.646257816	0.200064714	3.230243869	0.001236847	0.011390744
GRMZM2G031501	122.7130629	0.133978154	0.143441653	0.934025442	0.350290769	0.599782363	1141.062301	-0.435269018	0.165780408	-2.625575747	0.008650256	0.047512598
GRMZM2G031568	1670.396186	1.332623082	0.253121842	5.264749457	1.40E-07	8.32E-06	5899.138986	-1.4800378	0.287781218	-5.142927006	2.70E-07	1.34E-05
GRMZM2G031581	1.691999678	-0.134906298	0.46011131	-0.293203611	0.769366524	NA	17.79953986	1.375166028	0.473068726	2.906905383	0.003650236	0.025329399
GRMZM2G031761	215.2265323	0.128570888	0.139071142	0.924497244	0.355227486	0.604464613	1904.528631	-0.889695039	0.194907092	-4.564713512	5.00E-06	0.000161084
GRMZM2G031780	630.7018984	0.359916037	0.156349286	2.301999871	0.021335179	0.105046834	5899.162958	-0.678858238	0.220422575	-3.079803587	0.002071371	0.016608364
GRMZM2G032047	26.4786889	-0.112457227	0.204028164	-0.551184818	0.581506986	0.78105483	350.1180997	1.092146282	0.238026968	4.588330019	4.47E-06	0.000146552
GRMZM2G032149	3.945362535	1.18858794	0.448020787	2.652974984	0.007978578	0.05279206	31.48594888	-1.711537362	0.379211105	-4.513415716	6.38E-06	0.000194675
GRMZM2G032253	3457.009782	0.405447557	0.155289973	2.610906234	0.009030265	0.057835484	9120.057398	-1.157866132	0.212453997	-5.449961621	5.04E-08	3.25E-06
GRMZM2G032266	271.0296648	0.29938998	0.225974112	1.324886184	0.185208904	0.416596145	966.2336003	-0.686001003	0.191308303	-3.58584019	0.000335995	0.004289465
GRMZM2G032280	21.49158537	-0.656599676	0.228566351	-2.872687397	0.004069966	0.032795546	174.6047053	0.630097482	0.234415212	2.687954752	0.007189114	0.041324321
GRMZM2G032282	284.8379082	-0.39650986	0.194084284	-2.042977678	0.041054648	0.161696755	1706.654213	-0.68235006	0.188674523	-3.616545827	0.00029856	0.003921941
GRMZM2G032293	178.0083548	0.320846387	0.18735964	1.712462654	0.086811441	0.26213198	1626.467958	-0.833360708	0.254076485	-3.279960002	0.001038218	0.010043017
GRMZM2G032315	122.6926337	-0.147071642	0.248625627	-0.591538546	0.554159636	0.762738186	2525.862951	-0.565631897	0.170362274	-3.320171089	0.000899623	0.009090029
GRMZM2G032336	182.1325559	-0.585458521	0.125708527	-4.657269743	3.20E-06	0.000115447	611.3263383	0.816879645	0.198444726	4.116408948	3.85E-05	0.000802778
GRMZM2G032339	7.335770289	-1.620518419	0.429287849	-3.774899339	0.000160072	0.002823093	1428.254737	1.14913582	0.207671215	5.533438135	3.14E-08	2.17E-06
GRMZM2G032351	1590.049157	0.261323381	0.163587269	1.597455487	0.110164213	0.303166474	9007.140859	-0.538436111	0.195075745	-2.760138682	0.005777683	0.035295186
GRMZM2G032367	148.671658	0.425968017	0.125222506	3.401688971	0.000669708	0.008454413	1611.588517	-0.516863328	0.169914872	-3.041895748	0.002350933	0.018287384
GRMZM2G032562	4.465580423	-1.148622596	0.400532234	-2.867740715	0.004134142	0.033169583	268.0960241	1.418458073	0.21071985	6.731487674	1.68E-11	2.86E-09
GRMZM2G032564	83.87277012	0.113912569	0.207845102	0.548064726	0.58364746	0.782494391	1703.920709	-0.576174865	0.169893338	-3.391391741	0.000695386	0.007465073
GRMZM2G032619	462.7022615	0.748449532	0.248139964	3.016239387	0.002559311	0.023566428	1205.145444	0.750827562	0.252082432	2.978500154	0.002896629	0.021354124
GRMZM2G032766	14.88309618	0.127098536	0.289695022	0.438732206	0.660855588	0.833570444	159.7961687	1.327813564	0.336410927	3.946998911	7.91E-05	0.001410702
GRMZM2G032821	573.6932773	1.269678243	0.126414977	10.04373272	9.79E-24	1.48E-20	3154.934154	-0.766587774	0.229683819	-3.337578495	0.000845118	0.008649988
GRMZM2G032910	35.66250763	0.098020373	0.274191475	0.357488768	0.720725933	0.869514044	311.7972433	0.967216318	0.323742095	2.987613695	0.002811647	0.020850196
GRMZM2G033198	460.40896	0.354162142	0.145587192	2.432646293	0.014988935	0.083468805	5890.850126	-0.618533525	0.18038978	-3.428872321	0.000606095	0.006715598
GRMZM2G033208	3597.250217	0.538877417	0.164136582	3.283103678	0.001026709	0.011757942	20928.46469	-0.900102375	0.236192764	-3.810880407	0.000138473	0.002191714
GRMZM2G033219	125.6496353	0.612133254	0.158076877	3.872376941	0.000107779	0.002078479	602.1837389	-0.803389115	0.168659371	-4.763382618	1.90E-06	7.25E-05
GRMZM2G033493	1723.518545	0.241975103	0.18825762	1.285340284	0.198673399	0.433804711	6462.553668	-0.967520634	0.221688748	-4.364319995	1.28E-05	0.000334815
GRMZM2G033519	6.307380731	-0.011072886	0.408692387	-0.027093449	0.9783852	0.991711127	32.95227705	1.212707864	0.358676088	3.381066941	0.000722049	0.007685519
GRMZM2G033644	27.17389021	0.308938887	0.227180622	1.359882212	0.173867201	0.400409672	329.9308478	0.504055787	0.178189154	2.828768056	0.004672755	0.030143158
GRMZM2G033799	34.67657585	0.347151985	0.236533801	1.467663323	0.142195698	0.354754667	160.7076488	1.140424045	0.277637843	4.107595832	4.00E-05	0.000825941
GRMZM2G033805	23.47496722	-0.715514826	0.33665873	-2.125341666	0.033558114	0.142108595	81.63910228	0.833597087	0.311131226	2.679245978	0.007378817	0.042111911
GRMZM2G033829	15.7005853	-0.603697432	0.286027639	-2.110626215	0.034804453	0.145566881	162.0878015	0.983958245	0.291172383	3.379297976	0.000726712	0.00771973
GRMZM2G033885	33680.55199	0.182048015	0.169722751	1.072619988	0.283441653	0.536174567	96651.34168	-1.688307538	0.212718254	-7.936824905	2.07E-15	7.62E-13
GRMZM2G033931	85.2956918	-0.129839773	0.14225781	-0.912707522	0.361396387	0.610107134	305.814512	0.572051437	0.211900237	2.699626227	0.006941742	0.040260591
GRMZM2G033971	124.374757	1.539763637	0.295694053	5.207286461	1.92E-07	1.09E-05	481.4729739	-1.383771992	0.202624106	-6.829256481	8.54E-12	1.57E-09
GRMZM2G034120	242.3799555	-0.065324557	0.175226014	-0.372801706	0.709296033	0.862895568	656.2200071	-0.790502268	0.19711677	-4.010324787	6.06E-05	0.001153665
GRMZM2G034152	293.8792456	0.570541012	0.368524108	1.548178259	0.121579384	0.32295013	1243.352765	0.894153359	0.339182764	2.63619928	0.008384048	0.046367808
GRMZM2G034243	1541.986121	0.905398653	0.210439773	4.302412234	1.69E-05	0.00046652	4734.068495	-1.336199106	0.151158948	-8.839695702	9.60E-19	5.85E-16
GRMZM2G034410	117.4036523	-0.26103983	0.156549436	-1.66745941	0.095423089	0.278180487	856.0185143	0.829253383	0.204854541	4.048010746	5.17E-05	0.00101407
GRMZM2G034417	476.1379532	2.228591281	0.266809754	8.352735412	6.67E-17	3.22E-14	1819.388006	-1.342603023	0.302752005	-4.434662699	9.22E-06	0.00026075
GRMZM2G034471	1436.830051	-0.280328858	0.279847282	-1.001720853	0.316478432	0.568219226	14949.47115	0.808893874	0.232577337	3.477956548	0.000505252	0.005902449
GRMZM2G034503	112.2524934	0.658349636	0.184834698	3.561829255	0.00036828	0.005400011	706.1381685	-0.673691046	0.171059486	-3.938343681	8.20E-05	0.001446833
GRMZM2G034534	3.097654285	-0.548094979	0.43045569	-1.273290125	0.202915109	0.439182423	64.48192058	1.70303525	0.406689605	4.187555399	2.82E-05	0.000623893
GRMZM2G034575	38.70977032	-0.491246196	0.142243346	-3.453561869	0.000553235	0.007326761	255.5126894	0.746316433	0.268330999	2.781327673	0.005413706	0.033532894
GRMZM2G034611	29.57998609	0.114157453	0.390663947	0.292213946	0.77012305	0.895867601	579.4104791	1.090815703	0.329741407	3.308094399	0.000939331	0.009397722
GRMZM2G034684	41.0868616	0.443420969	0.310156576	1.429668119	0.152812295	0.369425228	175.925257	-0.808924339	0.306130776	-2.642414294	0.00823173	0.045727065
GRMZM2G034697	60.51411433	0.466958885	0.172533527	2.706481992	0.006800027	0.047294133	264.454398	-0.58743411	0.220862087	-2.659732679	0.007820269	0.044014821
GRMZM2G034724	25.13795096	-0.706689942	0.266079058	-2.655939735	0.007908775	0.052412662	90.58478559	1.238937282	0.382889292	3.235758499	0.0012132	0.011236064
GRMZM2G034779	47.47778649	-0.924816436	0.184038629	-5.025121305	5.03E-07	2.47E-05	118.8954141	0.852293459	0.251723261	3.385835125	0.00070962	0.007579499
GRMZM2G035202	135.8152674	0.289828612	0.18270676	1.586304807	0.112670182	0.307156834	756.9779475	-0.878595485	0.191884871	-4.57876372	4.68E-06	0.000152711
GRMZM2G035213	730.5604453	0.532532186	0.217167466	2.452172956	0.014199639	0.080334848	14209.99306	-0.768328943	0.159754054	-4.809448812	1.51E-06	5.91E-05
GRMZM2G035222	105.3832277	-0.26375441	0.271756435	-0.970554423	0.331770211	0.58305101	255.6362352	1.03295545	0.30096078	3.432192895	0.000598722	0.006665662
GRMZM2G035517	17.66621986	3.434074905	0.393427821	8.728602107	2.58E-18	1.58E-15	34.62656128	-1.689791374	0.444955372	-3.797664848	0.000146066	0.002276403
GRMZM2G035579	364.5621717	2.324911001	0.356211503	6.526771268	6.72E-11	9.78E-09	1038.964839	-1.309700002	0.31216921	-4.195481035	2.72E-05	0.000610583
GRMZM2G035599	7.741568289	1.318104505	0.37270357	3.536602839	0.000405309	0.005807889	90.38143472	-1.540739193	0.374676609	-4.112184095	3.92E-05	0.000813634
GRMZM2G035708	949.1304502	0.636268288	0.178595301	3.56262614	0.000367163	0.00538712	5960.811289	-0.976357591	0.206614225	-4.725510028	2.30E-06	8.45E-05
GRMZM2G035719	17.31469088	0.079614589	0.221143741	0.360012854	0.718837521	0.868482145	175.9719384	1.339921843	0.236197447	5.672888774	1.40E-08	1.08E-06
GRMZM2G035741	507.4256327	-0.331821459	0.131081072	-2.53142161	0.011360121	0.068577665	2304.311736	0.530900572	0.180851389	2.935562583	0.003329434	0.023637543
GRMZM2G035749	241.176996	0.664927989	0.267024721	2.490136439	0.012769406	0.074298895	751.3337728	-1.310228518	0.216559756	-6.050193905	1.45E-09	1.43E-07
GRMZM2G035820	173.5789801	-0.131523138	0.113883398	-1.154892991	0.24813425	0.49539548	1681.736091	-0.650646956	0.208152981	-3.12581137	0.001773152	0.014761582
GRMZM2G035821	85.57193297	1.053906495	0.274039057	3.84582587	0.000120147	0.0022688	153.4642413	-1.512205348	0.289748121	-5.219034176	1.80E-07	9.76E-06
GRMZM2G035843	45.81374763	0.145016954	0.189312898	0.766017295	0.443666012	0.681164173	115.9849595	0.796096284	0.270623886	2.941707385	0.003264082	0.023282111
GRMZM2G035848	36.51259368	-0.974350826	0.345333275	-2.821479699	0.004780266	0.036817945	43.24838768	1.062923078	0.389812923	2.726751769	0.006396114	0.038027089
GRMZM2G035928	76.21002869	-0.193040938	0.179751711	-1.073931019	0.2828536	0.53532986	743.9617981	-0.651787373	0.19188056	-3.396839015	0.000681691	0.007353045
GRMZM2G035948	176.3038264	-0.008604314	0.167707574	-0.051305459	0.959082118	0.983722599	1183.092155	-0.515756552	0.152581897	-3.380194917	0.000724344	0.007706099
GRMZM2G036455	144.9366986	0.406483002	0.219351894	1.853109155	0.063866715	0.217436132	815.6220708	-1.407600664	0.224433976	-6.271780633	3.57E-10	3.94E-08
GRMZM2G036464	502.1431408	-0.519011547	0.18201338	-2.851502168	0.004351319	0.03439501	2506.552182	0.62181629	0.202023329	3.077942989	0.002084348	0.016693575
GRMZM2G036590	180.0186268	-0.11407577	0.185338246	-0.615500432	0.538224284	0.750682979	1716.273083	-0.628013557	0.1647152	-3.812723767	0.000137444	0.00217988
GRMZM2G036765	280.7733439	-0.358454048	0.125934061	-2.846362974	0.004422176	0.034707657	1828.581291	0.637342743	0.15748583	4.046984686	5.19E-05	0.001014691
GRMZM2G036829	423.1841411	-0.103096162	0.169965285	-0.606571879	0.544135067	0.755053355	2966.204894	-0.78952108	0.205877847	-3.834900614	0.000125615	0.002030412
GRMZM2G036880	4263.803164	-0.19741342	0.232036811	-0.85078492	0.39488884	0.639039481	3640.223258	-1.633357929	0.262479323	-6.222806085	4.88E-10	5.28E-08
GRMZM2G036921	1329.038186	0.515807608	0.222230654	2.321046167	0.020284352	0.101563517	8344.409305	-1.000929951	0.216204558	-4.629550645	3.66E-06	0.000124212
GRMZM2G036980	5.208469556	0.002234596	0.403134664	0.00554305	0.995577308	0.997833975	12.45448618	1.821410409	0.503242666	3.619348142	0.000295346	0.003891705
GRMZM2G036996	20.7839891	1.537539503	0.293428146	5.239918276	1.61E-07	9.40E-06	110.4266286	-1.442679552	0.333460356	-4.326390014	1.52E-05	0.000384788
GRMZM2G037152	56.95465623	0.627826006	0.227454188	2.760230581	0.005776058	0.042183063	251.1301053	-0.66919593	0.187535063	-3.568377662	0.000359199	0.004504772
GRMZM2G037209	67.44399833	0.984268502	0.295221533	3.333999702	0.000856067	0.010171515	377.5213637	1.264618913	0.285477435	4.429838434	9.43E-06	0.000265245
GRMZM2G037342	477.4983842	-0.234572713	0.234209508	-1.00155077	0.316560608	0.568276865	2491.91867	-0.969222987	0.223659528	-4.333475063	1.47E-05	0.00037529
GRMZM2G037485	45.13899765	-0.368762711	0.348746673	-1.057394204	0.290331715	0.542885518	651.6083905	1.692707345	0.368623737	4.591965129	4.39E-06	0.000144914
GRMZM2G037496	4.798805434	-0.218275857	0.380204293	-0.574101506	0.565899114	0.771133944	38.66649159	0.843034746	0.320549068	2.629970976	0.008539216	0.047018616
GRMZM2G037923	95.34207954	-0.45212868	0.14853431	-3.043934299	0.002335061	0.021900015	740.3980776	0.434932725	0.161156785	2.698817326	0.006958636	0.040336629
GRMZM2G038003	114.9660667	-0.576643776	0.229907049	-2.508160489	0.012136153	0.071867051	325.3410872	-0.638196049	0.219822562	-2.903232699	0.003693321	0.025511499
GRMZM2G038050	13.17220447	-0.665416297	0.285800366	-2.328255578	0.019898537	0.100301351	111.4076322	0.893601617	0.282605432	3.16201147	0.001566834	0.013516305
GRMZM2G038075	99.65225561	0.407879862	0.177674922	2.2956524	0.021695764	0.106291918	860.1321727	0.596334594	0.208174518	2.864589771	0.004175498	0.027906462
GRMZM2G038284	303.1777366	-0.265227657	0.119140427	-2.226176822	0.02600234	0.120171945	1506.668241	0.439023864	0.168694427	2.602479946	0.009255223	0.049916861
GRMZM2G038301	425.6856467	0.103245549	0.185139898	0.557662343	0.577074977	0.77787628	3699.536658	-0.726509757	0.176783484	-4.109601982	3.96E-05	0.000820389
GRMZM2G038365	4519.592581	0.238647938	0.185551181	1.286156933	0.198388298	0.433524366	26193.8724	-0.94061914	0.229307897	-4.101991914	4.10E-05	0.000842127
GRMZM2G038388	19.90226781	-1.24685846	0.317259285	-3.930092888	8.49E-05	0.001745794	73.50033145	1.183380552	0.309487597	3.823676824	0.000131476	0.002102831
GRMZM2G038487	493.4087778	-0.28261079	0.164737199	-1.715525044	0.086249008	0.261372494	2526.732261	-0.866121808	0.257508564	-3.363467974	0.000769698	0.00806386
GRMZM2G038494	157.3384723	1.093887805	0.201211431	5.436509236	5.43E-08	3.55E-06	1829.308522	-0.977926557	0.21506572	-4.547105686	5.44E-06	0.000170776
GRMZM2G038519	14057.68994	0.518623587	0.179384608	2.891126462	0.003838636	0.031648879	27969.58818	-1.338844714	0.26737161	-5.007430355	5.52E-07	2.46E-05
GRMZM2G038606	122.420482	0.341361907	0.159769964	2.136583742	0.032631863	0.139539945	727.8286239	-0.572657702	0.184438672	-3.104867845	0.001903641	0.015569492
GRMZM2G038636	1006.992591	0.605115401	0.254681666	2.375967652	0.017502997	0.09264996	12462.75812	-0.967807248	0.319699975	-3.027235919	0.002468013	0.018968287
GRMZM2G038833	760.2772553	0.332774898	0.209179751	1.590856172	0.111641948	0.305489422	5230.154312	-0.925869064	0.218973305	-4.228228013	2.36E-05	0.000544652
GRMZM2G038880	10.01432819	-0.65722005	0.338662201	-1.940635971	0.052302448	0.189915367	25.56624358	1.199275071	0.434599369	2.759495656	0.005789066	0.035348583
GRMZM2G038953	118.2361633	-0.500539731	0.16123264	-3.10445658	0.001906289	0.018902992	705.9974739	0.613296888	0.166687079	3.6793307	0.000233847	0.003254318
GRMZM2G038964	70.68625805	0.359116768	0.293051436	1.225439372	0.22040972	0.462884885	152.4872672	-1.40929679	0.346302192	-4.069557809	4.71E-05	0.000942049
GRMZM2G038973	620.3917275	0.375893777	0.238882394	1.573551615	0.115591147	0.312604295	558.956529	-1.258050289	0.320229021	-3.928595492	8.54E-05	0.001495611
GRMZM2G039089	362.2739894	0.624770388	0.183175308	3.410778429	0.000647777	0.008250979	1486.657436	-0.982688672	0.198594246	-4.948223292	7.49E-07	3.22E-05
GRMZM2G039106	131.6291414	-0.791712484	0.152062097	-5.206507745	1.92E-07	1.09E-05	243.5787585	0.754034923	0.253823106	2.970710328	0.002971119	0.021775267
GRMZM2G039186	19.78245624	0.146231204	0.243785784	0.599834829	0.548616319	0.758327337	294.2550874	-0.589565787	0.179379667	-3.286692403	0.001013715	0.009882761
GRMZM2G039214	20.61326187	-0.431813527	0.245538188	-1.758641012	0.078638502	0.247632732	78.77507512	1.072090852	0.297295156	3.606149746	0.000310774	0.004037598
GRMZM2G039238	485.9310889	0.341969297	0.187210961	1.82665211	0.067752093	0.225555443	3252.524515	-0.712737142	0.150534315	-4.734715433	2.19E-06	8.14E-05
GRMZM2G039246	352.2398322	-0.477273217	0.2834322	-1.68390612	0.092199813	0.272630224	544.1606098	-0.795138013	0.244566762	-3.251210457	0.001149148	0.010788123
GRMZM2G039254	22.6644293	-0.418652897	0.264718591	-1.581501683	0.113763374	0.309134571	226.6260215	-0.519755469	0.187815882	-2.767366979	0.00565111	0.034730951
GRMZM2G039278	59.64582151	-0.065657657	0.336417015	-0.195167468	0.845261846	0.932178551	222.357306	-0.817559963	0.21114479	-3.872034751	0.000107931	0.001798712
GRMZM2G039325	25.57518892	-0.070305941	0.234462639	-0.299859887	0.764284033	0.892188797	71.4706016	-0.728730209	0.260017465	-2.802620237	0.005068932	0.031992192
GRMZM2G039345	118.1435209	1.172820826	0.177024056	6.625205945	3.47E-11	5.37E-09	959.9037009	-1.368691161	0.236225208	-5.79400976	6.87E-09	5.79E-07
GRMZM2G039362	7.629357648	-0.519948779	0.38820086	-1.339380801	0.180446736	0.410029034	14.35241924	1.486721029	0.473454196	3.140158103	0.001688567	0.014257522
GRMZM2G039396	488.6321237	0.036266326	0.192941972	0.187964941	0.850904134	0.934969469	1798.96017	-0.74919989	0.193782603	-3.866187572	0.00011055	0.00182991
GRMZM2G039419	20.72186616	0.010223193	0.228958427	0.044650871	0.964385594	0.985650564	195.324327	0.863966491	0.227885613	3.791228762	0.000149904	0.002319266
GRMZM2G039505	55.64181061	-0.221178678	0.198130639	-1.116327487	0.26428198	0.514730769	220.2678462	0.763310362	0.26127001	2.921538385	0.003483074	0.024451474
GRMZM2G039536	725.1190489	0.207588724	0.14633468	1.418588704	0.156018961	0.374491722	6458.012869	-0.661083433	0.210479419	-3.140845966	0.001684606	0.01424474
GRMZM2G039639	67.60088162	-0.38657036	0.294326772	-1.31340536	0.189046392	0.421399335	497.0601316	1.91946149	0.353034022	5.437043945	5.42E-08	3.44E-06
GRMZM2G039665	3.099093329	-1.330741513	0.46043576	-2.890178456	0.003850232	0.031686934	38.44818816	1.401837647	0.500687306	2.799826619	0.005113006	0.032175115
GRMZM2G039757	40.65395494	-0.289324516	0.29980535	-0.965041202	0.334524175	0.585520492	194.940057	1.358275205	0.268340572	5.061758632	4.15E-07	1.93E-05
GRMZM2G039797	616.0687163	1.176430598	0.222677628	5.283110868	1.27E-07	7.61E-06	4921.534698	-1.345938611	0.27887174	-4.826371476	1.39E-06	5.52E-05
GRMZM2G039811	46.69788684	-0.579555539	0.232048733	-2.497559594	0.012505144	0.073257192	331.8398644	0.966745587	0.215627631	4.483403089	7.35E-06	0.000216926
GRMZM2G039841	2139.765821	-0.179490686	0.137544324	-1.30496614	0.191904378	0.42487764	18573.74437	-0.726512356	0.187292157	-3.879032468	0.000104873	0.001757773
GRMZM2G039855	8.818452671	-0.755036579	0.311262761	-2.425720877	0.015278016	0.084484617	110.5561294	0.903451564	0.255520265	3.535733507	0.000406645	0.00499203
GRMZM2G039930	140.702498	0.014301581	0.116305851	0.122965278	0.902134593	0.959908553	1684.720125	-0.762471322	0.187262816	-4.071664309	4.67E-05	0.000936203
GRMZM2G039996	4585.266582	-0.166278284	0.153713072	-1.081744588	0.279366035	0.531120718	7890.292523	-1.227458865	0.188314459	-6.518133934	7.12E-11	9.73E-09
GRMZM2G040182	47.34231728	-0.36082205	0.157635437	-2.288965334	0.022081367	0.107678546	403.1000965	0.571598195	0.187503579	3.048465513	0.002300133	0.018022359
GRMZM2G040300	86.80380945	0.428134242	0.242177242	1.767854975	0.077085152	0.244676097	558.1562377	-1.104060838	0.273414573	-4.038046787	5.39E-05	0.001046546
GRMZM2G040397	69.69975523	-0.438466488	0.168747811	-2.598353631	0.009367197	0.059439457	518.6552458	0.564353784	0.187225613	3.014297961	0.002575747	0.019626493
GRMZM2G040424	67.79636666	0.02045605	0.202485671	0.101024678	0.91953087	0.967392848	339.1055988	1.012510184	0.254078962	3.985021726	6.75E-05	0.001253088
GRMZM2G040481	2.741812326	0.046667502	0.432502016	0.107901235	0.914074037	0.96487246	14.56985082	-1.554882452	0.497924197	-3.122729243	0.001791825	0.014872555
GRMZM2G040508	161.8326226	-0.452665238	0.456294096	-0.992047106	0.321174547	0.572574605	5002.385214	1.534127448	0.361375693	4.245242489	2.18E-05	0.000513272
GRMZM2G040511	5592.421056	0.01437847	0.179715558	0.080006817	0.936231834	0.974172099	17079.39369	-0.912945176	0.275142619	-3.318079836	0.000906386	0.009145359
GRMZM2G040559	336.934352	0.45835616	0.20481337	2.237921095	0.025226201	0.117597928	1539.371569	-0.748982217	0.2393045	-3.129829217	0.00174908	0.014589727
GRMZM2G040613	27.66345812	0.014795082	0.171815724	0.086110176	0.931378834	0.971963424	127.6241039	-0.801210058	0.280610284	-2.855241253	0.004300415	0.028465101
GRMZM2G040706	11.0438892	0.28789592	0.369385782	0.77939091	0.435749477	0.674484563	97.14904773	-1.286674795	0.307100648	-4.189749531	2.79E-05	0.000620196
GRMZM2G040728	86.38055991	0.177226694	0.241675103	0.73332624	0.463359475	0.696880772	392.4686351	-0.722759655	0.241450833	-2.993403027	0.002758852	0.020580377
GRMZM2G040878	992.5723053	0.414925056	0.218995716	1.89467202	0.058135867	0.204140221	4070.04824	-0.786640761	0.275401512	-2.856341471	0.00428554	0.028393846
GRMZM2G040890	57.96299387	0.251438681	0.224456686	1.120210251	0.262624177	0.512689736	275.1911767	-1.414369052	0.312159869	-4.530912496	5.87E-06	0.00018279
GRMZM2G040911	6.535630275	-1.354947727	0.43170856	-3.138570443	0.001697741	0.017334831	25.35371603	1.630529811	0.437760612	3.724706528	0.000195543	0.002837963
GRMZM2G040933	1176.032682	-0.072526885	0.189860143	-0.382001633	0.702460153	0.859294246	3136.781179	-0.873451312	0.173023816	-5.048156572	4.46E-07	2.03E-05
GRMZM2G040968	479.4426458	-0.143590988	0.167219734	-0.858696424	0.390508024	0.635439897	2794.278775	-0.588968924	0.207542423	-2.837824264	0.004542218	0.029569495
GRMZM2G040970	386.6333656	0.798041573	0.226512777	3.523163602	0.000426428	0.006038093	1822.284655	-0.546939537	0.181088545	-3.020287867	0.002525345	0.019297622
GRMZM2G041015	45.04433611	-0.009673702	0.215624656	-0.044863618	0.964216016	0.985623739	330.5635098	0.718966992	0.214966877	3.344547789	0.000824168	0.008502212
GRMZM2G041068	10.03663695	0.093948136	0.442097346	0.212505542	0.831712654	0.92585649	37.46053658	1.32102333	0.432693506	3.053023245	0.002265484	0.017822921
GRMZM2G041127	572.3527735	0.626460297	0.288547882	2.171079172	0.029925188	0.1315086	1120.802422	-0.773699	0.22329776	-3.464875785	0.000530476	0.006113382
GRMZM2G041159	134.6753053	-0.228469077	0.194658938	-1.173689119	0.24051957	0.486757033	1393.436037	-0.80145966	0.177600181	-4.512718721	6.40E-06	0.000194931
GRMZM2G041262	13.31676034	-1.190432991	0.352857162	-3.373696555	0.000741661	0.009144061	19.82061692	1.230129442	0.442011379	2.783026637	0.005385438	0.033396611
GRMZM2G041344	28.45340319	-0.898780058	0.236018629	-3.808089484	0.000140045	0.002540482	252.9547274	1.154628996	0.255770246	4.514321008	6.35E-06	0.000194296
GRMZM2G041352	27.2474564	1.303754679	0.417346667	3.123913002	0.001784632	0.01798738	36.39723247	-1.753514612	0.48335516	-3.627797441	0.000285849	0.003792351
GRMZM2G041356	83.45372553	0.028047343	0.304030142	0.09225185	0.926497944	0.970405165	579.2628256	1.1986154	0.349491987	3.429593367	0.000604486	0.006707425
GRMZM2G041463	29.57111772	-0.195141446	0.235810237	-0.827535937	0.407933362	0.650029324	140.8267679	1.00676759	0.24063372	4.183817598	2.87E-05	0.000630048
GRMZM2G041544	13.32797811	-0.513256308	0.39026084	-1.315162207	0.188455394	0.420389532	17.56368157	1.248418269	0.458357563	2.723677695	0.006455948	0.038308044
GRMZM2G041699	2.247725589	0.445480895	0.454160233	0.980889261	0.326647354	0.577613091	79.12977726	1.439328355	0.446029644	3.226979133	0.001251046	0.011467024
GRMZM2G041799	113.8840569	-0.118864068	0.137112708	-0.866907744	0.38599256	0.631169162	579.9616751	0.472735105	0.175279855	2.697030439	0.006996088	0.040476685
GRMZM2G041818	64.0903535	0.170647836	0.160106339	1.065840596	0.286495706	0.539121169	236.8412208	-0.687826953	0.21880941	-3.143498043	0.001669415	0.014146238
GRMZM2G041991	283.8605828	0.264962678	0.181444466	1.460296278	0.144208665	0.357419553	664.3578519	-0.554765924	0.184895903	-3.00042302	0.002696049	0.020239549
GRMZM2G042027	196.6764611	0.096373501	0.145533546	0.662208153	0.50783783	0.730244097	869.3921231	-0.72224371	0.171453801	-4.212468348	2.53E-05	0.000576458
GRMZM2G042061	97.36391726	0.251738302	0.330272171	0.762214694	0.445931877	0.683256497	938.191298	-0.851821619	0.18530967	-4.596746714	4.29E-06	0.000141849
GRMZM2G042080	217.3738245	0.388802699	0.184613195	2.106039593	0.035200913	0.146576835	1351.039604	-0.80076703	0.177780258	-4.504251694	6.66E-06	0.000201714
GRMZM2G042089	85.00905462	-0.030032847	0.169440986	-0.177246649	0.859314655	0.938902099	656.1472356	0.614586156	0.204840707	3.000312602	0.002697027	0.020239549
GRMZM2G042133	67.20885114	-0.729980637	0.320792671	-2.275552722	0.022872794	0.110296722	271.4792665	0.76460006	0.257513152	2.969168963	0.002986064	0.021847246
GRMZM2G042136	18.24312582	-0.061913505	0.248390992	-0.249258253	0.803161022	0.911735377	75.43254233	0.882152552	0.273643687	3.223727033	0.00126534	0.011564547
GRMZM2G042245	178.9349208	0.183217529	0.172458788	1.062384421	0.288061203	0.540795095	1511.898988	-0.749612092	0.212605943	-3.525828504	0.00042216	0.005148778
GRMZM2G042253	128.2258116	0.570182922	0.324843233	1.755255657	0.079215588	0.248772836	739.1901719	-1.486132047	0.427154036	-3.479147853	0.000503011	0.005885946
GRMZM2G042313	257.3925545	-0.333767465	0.211019497	-1.581690173	0.113720317	0.309091577	698.2138916	0.664114897	0.213902364	3.104757158	0.001904353	0.015569492
GRMZM2G042323	882.9018143	2.969190957	0.428053653	6.936492512	4.02E-12	7.67E-10	321.7986344	-2.617869777	0.395668034	-6.616328728	3.68E-11	5.57E-09
GRMZM2G042356	14.62035218	-0.845756641	0.296942127	-2.848220455	0.004396446	0.034577452	105.465361	0.820270316	0.289256827	2.835785503	0.004571314	0.029713539
GRMZM2G042492	1132.846686	-0.052132226	0.215511991	-0.24189942	0.8088581	0.914489957	4923.188501	-0.908088579	0.215924256	-4.205588549	2.60E-05	0.000591247
GRMZM2G042516	568.8884074	-0.19031789	0.152729156	-1.246113675	0.212722665	0.452066552	1638.606103	-0.766013289	0.230739322	-3.319821188	0.000900751	0.009097118
GRMZM2G042607	23.72950606	-0.069708151	0.225467291	-0.309171903	0.757190766	0.889174212	73.03895401	0.874140752	0.288401425	3.030986244	0.002437564	0.01878166
GRMZM2G042683	239.7605247	-0.389125828	0.311211375	-1.250358629	0.21116857	0.449775818	3386.785866	-0.577623011	0.181932941	-3.174922632	0.001498765	0.013095763
GRMZM2G042818	34.451563	0.382533657	0.247450927	1.545897048	0.122129434	0.323462889	305.3835923	0.79547969	0.252954962	3.144748317	0.001662298	0.014113973
GRMZM2G043056	29.82395938	-0.470029028	0.200959023	-2.338929701	0.019339072	0.098531595	209.7016984	0.719795404	0.257026626	2.800470187	0.005102822	0.032156179
GRMZM2G043069	4.286450265	-0.412665394	0.460179217	-0.896749306	0.369852704	0.617504978	36.36724899	1.535284043	0.506610693	3.030500665	0.002441486	0.018791513
GRMZM2G043095	56.16669687	-0.783222357	0.280393502	-2.793297108	0.005217375	0.039339795	190.4956671	1.039133137	0.330869487	3.140613377	0.001685944	0.01424474
GRMZM2G043119	15.900773	-0.399835953	0.297529691	-1.343852278	0.17899616	0.408163035	86.69704328	-0.908193087	0.286000144	-3.175498707	0.001495792	0.013091249
GRMZM2G043154	22.43021799	0.249517165	0.40449866	0.616855356	0.537330136	0.749804465	80.1833917	1.327285963	0.390748701	3.396776388	0.000681847	0.007353045
GRMZM2G043212	1096.333292	0.424906557	0.164883536	2.577010218	0.0099659	0.062212874	6352.908509	-0.94204615	0.23859335	-3.948333642	7.87E-05	0.001404035
GRMZM2G043240	45.28480652	0.565890121	0.236339621	2.394393791	0.016647864	0.08971349	391.2561576	-0.993406246	0.292771557	-3.393110502	0.000691038	0.007433361
GRMZM2G043242	0.240616051	0.190918083	0.290525492	0.657147441	0.511086117	NA	18.90949625	1.611657023	0.447682487	3.600000159	0.000318217	0.00411637
GRMZM2G043275	698.0520391	0.450591124	0.139933831	3.220029937	0.001281772	0.013960491	3788.103988	-0.836657308	0.261452989	-3.200029621	0.001374135	0.012314649
GRMZM2G043279	101.3524658	0.098272902	0.170642166	0.575900462	0.564682463	0.770262173	2233.275055	-0.546976836	0.161645989	-3.383794665	0.000714914	0.007628617
GRMZM2G043291	393.5486952	0.42509085	0.176494125	2.408526909	0.016017045	0.087372001	7502.591754	-0.62388892	0.201399666	-3.097765419	0.001949857	0.015830443
GRMZM2G043295	35.63467184	-0.74463007	0.322943097	-2.305762462	0.021123909	0.104346133	194.4143957	0.927280896	0.221422103	4.187842504	2.82E-05	0.000623893
GRMZM2G043453	908.7192988	0.280186173	0.158691018	1.765608272	0.077461591	0.245424791	4248.07729	-0.938930549	0.238295401	-3.940195837	8.14E-05	0.001438086
GRMZM2G043484	30.58524835	-0.81895306	0.229790718	-3.563908362	0.000365374	0.005371275	155.4705392	1.504126627	0.315967873	4.760378372	1.93E-06	7.30E-05
GRMZM2G043500	537.9080674	0.021810477	0.193745562	0.11257278	0.910369266	0.963463976	2103.919255	-0.765920314	0.254230828	-3.012696451	0.002589378	0.019716262
GRMZM2G043602	83.14141564	0.01534746	0.186855951	0.082135249	0.934539163	0.973615914	1417.965718	-0.504231903	0.181937325	-2.771459359	0.005580564	0.034396537
GRMZM2G043749	182.0804573	0.4545864	0.19801816	2.295680353	0.021694165	0.106291918	1472.570906	-0.826409757	0.175724947	-4.702859619	2.57E-06	9.30E-05
GRMZM2G043776	32.4417384	0.274456686	0.208165726	1.31845281	0.187352112	0.419008596	409.8616799	-0.660756309	0.176221957	-3.749568557	0.000177139	0.002636796
GRMZM2G043799	46.66164399	-0.737087354	0.22720045	-3.244216086	0.001177744	0.013097709	248.6789902	1.202654355	0.289419818	4.155397386	3.25E-05	0.000699302
GRMZM2G043862	523.8963755	0.013297706	0.113841895	0.116808546	0.907011771	0.961711271	1736.680993	-0.438503669	0.156983326	-2.793313663	0.005217108	0.032589726
GRMZM2G043903	260.2171737	0.84421584	0.187217242	4.509284669	6.50E-06	0.00021122	2084.749657	-1.020266392	0.22882053	-4.458806184	8.24E-06	0.000239392
GRMZM2G043932	80.34833777	0.260322491	0.273340194	0.952375456	0.340906603	0.591491979	416.684597	1.827023538	0.285381239	6.402045002	1.53E-10	1.87E-08
GRMZM2G044027	40.56609884	0.525812444	0.241470221	2.177545709	0.029439875	0.129958664	300.2486547	1.119138052	0.309569626	3.615141657	0.000300183	0.003937851
GRMZM2G044074	647.5656332	0.00506962	0.231128888	0.02193417	0.982500467	0.992794638	2520.405974	-0.749105759	0.189712351	-3.94863991	7.86E-05	0.001403414
GRMZM2G044128	40.73949187	0.367662248	0.326914587	1.124643139	0.260740286	0.510901503	547.1979624	-0.693098208	0.212965365	-3.254511397	0.001135876	0.010708639
GRMZM2G044132	5016.472024	3.328436102	0.265163505	12.55239139	3.86E-36	2.20E-32	14478.76563	-2.032311085	0.354052396	-5.740142161	9.46E-09	7.73E-07
GRMZM2G044143	47.50166946	-0.271357078	0.219008923	-1.239022932	0.215337006	0.455603967	227.0131773	0.641011937	0.244442875	2.622338399	0.008732867	0.047837803
GRMZM2G044180	4.13176959	-1.228553427	0.399167076	-3.077792489	0.002085401	0.020159466	243.8201076	0.537142548	0.190723487	2.816341906	0.004857394	0.030996602
GRMZM2G044247	201.5413137	0.045429269	0.204161416	0.22251643	0.823911885	0.921894655	1059.383147	-1.430056574	0.340417447	-4.200890959	2.66E-05	0.000601728
GRMZM2G044382	44.29760454	0.190618862	0.25561945	0.745713452	0.455840531	0.691599162	388.2291056	0.983922763	0.281171007	3.499374893	0.00046635	0.005548321
GRMZM2G044383	46.59064572	0.425641178	0.362189866	1.175187983	0.239919517	0.486325442	137.2091577	1.336811556	0.420079317	3.182283683	0.001461186	0.012910274
GRMZM2G044481	2.791087212	0.986031643	0.455772932	2.163427386	0.030508323	0.133274742	77.15540761	1.684557995	0.394437157	4.27078931	1.95E-05	0.000470301
GRMZM2G044495	27.35063161	-1.439297979	0.227746297	-6.31974261	2.62E-10	3.32E-08	112.9278595	0.900296518	0.274334204	3.281750893	0.001031647	0.009997597
GRMZM2G044498	1177.798383	0.76932932	0.229065085	3.35856213	0.000783491	0.009508147	1914.657547	-0.814093549	0.289952138	-2.80768252	0.004989939	0.031615307
GRMZM2G044537	1.995421757	0.483311216	0.457095592	1.057352607	0.290350693	0.542885518	38.30007111	1.671766547	0.465577736	3.590735592	0.000329746	0.004222312
GRMZM2G044552	55.88978828	0.18578235	0.203488514	0.912986912	0.361249425	0.610086057	771.0825721	-0.570883479	0.176818524	-3.228640679	0.001243801	0.011429787
GRMZM2G044684	284.0924853	-0.044654705	0.165052025	-0.27054927	0.786737718	0.903635845	2412.822249	-0.986813406	0.180173139	-5.477028447	4.33E-08	2.83E-06
GRMZM2G044788	36.8993226	1.86883624	0.359940776	5.192065937	2.08E-07	1.17E-05	112.476917	-1.082159293	0.354301248	-3.054347958	0.002255503	0.017787318
GRMZM2G044800	238.6130238	-0.056774167	0.171492999	-0.331058218	0.740600511	0.880460885	3371.505767	-0.526153476	0.151370173	-3.475938921	0.000509068	0.005930611
GRMZM2G044832	7.577606403	0.233772866	0.339176661	0.689236296	0.49067458	0.718213169	236.3377767	-0.552935268	0.189565529	-2.916855569	0.003535795	0.024748241
GRMZM2G044851	14.83779281	-0.914697549	0.325438157	-2.810664728	0.004943927	0.0376568	52.22230939	1.379888469	0.396698847	3.47842823	0.000504363	0.005895301
GRMZM2G044900	877.0652329	0.552119571	0.139141914	3.968032042	7.25E-05	0.001525874	5250.570147	-0.766566162	0.261010628	-2.936915507	0.003314944	0.023558203
GRMZM2G044902	29.79885498	1.650061124	0.29759295	5.544691582	2.94E-08	2.12E-06	259.9969272	0.685624601	0.248568759	2.758289519	0.005810471	0.035424433
GRMZM2G044989	11.48588263	0.842030847	0.404998068	2.079098432	0.037608304	0.152898672	69.52913299	-1.758044772	0.423679613	-4.149467467	3.33E-05	0.000714755
GRMZM2G045102	53.22409023	-0.154857988	0.242913865	-0.637501641	0.523798141	0.740896754	80.0823467	-1.186523739	0.250982068	-4.727523946	2.27E-06	8.38E-05
GRMZM2G045236	41.31739115	-0.180784478	0.193030336	-0.936559929	0.348984972	0.598856309	259.7271284	0.788840246	0.26233025	3.007050262	0.002637961	0.019936667
GRMZM2G045249	16.32815864	-1.060498768	0.292686535	-3.623326125	0.000290839	0.004494282	67.31802396	1.294347418	0.345635478	3.744833787	0.000180513	0.002668892
GRMZM2G045286	265.6973079	0.264078264	0.151951614	1.737910225	0.082226634	0.25378119	738.2247109	-0.615207636	0.178972295	-3.4374462	0.000587227	0.006578921
GRMZM2G045638	127.2038173	-0.06548067	0.278384745	-0.235216446	0.814040742	0.917266869	515.8486108	-0.75930418	0.263661365	-2.879846203	0.003978692	0.026888993
GRMZM2G045706	27.91822741	0.459457371	0.320575344	1.433227412	0.151792858	0.368087842	108.4211747	1.355771742	0.363255225	3.732284218	0.000189751	0.002770888
GRMZM2G045987	113.7872225	-0.436446803	0.11876726	-3.67480737	0.000238029	0.003842661	974.3381771	0.596081092	0.190061782	3.136249098	0.001711238	0.014391949
GRMZM2G046005	29.37234167	-0.343921603	0.235543645	-1.460118371	0.144257544	0.357466998	288.0742833	0.619208319	0.199791033	3.099279838	0.001939917	0.015785889
GRMZM2G046163	48.41605323	0.268645349	0.360994398	0.744181488	0.456766686	0.692148357	206.4902205	-4.047891891	0.315254564	-12.84007387	9.78E-38	5.21E-34
GRMZM2G046186	182.8152045	0.663701157	0.193572392	3.428697398	0.000606485	0.007878309	799.9436188	-0.874709625	0.23556483	-3.713243717	0.00020462	0.002935728
GRMZM2G046284	15304.16338	0.511210904	0.206335639	2.477569581	0.013228061	0.076186383	145884.7629	-0.648965543	0.23401213	-2.773213268	0.005550573	0.034231478
GRMZM2G046297	60.17102963	-0.387409308	0.247626981	-1.564487467	0.117703134	0.316318462	360.3739924	1.227897485	0.343415583	3.575543876	0.000349501	0.004422547
GRMZM2G046528	1.409382025	-0.287025187	0.461526059	-0.621904618	0.534004588	NA	162.9765866	-0.860486988	0.307089609	-2.802071326	0.005077565	0.032037194
GRMZM2G046574	220.0092041	0.283945218	0.239303436	1.186548856	0.23540562	0.481406197	1963.655903	-0.483272653	0.165380665	-2.922183509	0.003475867	0.02442501
GRMZM2G046576	31.41567152	0.220057709	0.236932489	0.928778106	0.353004093	0.602295771	404.5277558	-0.544823691	0.195357916	-2.788848811	0.005289575	0.032945879
GRMZM2G046587	730.9192969	0.496585961	0.165806864	2.994966249	0.002744752	0.02492102	5144.702541	-1.422681505	0.190424679	-7.471098335	7.95E-14	2.20E-11
GRMZM2G046590	35.74071982	-0.284627929	0.256188859	-1.111008226	0.266564809	0.516916847	173.7219479	0.656518122	0.245762598	2.671350842	0.007554664	0.042847948
GRMZM2G046615	280.2621229	2.293828086	0.340141319	6.743750194	1.54E-11	2.58E-09	294.605315	-1.420876533	0.4099188	-3.466239006	0.000527794	0.006092347
GRMZM2G046681	1187.886897	-0.019006575	0.144122075	-0.131878304	0.89508055	0.956271874	10318.27115	-0.560655865	0.143898072	-3.896201359	9.77E-05	0.001665263
GRMZM2G046755	9.935362456	-0.687616825	0.454401962	-1.51323472	NA	NA	24.74088243	1.368452756	0.41597563	3.289742611	0.001002791	0.009825136
GRMZM2G046846	67.6838979	-0.590015866	0.174475933	-3.381646147	0.000720529	0.008941807	479.9896273	0.526738136	0.163163766	3.228278866	0.001245375	0.011429787
GRMZM2G046848	5.734681371	0.320170179	0.444091437	0.720955533	NA	NA	63.4754658	1.296917957	0.406292373	3.192080487	0.00141252	0.012590822
GRMZM2G046849	2121.504984	1.08116728	0.231025823	4.679854691	2.87E-06	0.000105609	31788.89743	-0.871237345	0.298278918	-2.920881401	0.003490427	0.024486969
GRMZM2G046933	39.67446596	-0.028748844	0.315921852	-0.09099986	0.927492702	0.970853157	43.74451711	1.436656901	0.411488298	3.491367578	0.000480555	0.005685585
GRMZM2G046966	36.66874463	-0.12709319	0.23833097	-0.533263428	0.59385124	0.789922377	472.2010046	0.647228409	0.239495868	2.702461691	0.006882812	0.039984071
GRMZM2G047042	220.0386387	0.322702426	0.135681468	2.378382472	0.017388779	0.092314756	1836.580858	-0.721985438	0.250246607	-2.885095818	0.003912945	0.026559694
GRMZM2G047139	47.85686183	0.484793348	0.292344802	1.658293033	0.097258335	0.281353138	155.9748979	1.049902755	0.326090901	3.219662835	0.001283414	0.011678966
GRMZM2G047152	12.18127071	-0.868553083	0.327678551	-2.650625374	0.00803429	0.052966111	85.63341345	1.324772627	0.290688851	4.557356164	5.18E-06	0.000164591
GRMZM2G047187	75.30787814	0.713430414	0.305636093	2.334247921	0.019582744	0.099255834	1018.474229	-1.503751583	0.353010721	-4.259790122	2.05E-05	0.000488519
GRMZM2G047219	666.9961205	-0.118763098	0.172872199	-0.68699941	0.4920831	0.719347087	3554.597695	-0.558830059	0.191939749	-2.911486869	0.00359713	0.025054171
GRMZM2G047262	28.42850839	1.541571908	0.367302187	4.197012605	2.70E-05	0.000688599	156.9622915	-1.859594294	0.433936586	-4.285405646	1.82E-05	0.000447
GRMZM2G047409	44.51812472	-0.283381413	0.336855944	-0.841254009	0.400205649	0.643060161	60.09509835	-1.191654996	0.408981113	-2.913716446	0.003571542	0.0249248
GRMZM2G047422	4.933203926	0.235488106	0.422148551	0.557832321	0.57695889	0.777845859	61.03619028	2.235231162	0.458917983	4.870654986	1.11E-06	4.56E-05
GRMZM2G047457	51.02354371	-0.011245471	0.242024383	-0.046464206	0.962940263	0.985162629	291.2602422	-1.08117997	0.196290634	-5.508056853	3.63E-08	2.44E-06
GRMZM2G047513	522.6751517	-0.271924816	0.136981488	-1.985120911	0.047131021	0.177233252	4491.875722	-0.858422106	0.195426328	-4.392561198	1.12E-05	0.000302704
GRMZM2G047588	347.2388521	0.307483363	0.174782517	1.759234094	0.078537756	0.247521519	1648.201498	-0.620475805	0.225369751	-2.7531459	0.005902558	0.03583216
GRMZM2G047592	1152.669425	1.316579474	0.22422203	5.871766823	4.31E-09	3.81E-07	10261.29056	-0.795347559	0.244125778	-3.257941732	0.001122234	0.010610217
GRMZM2G047616	19.55384436	-0.571968019	0.422861283	-1.352613831	0.176179031	0.404052911	145.0511338	2.192637355	0.351682457	6.234707783	4.53E-10	4.95E-08
GRMZM2G047626	225.0183692	0.55207652	0.259814818	2.124884656	0.033596239	0.142163949	774.8229378	-0.771130906	0.270512839	-2.850625905	0.004363327	0.028720635
GRMZM2G047720	4972.932537	0.209870757	0.191480427	1.096042873	0.273060013	0.52415501	12705.94204	-1.33831076	0.184969669	-7.235298444	4.65E-13	9.90E-11
GRMZM2G047791	7.742750657	-0.549311889	0.323559956	-1.697712834	0.089561974	0.267445565	76.15891128	1.459207191	0.363871118	4.010230874	6.07E-05	0.001153665
GRMZM2G047867	309.0581788	-0.224976977	0.163122699	-1.379188665	0.167836592	0.392317817	1309.793352	0.761142858	0.207122537	3.67484326	0.000237995	0.003294846
GRMZM2G047919	110.6336357	0.612167007	0.275517904	2.22187741	0.026291591	0.12104798	2021.265382	-0.760077911	0.21775698	-3.490487021	0.000482141	0.005701191
GRMZM2G047954	9749.461956	0.123990115	0.195327248	0.634781457	0.525570959	0.741878708	35699.19579	-1.12304786	0.214849085	-5.227147513	1.72E-07	9.46E-06
GRMZM2G047971	117.1824277	0.172418194	0.206656738	0.83432167	0.404099744	0.646041169	1125.934119	-0.958294049	0.172201817	-5.564947365	2.62E-08	1.86E-06
GRMZM2G048013	122.5094627	0.520975496	0.180065377	2.893257469	0.003812686	0.031526539	1861.568501	-0.522464398	0.150168083	-3.479197373	0.000502918	0.005885946
GRMZM2G048085	341.5757429	-0.419356753	0.208007846	-2.016062189	0.043793473	0.168793387	1442.261652	0.687116429	0.228148759	3.011703563	0.002597862	0.019766741
GRMZM2G048243	112.0972377	-0.32812455	0.147027434	-2.231723295	0.025633257	0.118812265	411.6401882	0.551259215	0.17707628	3.113117213	0.001851225	0.015221023
GRMZM2G048295	5.91704596	0.276665318	0.347148432	0.796965484	0.425471077	0.665086009	46.70007309	1.167982966	0.412020505	2.83476903	0.004585883	0.029752313
GRMZM2G048313	2048.118777	0.969085357	0.204273084	4.744067793	2.09E-06	8.09E-05	8415.939039	-0.831788287	0.241706492	-3.441315459	0.000578893	0.006520373
GRMZM2G048324	246.5448595	0.292404029	0.252667062	1.157270076	0.247162035	0.494366683	2527.667857	0.481160044	0.181169585	2.655854426	0.007910776	0.044302005
GRMZM2G048371	280.5999679	-0.125712565	0.137923308	-0.91146715	0.362049287	0.610754458	2762.627062	0.480397559	0.178368276	2.693290361	0.007075062	0.040833874
GRMZM2G048411	51.40881594	-0.672468872	0.188147703	-3.574154037	0.000351362	0.00519558	313.9514287	0.530954021	0.19817509	2.679216761	0.007379461	0.042111911
GRMZM2G048455	73.81349205	-0.170734952	0.176394413	-0.967915872	0.333086387	0.584265442	492.5458184	0.56873153	0.193609685	2.937515903	0.003308532	0.023520474
GRMZM2G048472	47.31078672	0.368022161	0.239254953	1.538200805	0.123999524	0.326437161	710.0724485	-0.760189653	0.262611897	-2.894726639	0.003794889	0.02596361
GRMZM2G048591	439.9283103	0.036020111	0.123355282	0.292002989	0.770284339	0.89593003	1448.9266	-0.740196364	0.238878033	-3.098637218	0.001944129	0.015802072
GRMZM2G048672	113.65963	-0.361213182	0.281417187	-1.28355054	0.199299265	0.434487926	383.8496827	-0.729333516	0.247591714	-2.945710522	0.003222138	0.023050525
GRMZM2G048800	3.294334623	0.18819369	0.441244767	0.426506339	0.66973893	0.839122036	14.2589204	1.496180849	0.473539866	3.159566818	0.001580039	0.013599687
GRMZM2G048843	23.130141	0.469332613	0.40230701	1.166603121	0.243370682	0.490095876	240.9991545	-0.603037384	0.200948613	-3.000953203	0.002691359	0.02022873
GRMZM2G048904	117.2791409	2.307664444	0.305655268	7.549892589	4.36E-14	1.27E-11	623.4315852	-1.380037623	0.294361412	-4.688242299	2.76E-06	9.86E-05
GRMZM2G048907	10098.88747	0.51168365	0.153172231	3.340577122	0.000836045	0.009992912	40067.59233	-1.164945839	0.237111033	-4.913081532	8.97E-07	3.76E-05
GRMZM2G049076	164.4591998	-0.287272601	0.16545699	-1.736237318	0.082521881	0.254425654	1068.726209	-0.601192568	0.20512998	-2.930788414	0.00338103	0.02390831
GRMZM2G049194	50.85575673	-0.59089796	0.199522122	-2.961566132	0.003060788	0.026865335	337.1049214	0.625910007	0.230913997	2.710576298	0.006716639	0.039361944
GRMZM2G049322	54.44249973	-0.714818796	0.213085945	-3.354603213	0.000794789	0.009608955	254.7213037	0.694726016	0.228211609	3.044218568	0.002332856	0.018205156
GRMZM2G049351	8.43957331	-0.894673176	0.322878996	-2.770924049	0.005589746	0.041233689	20.11497629	1.265136914	0.449271138	2.815976383	0.004862924	0.031014352
GRMZM2G049378	135.3847927	-0.263705256	0.457189834	-0.576795975	0.564077289	0.76990658	40.30292707	-3.514077977	0.446506033	-7.870169088	3.54E-15	1.26E-12
GRMZM2G049541	165.6914328	3.079747772	0.329517023	9.346247871	9.08E-21	8.25E-18	274.0133964	-1.86231327	0.43422928	-4.288778664	1.80E-05	0.000441927
GRMZM2G049675	28.46401871	0.672933133	0.327434259	2.055170207	0.039862568	0.158592611	143.6900409	1.312878139	0.35277378	3.721586508	0.000197975	0.002869359
GRMZM2G049695	91.22950152	-1.269144276	0.300217123	-4.227421352	2.36E-05	0.000613897	955.8317696	0.74604811	0.266741804	2.796892346	0.005159672	0.032373223
GRMZM2G049779	0.510374083	0.481236883	0.392429495	1.226301511	0.220085233	NA	34.71083673	-1.332824969	0.412658963	-3.229846167	0.001238568	0.011391837
GRMZM2G049790	17.06558182	0.481341579	0.300306389	1.602834957	0.108971097	0.301302945	228.9861828	0.589608309	0.21766165	2.708829544	0.006752102	0.039455688
GRMZM2G050003	74.08808011	0.721833843	0.198925042	3.628672568	0.000284882	0.004425913	279.4769174	-1.033743895	0.318905475	-3.241536994	0.00118887	0.011039507
GRMZM2G050072	18.93762575	-0.251036462	0.259745451	-0.966471064	0.333808519	0.585178895	146.6876755	0.977263427	0.32301052	3.025484824	0.002482349	0.019050998
GRMZM2G050089	64.23764575	0.308973749	0.198054934	1.560040654	0.118750274	0.318144176	445.6926136	0.583894829	0.189649823	3.078805031	0.002078326	0.016657865
GRMZM2G050159	8.297067353	0.762843167	0.380672346	2.003936393	0.045076874	0.172034725	20.34562623	1.123674805	0.411228526	2.732482634	0.006285899	0.037578843
GRMZM2G050172	11.63089833	-0.777589886	0.29237853	-2.659531413	0.007824943	0.051978508	28.09471456	1.332637384	0.409605613	3.253464657	0.001140069	0.010737426
GRMZM2G050305	22.0608442	-0.390318007	0.258998033	-1.507030779	0.131802768	0.338537878	184.3753524	-1.041114645	0.314279104	-3.312707178	0.000923977	0.009287928
GRMZM2G050435	46.93923273	-0.372586079	0.198929458	-1.872955787	0.061074491	0.210785906	226.5348122	0.867791858	0.245365543	3.536730741	0.000405112	0.004978097
GRMZM2G050460	12.22620314	0.522416087	0.290988362	1.795316087	0.072603353	0.235859585	379.3819452	-0.596874965	0.208565259	-2.861813937	0.004212241	0.028089172
GRMZM2G050485	35.0253135	-0.35909985	0.232587203	-1.543936404	0.12260374	0.324229254	271.8024827	-1.175232159	0.294475154	-3.99093826	6.58E-05	0.001227577
GRMZM2G050536	1.981683061	0.183732906	0.459574745	0.399788953	0.689311968	0.850788637	214.7347345	1.867887329	0.356312111	5.242278526	1.59E-07	8.78E-06
GRMZM2G050550	15.16282856	0.188200428	0.290819665	0.647137905	0.517542695	0.737105495	75.37090033	0.827380165	0.303662606	2.724669252	0.006436593	0.038214471
GRMZM2G050561	19.34109941	2.648470516	0.453362856	5.841833929	5.16E-09	4.34E-07	12.8341749	-1.595724871	0.508976304	-3.13516535	0.001717573	0.014413597
GRMZM2G050596	159.5611319	0.38458416	0.158360432	2.428536951	0.01515988	0.084049575	748.0104434	-0.836592234	0.203623491	-4.108525148	3.98E-05	0.000823423
GRMZM2G050693	24.56924762	-0.2957845	0.277142746	-1.067264086	0.285852601	0.53868355	155.0810841	0.918005552	0.273503722	3.356464568	0.000789458	0.008218385
GRMZM2G050774	50.7124784	1.287991568	0.280120889	4.597984729	4.27E-06	0.000148283	232.7596329	-0.553897319	0.196982161	-2.811916153	0.004924734	0.031295179
GRMZM2G050845	278.4024385	-0.306828747	0.164640034	-1.863633893	0.062373135	0.213826523	2230.928348	-0.624861283	0.190869645	-3.273759335	0.00106127	0.010201203
GRMZM2G051055	50.7668653	-0.606398786	0.203826748	-2.975069725	0.00292922	0.026059198	178.3495344	0.993687027	0.215708184	4.606626454	4.09E-06	0.00013676
GRMZM2G051135	3.056761604	-0.514045989	0.449053771	-1.144731481	0.252320406	0.500582867	108.5488232	1.228651024	0.401761948	3.058156781	0.00222703	0.017617917
GRMZM2G051276	637.0185942	0.809751367	0.128371625	6.307868773	2.83E-10	3.49E-08	3748.374208	-0.969060182	0.221705905	-4.370926349	1.24E-05	0.000327261
GRMZM2G051338	0.322435244	-0.205110317	0.340766204	-0.601909211	0.547234572	NA	345.0647903	1.341629439	0.453526824	2.958214083	0.003094271	0.022415857
GRMZM2G051403	594.7109197	0.124638522	0.183096892	0.6807244	0.496045894	0.722302393	2055.301664	-0.884560478	0.193886737	-4.562253682	5.06E-06	0.000162079
GRMZM2G051502	531.8892558	1.108318219	0.455809311	2.431539223	0.01503482	0.083601262	118.2431512	0.680082265	0.255764551	2.659016907	0.007836903	0.044061913
GRMZM2G051541	268.5942253	1.567896055	0.43361856	3.615841662	0.000299373	0.004600661	220.2598053	1.270041617	0.292361618	4.344077808	1.40E-05	0.000360563
GRMZM2G051630	66.62589662	0.740971105	0.226709622	3.268370785	0.001081686	0.012239331	714.2381783	-0.536734303	0.189891307	-2.826534363	0.00470547	0.030284482
GRMZM2G051689	1.561758078	0.252154746	0.456540656	0.55231608	0.580731815	NA	52.84142281	1.232074852	0.362368308	3.400062382	0.000673705	0.007311971
GRMZM2G051750	33.27296194	-0.476415759	0.215202021	-2.213807087	0.026842052	0.122661749	351.8996749	0.756586604	0.219605725	3.445204376	0.000570628	0.006467721
GRMZM2G051879	1313.483479	0.414490078	0.118315792	3.503252371	0.000459614	0.006384525	4187.096958	-0.533736177	0.185326341	-2.879980108	0.003977003	0.026888993
GRMZM2G051894	3.618776342	0.424148007	0.394080811	1.076297032	0.281794436	0.534047526	151.7655273	-0.992387557	0.27428856	-3.618042091	0.00029684	0.003908976
GRMZM2G051952	487.8429811	0.060961114	0.172377864	0.353648156	0.72360258	0.871178664	1188.944998	-1.419822839	0.251025129	-5.656098427	1.55E-08	1.18E-06
GRMZM2G052078	37.33895849	-0.155172818	0.199583781	-0.777482103	0.43687439	0.675304746	337.7056914	0.629797237	0.215440148	2.923304889	0.003463372	0.024353263
GRMZM2G052100	174.2853658	0.096231198	0.253209832	0.380045265	0.703911815	0.859735538	2071.930479	0.92495759	0.353760088	2.614646539	0.008931984	0.048653523
GRMZM2G052266	8.507308255	0.323182444	0.424848275	0.76070085	0.446835767	0.683902781	160.4311647	1.388562162	0.446559279	3.109468839	0.001874241	0.015380604
GRMZM2G052418	69.65002669	0.365749795	0.17622199	2.075505988	0.037939665	0.153695253	875.0088884	-0.824018431	0.216919972	-3.798720906	0.000145445	0.002273231
GRMZM2G052479	993.450894	0.415801429	0.179552501	2.315765176	0.020571094	0.102440255	6220.504869	-0.703522613	0.265438294	-2.650418682	0.008039208	0.044879788
GRMZM2G052509	1327.81907	-0.089729409	0.178315105	-0.503206999	0.614818745	0.803961048	7730.982308	-0.638717189	0.223968224	-2.851820572	0.004346963	0.028666023
GRMZM2G052546	1216.421841	-0.019229933	0.11997533	-0.160282395	0.872658626	0.945335059	7102.183017	-0.464531531	0.162574216	-2.857350581	0.004271937	0.028355448
GRMZM2G052666	497.9959639	0.40684589	0.159205708	2.55547302	0.010604358	0.065123842	5635.229164	-0.934739457	0.188966351	-4.946592078	7.55E-07	3.24E-05
GRMZM2G052796	48.78932315	3.896811279	0.408203118	9.546255555	1.34E-21	1.53E-18	218.4008957	-1.635752096	0.409462106	-3.994880292	6.47E-05	0.001210507
GRMZM2G052821	156.2897905	0.713756826	0.173832348	4.106006944	4.03E-05	0.000961816	994.313101	-0.770320567	0.173037451	-4.451756332	8.52E-06	0.000245188
GRMZM2G052825	51.31067263	0.719235185	0.458819573	1.567577381	0.116979794	0.315120741	69.62019714	1.627327991	0.495404707	3.284845636	0.001020383	0.009936714
GRMZM2G052869	3265.956165	0.960091857	0.283525007	3.386268703	0.0007085	0.008836004	6077.404993	-1.302753699	0.321844252	-4.047776807	5.17E-05	0.00101415
GRMZM2G052880	37.90857408	0.201369518	0.178193699	1.130059699	0.25845107	0.508023859	270.2915022	0.83010345	0.242872485	3.417857106	0.000631162	0.006932705
GRMZM2G052920	41.90622993	-0.286661266	0.276039052	-1.038480838	0.299046252	0.551855737	188.6088528	1.388595827	0.346232137	4.010591963	6.06E-05	0.001153665
GRMZM2G053004	8.539045521	-0.8525331	0.373566788	-2.282143723	0.022480856	0.109125423	72.07237926	2.001566255	0.32969991	6.070872929	1.27E-09	1.28E-07
GRMZM2G053019	275.8597646	0.171127359	0.167536875	1.021431007	0.307050281	0.558798583	2265.200723	-0.554560253	0.181133256	-3.06161477	0.002201466	0.017441565
GRMZM2G053206	28.82103028	1.077733856	0.381720374	2.823359528	0.004752325	0.036660668	14.00696411	-1.361252276	0.450696369	-3.020331136	0.002524985	0.019297622
GRMZM2G053236	1032.644633	0.338485312	0.124643328	2.715631207	0.006614956	0.046440187	6149.628464	-1.305867043	0.178907698	-7.299110424	2.90E-13	6.50E-11
GRMZM2G053284	21.43209616	-0.942290639	0.358836366	-2.625961936	0.008640448	0.055970573	72.3605933	1.285488858	0.323472136	3.974032735	7.07E-05	0.001298789
GRMZM2G053299	120.3570494	-0.336973389	0.181239816	-1.859267989	0.062989162	0.215320482	775.9918749	0.42736935	0.156638687	2.728376744	0.006364687	0.037861364
GRMZM2G053315	8.418860896	0.81253076	0.419274945	1.93794256	0.052630231	0.190765587	913.6038253	-1.550386977	0.510738779	-3.035577171	0.002400758	0.018565163
GRMZM2G053322	1441.652649	1.211845902	0.187021893	6.479700768	9.19E-11	1.29E-08	7727.922477	-1.10049293	0.247351887	-4.449098583	8.62E-06	0.000247104
GRMZM2G053652	200.8170326	0.42610669	0.179474498	2.374190728	0.017587463	0.092849605	2657.378208	-0.503666106	0.175366818	-2.872071876	0.004077902	0.027339897
GRMZM2G053720	52.17270985	-1.441814656	0.325434336	-4.430431883	9.40E-06	0.000286907	448.78553	0.816994941	0.284140764	2.875317607	0.004036213	0.027145758
GRMZM2G053779	77.62492325	-0.403271467	0.240147889	-1.679263011	0.093100796	0.274182782	504.4768675	-0.721394184	0.231767736	-3.112573803	0.001854636	0.015243195
GRMZM2G054065	24.65166144	-0.32376073	0.246025916	-1.315961893	0.188186833	0.420047668	273.5406793	-0.605719831	0.204801062	-2.957601019	0.003100431	0.022443277
GRMZM2G054076	92.77018834	0.104604781	0.18652606	0.560805183	0.574930353	0.776633289	760.209802	-0.530780225	0.168234921	-3.154994348	0.001605012	0.013742514
GRMZM2G054123	89.54753241	1.639524418	0.270050914	6.071167826	1.27E-09	1.36E-07	407.6654808	1.199480614	0.341065151	3.516866528	0.000436673	0.0052807
GRMZM2G054125	9.37305735	-0.942895369	0.323261319	-2.916820889	0.003536188	0.029904765	129.4860004	1.01274906	0.245412763	4.126717158	3.68E-05	0.000772175
GRMZM2G054193	14.38173532	-0.8218756	0.332223985	-2.473859915	0.01336621	0.076826089	97.3758724	1.02211662	0.281027614	3.637068279	0.000275759	0.003688318
GRMZM2G054201	28.4651086	-0.042756946	0.265104359	-0.16128345	0.871870158	0.94475146	294.8465889	-0.555547755	0.188042633	-2.954371289	0.003133068	0.022618552
GRMZM2G054341	7.343633432	0.523543151	0.369181571	1.418118324	0.156156222	0.374675891	20.40303965	1.15903057	0.427778428	2.709417992	0.006740137	0.039423116
GRMZM2G054387	599.5291965	0.165465392	0.203859909	0.81166225	0.416985461	0.658088196	8179.012346	-0.965502161	0.259239754	-3.724359969	0.000195811	0.002839931
GRMZM2G054405	403.849189	0.102543124	0.195206069	0.525307049	0.599369758	0.793290499	1704.690156	-0.899253037	0.181562494	-4.95285682	7.31E-07	3.15E-05
GRMZM2G054410	36.26740336	0.107465774	0.249604296	0.43054457	0.666799553	0.837298974	616.6587078	-1.129493129	0.221907074	-5.089937472	3.58E-07	1.70E-05
GRMZM2G054559	69.20666981	-0.29509032	0.204020997	-1.446372306	0.148072805	0.363010826	505.4761469	1.052870564	0.247198717	4.259207228	2.05E-05	0.000489247
GRMZM2G054803	21.42185368	0.386916287	0.348054309	1.111654925	0.266286547	0.516803401	370.8511231	0.826665693	0.289554242	2.854959704	0.004304229	0.028472281
GRMZM2G055135	2292.68124	0.366746477	0.166050842	2.208639671	0.027199714	0.123500521	12057.30592	-0.661891058	0.208342831	-3.176932246	0.001488418	0.013054982
GRMZM2G055141	903.7616873	-0.100840414	0.155868408	-0.646958643	0.51765871	0.737184294	2011.690962	-0.542210693	0.153222527	-3.538713942	0.000402081	0.004946551
GRMZM2G055154	15.56297905	0.215709303	0.350704307	0.615074576	0.538505471	0.750798353	102.612015	1.323937459	0.291769305	4.537617338	5.69E-06	0.000178351
GRMZM2G055180	28.66892952	0.10031961	0.334293984	0.300093975	0.764105475	0.89212368	83.44952523	1.391276956	0.372937653	3.730588598	0.000191033	0.002780084
GRMZM2G055209	44.65198452	-0.240079854	0.185876974	-1.291606212	0.196493552	0.431210542	126.3290948	0.723315965	0.249289702	2.901507603	0.003713718	0.025606876
GRMZM2G055255	34.08290689	0.282963613	0.175235031	1.614766246	0.106361325	0.296820283	289.6620113	-0.569402463	0.212507614	-2.679444995	0.007374432	0.042107459
GRMZM2G055313	68.74431623	-0.971444904	0.294271908	-3.301181249	0.000962787	0.011183895	107.6274962	-1.9607021	0.38190572	-5.13399511	2.84E-07	1.39E-05
GRMZM2G055331	81.84297404	-0.495104887	0.248612069	-1.991475675	0.046428617	0.17531261	493.9372594	0.682553048	0.171438401	3.981331153	6.85E-05	0.00126609
GRMZM2G055489	1329.209436	0.541669125	0.150273458	3.604556202	0.000312687	0.004731576	7928.486767	-0.524371651	0.185538731	-2.826211261	0.004710219	0.030302313
GRMZM2G055538	143.755382	0.393349647	0.131572687	2.989599561	0.002793434	0.025209093	1624.97234	-0.661857125	0.183245072	-3.611868614	0.000303999	0.003971354
GRMZM2G055545	5.966639345	-1.227676844	0.45477872	-2.699503715	0.006944298	0.047894767	33.75416017	2.520382003	0.48659238	5.179657772	2.22E-07	1.16E-05
GRMZM2G055578	36.61833739	-0.927456741	0.233873962	-3.965626332	7.32E-05	0.001538493	83.41717345	0.796939436	0.291386919	2.734986999	0.006238274	0.03739106
GRMZM2G055717	113.0678073	-0.343662954	0.191397725	-1.79554357	0.072567137	0.235821801	811.1173171	-0.663048156	0.227664581	-2.912390474	0.00358674	0.025006798
GRMZM2G055802	220.5073883	2.555256363	0.315646228	8.095317291	5.71E-16	2.16E-13	525.8103277	-1.511408313	0.359961796	-4.198802006	2.68E-05	0.000605067
GRMZM2G055883	58.31963156	0.068497463	0.247394158	0.276875829	0.781875453	0.90196224	386.3425586	1.130531358	0.284427836	3.974756386	7.05E-05	0.001295964
GRMZM2G055936	293.785043	0.747480959	0.178168656	4.195356097	2.72E-05	0.00069094	5159.504238	-0.701585595	0.181268862	-3.870414299	0.000108651	0.001804073
GRMZM2G055973	72.07356342	-0.316480145	0.175851176	-1.799704453	0.071907318	0.234643971	148.8786336	-0.728094352	0.269106636	-2.705597915	0.006818154	0.039727536
GRMZM2G056079	1.986292591	-0.097124784	0.459324459	-0.211451364	0.83253508	0.926363118	185.9938443	0.776780142	0.224357093	3.462249092	0.000535681	0.006153406
GRMZM2G056088	1.514625675	0.156958532	0.443007444	0.354302244	NA	NA	77.87584645	0.799369305	0.29633662	2.697504293	0.006986138	0.040441073
GRMZM2G056252	2875.835459	-0.062081052	0.224895351	-0.276044174	0.782514138	0.902001573	7990.305237	-0.954833191	0.243757574	-3.917142655	8.96E-05	0.001554412
GRMZM2G056355	134.4956652	2.123060032	0.238601902	8.897917483	5.69E-19	3.80E-16	487.7623494	-1.50344558	0.255281022	-5.889374652	3.88E-09	3.45E-07
GRMZM2G056424	2305.048267	0.462284717	0.201351892	2.295904513	0.021681342	0.106267133	5374.470639	-1.720109709	0.174374363	-9.864464467	5.94E-23	6.33E-20
GRMZM2G056431	113.738842	1.045550795	0.26265683	3.980672407	6.87E-05	0.001463246	446.2597205	-1.394896227	0.274736936	-5.077206746	3.83E-07	1.80E-05
GRMZM2G056547	117.3863093	-0.083164644	0.24079918	-0.3453693	0.729816754	0.87436844	260.3016207	-1.506775465	0.255477319	-5.897883513	3.68E-09	3.31E-07
GRMZM2G056686	630.8934562	0.371898141	0.14484687	2.567526247	0.010242703	0.063521553	2503.496095	-0.791260869	0.190880489	-4.14532084	3.39E-05	0.000724919
GRMZM2G056702	34.29404731	-0.042765086	0.244371344	-0.175000413	0.861079309	0.939643031	291.0439703	1.018839829	0.24770978	4.113038371	3.90E-05	0.00081221
GRMZM2G056762	169.6782287	0.439504536	0.209647889	2.096393799	0.036047272	0.148736771	3495.956025	-1.007571769	0.21615621	-4.661313075	3.14E-06	0.000109456
GRMZM2G056875	11.27327627	0.502321562	0.394440592	1.273503722	0.202839353	0.439108024	118.9371243	1.236971866	0.354670132	3.487668549	0.000487252	0.005742513
GRMZM2G056929	52.32552895	-0.296973493	0.252053451	-1.178216334	0.238710372	0.485071444	758.2248744	0.60202011	0.167370631	3.596927997	0.000321998	0.004153048
GRMZM2G056975	1061.772165	0.327159131	0.174804582	1.871570687	0.061266022	0.211275625	13693.8707	-1.091896851	0.295758568	-3.69185197	0.000222627	0.003125632
GRMZM2G056996	9.949423387	-0.23935555	0.308066615	-0.776960366	0.437182154	0.675642441	135.0364568	-0.731416383	0.233386705	-3.133924795	0.001724851	0.01444376
GRMZM2G057000	28.29991276	-0.518903054	0.267381851	-1.940681657	0.052296903	0.189915367	214.7424597	0.750164992	0.258902588	2.897479696	0.003761741	0.025831186
GRMZM2G057023	561.3543073	0.925135428	0.229571638	4.029833283	5.58E-05	0.00124697	3583.648475	-1.234822516	0.299136304	-4.127959399	3.66E-05	0.000770291
GRMZM2G057116	14.32605844	0.576543346	0.338757181	1.701936901	0.088767197	0.265849033	161.8536336	1.582331469	0.39171758	4.039470143	5.36E-05	0.001042671
GRMZM2G057140	116.8622134	2.579010571	0.384985644	6.698978544	2.10E-11	3.43E-09	67.44351651	-1.603792072	0.486271876	-3.298138654	0.000973281	0.009624463
GRMZM2G057208	1.54387021	-0.411501175	0.434929058	-0.946134013	0.344080238	NA	29.05411218	2.924843147	0.462398124	6.325378488	2.53E-10	2.90E-08
GRMZM2G057281	24363.98208	-0.310962173	0.206970896	-1.502443963	0.13298249	0.340421273	40606.5085	-1.607550661	0.271394249	-5.923304075	3.16E-09	2.90E-07
GRMZM2G057374	182.6057565	1.036792485	0.248097239	4.178976312	2.93E-05	0.000733612	617.0664653	-1.350759627	0.234265308	-5.765939638	8.12E-09	6.74E-07
GRMZM2G057416	70.63986261	-0.302989161	0.239653561	-1.264279822	0.206129609	0.443521049	484.26109	1.02736664	0.22331437	4.600539775	4.21E-06	0.000139723
GRMZM2G057467	0.036441918	0.082920613	0.230127515	0.360324633	0.71860438	NA	26.57439448	1.986855862	0.506402631	3.923470654	8.73E-05	0.00151907
GRMZM2G057514	5.322603237	-1.709915042	0.423779502	-4.03491682	5.46E-05	0.001224326	58.25141286	1.675273452	0.452816252	3.699676067	0.000215875	0.003056077
GRMZM2G057554	92.86719975	-0.025750516	0.19525799	-0.131879448	0.895079645	0.956271874	751.3927703	-0.927886137	0.265581162	-3.493795001	0.000476207	0.00563727
GRMZM2G057557	9.080102826	0.041053233	0.316891291	0.129549893	0.896922549	0.957544237	83.89928784	0.901945425	0.293316808	3.07498718	0.002105116	0.016815689
GRMZM2G057576	40.71544603	-0.207877791	0.17752197	-1.170997544	0.241599764	0.488015614	468.4165154	0.618380661	0.215680813	2.867110214	0.004142387	0.02771993
GRMZM2G057608	72.47228821	0.35906857	0.224401473	1.60011681	0.109572672	0.302196904	1708.743456	-0.678366126	0.178662043	-3.796923591	0.000146503	0.002278222
GRMZM2G057611	43.29498872	1.276809513	0.370981573	3.441706025	0.000578058	0.007575498	495.0450499	0.978293216	0.241792721	4.045999455	5.21E-05	0.001017197
GRMZM2G057618	34.63338886	-1.12145314	0.283016583	-3.962499756	7.42E-05	0.001555837	29.41916541	1.160992877	0.393020576	2.954025686	0.003136579	0.022618552
GRMZM2G057623	116.7746142	0.021907016	0.155745784	0.140658807	0.888139488	0.952693294	460.8917486	0.517885492	0.172819651	2.99668174	0.002729355	0.02041749
GRMZM2G057778	20.12164848	-0.678514636	0.350312666	-1.936882969	0.052759651	0.191116909	106.874392	1.166786316	0.315745617	3.695336546	0.000219596	0.003094369
GRMZM2G057779	14.41218597	0.174452202	0.306132445	0.569858586	0.568773616	0.773286824	100.4914854	1.266093112	0.364230763	3.476074075	0.000508812	0.005930611
GRMZM2G057820	1879.701265	0.537370084	0.213184592	2.520679745	0.01171284	0.070258468	5233.828779	-0.833735962	0.284875752	-2.926665239	0.003426174	0.02416934
GRMZM2G057942	101.9296821	-0.437604037	0.161299091	-2.712997539	0.00666776	0.046627212	911.5360579	0.641754391	0.166173762	3.861947781	0.000112487	0.001853334
GRMZM2G057955	313.996166	-0.68634543	0.278231732	-2.466812197	0.013632183	0.07805835	998.7156071	1.750560451	0.193286206	9.056830733	1.34E-19	9.54E-17
GRMZM2G057963	0.989449828	-0.289165971	0.461062451	-0.627173109	0.530545768	NA	21.862353	1.349943025	0.464397021	2.906872704	0.003650617	0.025329399
GRMZM2G058070	40.6507603	1.167541009	0.265301227	4.400812699	1.08E-05	0.000320405	59.88766025	-1.476242695	0.282754394	-5.220936364	1.78E-07	9.72E-06
GRMZM2G058128	57.05561288	-0.295127485	0.167452259	-1.76245747	0.077992036	0.246348906	224.5270977	0.695408379	0.207989398	3.343479942	0.000827347	0.008519085
GRMZM2G058197	47.77277316	-0.125514544	0.183608079	-0.683600332	0.494227575	0.721079004	95.370895	-0.858437245	0.30305359	-2.832625231	0.004616748	0.029908558
GRMZM2G058250	1100.337462	0.039869604	0.187580234	0.212546934	0.831680366	0.92585649	5521.820343	-0.785528801	0.22394032	-3.507759574	0.000451897	0.005424803
GRMZM2G058261	253.3785328	0.783285215	0.199621892	3.923844268	8.71E-05	0.00178204	790.0966426	-1.679450535	0.316621135	-5.304290674	1.13E-07	6.47E-06
GRMZM2G058358	0.421393432	0.191999225	0.256166328	0.749510002	NA	NA	15.40236807	-1.33465169	0.494249204	-2.700361841	0.00692641	0.040182601
GRMZM2G058407	42.93938755	0.709901434	0.191299957	3.710933571	0.000206496	0.003437107	576.4304953	-1.01910959	0.28178559	-3.616613578	0.000298482	0.003921941
GRMZM2G058432	19.80482078	0.298680181	0.247547261	1.206558214	0.227602327	0.471457489	505.4606919	-0.741676628	0.163561015	-4.534556268	5.77E-06	0.000180453
GRMZM2G058447	1690.791828	0.091842844	0.200698711	0.457615516	0.647228695	0.824936689	4869.008428	-1.087047728	0.205267267	-5.295767522	1.19E-07	6.72E-06
GRMZM2G058528	54.95000819	0.012331692	0.295497667	0.041731944	0.966712388	0.986753509	632.7907227	-0.627980581	0.185807938	-3.379729569	0.000725572	0.007712683
GRMZM2G058584	188.5577393	0.292318796	0.128189145	2.280370896	0.0225857	0.109400389	1528.941791	-0.47294756	0.168434481	-2.807902257	0.004986536	0.031603135
GRMZM2G058685	7.039150673	-0.548173441	0.353677563	-1.549924279	0.121159692	0.322207196	16.26083287	1.514056379	0.467749944	3.236892696	0.001208388	0.011201235
GRMZM2G058734	44.02709751	-0.927669188	0.231632652	-4.004915449	6.20E-05	0.001350121	211.6380594	0.703901989	0.199720897	3.524428344	0.000424398	0.005158399
GRMZM2G058745	39.4769232	-0.097102088	0.239580018	-0.405301279	0.685256067	0.848643725	254.818372	0.711451459	0.214584728	3.315480394	0.000914858	0.009218179
GRMZM2G058870	85.76041396	-0.646325445	0.19943293	-3.24081608	0.001191881	0.013187961	514.3192824	0.593841065	0.19635563	3.024313918	0.002491977	0.019111134
GRMZM2G058970	45.59068377	-0.093047954	0.238362397	-0.390363392	0.696267854	0.855871577	78.17308718	0.821732839	0.281253457	2.92168085	0.003481481	0.024448344
GRMZM2G059012	3.674300711	0.374083167	0.460056328	0.813124708	0.416146562	0.657595005	118.7322226	1.39678402	0.371818704	3.756626568	0.000172219	0.002585713
GRMZM2G059026	374.1589039	0.099628126	0.181509545	0.548886429	0.583083392	0.782061504	1618.587806	-0.796712626	0.206351189	-3.860954868	0.000112945	0.001859446
GRMZM2G059037	92.80428194	2.209939447	0.337264302	6.5525448	5.66E-11	8.34E-09	219.6975516	-0.631276644	0.197906366	-3.189774312	0.001423839	0.012658989
GRMZM2G059073	48.33446275	-0.076957638	0.269137149	-0.285942085	0.77492248	0.898794916	462.4291169	1.288498067	0.323263607	3.985905119	6.72E-05	0.001249522
GRMZM2G059083	7175.233951	-0.120185612	0.17171786	-0.699901642	0.483988732	0.713276155	32827.46346	-0.86239715	0.271392025	-3.177680518	0.001484582	0.013050344
GRMZM2G059102	118.8169148	0.093812878	0.153206002	0.61233161	0.54031838	0.752163758	864.3053748	-0.985348869	0.310350952	-3.174950372	0.001498621	0.013095763
GRMZM2G059121	109.6809256	-0.131691137	0.113017782	-1.165224934	0.243927955	0.490466753	942.3222575	-0.520658359	0.163894991	-3.176780175	0.001489199	0.013054982
GRMZM2G059134	58.38203193	0.66987772	0.368080927	1.819919674	0.068771238	0.227878769	358.2235929	0.834431817	0.27483865	3.036078862	0.002396767	0.018541025
GRMZM2G059151	146.1894942	2.424254001	0.276354196	8.772271355	1.75E-18	1.10E-15	1235.101539	-1.011363919	0.304358782	-3.322933261	0.000890762	0.009013313
GRMZM2G059179	102.0015452	-0.382647025	0.131791417	-2.90342902	0.003691006	0.030800905	699.8601607	0.702353673	0.224058871	3.134683625	0.001720395	0.014429123
GRMZM2G059212	645.0801877	0.248882937	0.219116022	1.135850017	0.25601934	0.50496411	5698.115467	-0.612212162	0.196276169	-3.119136502	0.001813819	0.014994425
GRMZM2G059214	102.9527629	-0.985935017	0.274062697	-3.597479804	0.000321315	0.004833146	490.0382142	0.750332464	0.262208148	2.861590957	0.004215205	0.028092584
GRMZM2G059252	477.4894453	0.33600204	0.150256642	2.236187606	0.025339485	0.1180022	3361.959771	-0.820240288	0.228935898	-3.582838233	0.000339881	0.004323547
GRMZM2G059285	126.3267059	0.367011877	0.460417115	0.797129092	0.425376062	0.665049308	151.5605921	-1.827947975	0.283369639	-6.450754495	1.11E-10	1.42E-08
GRMZM2G059306	128.0070773	0.418958457	0.459778365	0.911218293	0.362180368	0.61080095	170.8487387	-1.898156426	0.279540767	-6.790266939	1.12E-11	1.99E-09
GRMZM2G059308	23.32488267	0.412204972	0.321036481	1.283981718	0.199148352	0.43433588	120.0011311	1.249189492	0.36879395	3.387228805	0.000706025	0.007560245
GRMZM2G059314	478.222348	0.831739575	0.297712278	2.79376981	0.005209755	0.039312173	1681.223478	-1.390453524	0.169106561	-8.222351136	2.00E-16	8.51E-14
GRMZM2G059353	273.2711872	-0.059432926	0.157896046	-0.376405408	0.706615526	0.861238315	2030.800083	-0.558831099	0.192856635	-2.897650371	0.003759695	0.025831186
GRMZM2G059363	455.0020607	0.049666322	0.142813943	0.347769421	0.728013356	0.873663379	3185.33711	-0.864593102	0.194900636	-4.43607122	9.16E-06	0.000259395
GRMZM2G059392	824.0689157	-0.34102127	0.212441845	-1.605245286	0.108439835	0.300423211	2143.504189	-1.131104417	0.258370231	-4.377843428	1.20E-05	0.000319425
GRMZM2G059428	23.97843785	0.245454326	0.360386983	0.681085439	0.49581743	0.722062365	238.6864204	1.424518667	0.427798488	3.329882425	0.000868827	0.008850159
GRMZM2G059453	69.1960283	0.35341777	0.207738209	1.701265122	0.088893214	0.266046701	254.7593046	0.696501637	0.229980138	3.028529517	0.002457471	0.018907714
GRMZM2G059497	31.17028617	-0.354602374	0.210725184	-1.682771688	0.092419298	0.272941503	96.46509619	0.940788193	0.269250346	3.494102075	0.000475659	0.005635455
GRMZM2G059565	12.56088885	1.296971834	0.418271505	3.100789364	0.001930055	0.019088626	28.57737285	-1.421390188	0.380323104	-3.737322744	0.00018599	0.00272905
GRMZM2G059634	12.53572857	1.103941751	0.418240579	2.639489823	0.008303092	0.054359266	30.16818729	-3.385131923	0.453957226	-7.456940286	8.86E-14	2.36E-11
GRMZM2G059740	44.79577001	-0.211930451	0.312064364	-0.679124164	0.497059193	0.722841452	86.81193651	1.53352712	0.336187124	4.561528423	5.08E-06	0.000162079
GRMZM2G059836	196.9615563	0.043377962	0.282273484	0.153673526	0.87786716	0.947676157	1140.227516	0.817600073	0.187092216	4.370037883	1.24E-05	0.000328172
GRMZM2G059939	5.168015941	0.919227485	0.386732858	2.376905575	0.017458557	0.092544213	47.40960724	1.666017898	0.347644993	4.792296539	1.65E-06	6.37E-05
GRMZM2G059985	16.56896694	-0.877162857	0.279464017	-3.138732734	0.001696801	0.017333032	38.65282861	1.185882331	0.35896928	3.303576087	0.000954601	0.00950144
GRMZM2G060011	22.86100595	0.484994468	0.257395698	1.884236881	0.059532941	0.207187779	178.3486266	-1.821548387	0.322803515	-5.642901335	1.67E-08	1.23E-06
GRMZM2G060045	83.40793359	-0.738755969	0.1360247	-5.431042825	5.60E-08	3.65E-06	422.1824207	0.788541633	0.255273692	3.089004699	0.002008283	0.016193867
GRMZM2G060057	50.89753764	0.973179213	0.32177126	3.024444173	0.002490904	0.023095812	42.13949743	-1.737646656	0.423339228	-4.104619987	4.05E-05	0.00083422
GRMZM2G060156	224.3794225	-0.498993944	0.228611476	-2.182716073	0.029056726	0.128713809	667.1463308	-1.037673834	0.238223591	-4.355881932	1.33E-05	0.000345004
GRMZM2G060161	21.42327685	0.286908208	0.363186268	0.789975375	0.429542149	0.66856941	40.04359064	-1.875907422	0.373245667	-5.025932213	5.01E-07	2.25E-05
GRMZM2G060311	138.3116105	2.608381395	0.413909237	6.301819726	2.94E-10	3.61E-08	112.7839469	-2.740818655	0.422780744	-6.48283701	9.00E-11	1.18E-08
GRMZM2G060470	351.5785981	0.441738168	0.164277302	2.688978721	0.007167099	0.048911247	3402.47303	-0.593302843	0.187011904	-3.172540526	0.001511115	0.013171286
GRMZM2G060567	169.4176883	0.343052374	0.150452474	2.280137807	0.022599517	0.109432477	3095.946763	-0.896247263	0.278567779	-3.217340018	0.001293852	0.011753267
GRMZM2G060732	69.29514631	1.838404834	0.336769	5.458949106	4.79E-08	3.19E-06	70.48709866	-1.145157205	0.410127439	-2.792198462	0.005235124	0.032683114
GRMZM2G060842	208.6218322	-0.288917652	0.173543628	-1.664812792	0.095950111	0.279222528	2043.993287	-0.748403185	0.26323083	-2.843144114	0.004467087	0.029223163
GRMZM2G060872	39.88895417	-0.394395311	0.229717053	-1.71687433	0.086002136	0.261139842	288.2850794	0.742711703	0.274380536	2.706867303	0.00679214	0.039619268
GRMZM2G061096	135.4187131	-0.275849666	0.129697859	-2.126863685	0.033431411	0.141624891	786.7877572	0.64523959	0.187723835	3.43717456	0.000587817	0.006581336
GRMZM2G061127	44.85836222	-0.245992826	0.241450107	-1.018814319	0.308291127	0.559852148	312.4230762	-0.669478669	0.177962642	-3.761905658	0.000168624	0.002541243
GRMZM2G061234	36.2656629	0.312958412	0.212149575	1.475178125	0.140164661	0.351619968	312.1062932	-0.590656928	0.220121035	-2.683327958	0.007289347	0.041754131
GRMZM2G061442	274.2008792	0.234351642	0.173639919	1.349641508	0.177131003	0.405539591	2360.328153	-0.603984108	0.222879185	-2.709917069	0.006730003	0.039403376
GRMZM2G061542	15.9900333	-0.512109617	0.233253715	-2.195504653	0.028127418	0.126193292	177.7222446	-0.674988053	0.238557571	-2.829455594	0.004662727	0.030105796
GRMZM2G061624	28.72018236	-0.780421633	0.241106191	-3.236837794	0.001208621	0.013351766	468.1795604	0.787124853	0.196728625	4.001069261	6.31E-05	0.001183427
GRMZM2G061695	26.96205839	0.254223632	0.305201414	0.832970033	0.40486163	0.646741451	157.3830259	2.236757495	0.341073021	6.558001832	5.45E-11	7.75E-09
GRMZM2G061723	116.2340793	0.928875374	0.339259715	2.737947749	0.00618239	0.044225617	469.1085076	1.302397508	0.33006925	3.945831089	7.95E-05	0.001415229
GRMZM2G061732	21.78010721	0.782984264	0.231643029	3.380133084	0.000724507	0.008981359	236.7566825	-1.029153487	0.262197941	-3.925101333	8.67E-05	0.001513759
GRMZM2G061821	30.23171603	-0.273285948	0.219521691	-1.244915468	0.213162824	0.452734143	75.48619392	1.090142122	0.299039122	3.645483287	0.00026689	0.003594498
GRMZM2G061876	4448.917988	0.220135481	0.180988746	1.216293749	0.223873042	0.466918157	35166.18242	-0.75076553	0.235527275	-3.187594854	0.001434614	0.012728244
GRMZM2G061929	102.3075255	0.165211768	0.368826781	0.447938645	0.654197477	0.829176202	380.253523	1.54338616	0.35512904	4.345986914	1.39E-05	0.000358307
GRMZM2G061932	90.23241099	0.253133403	0.21520419	1.176247557	0.239495966	0.485987135	257.669197	-0.789980067	0.243192275	-3.248376487	0.001160656	0.010854414
GRMZM2G061950	26.19472252	0.537637222	0.300710679	1.787888691	0.073793968	0.238498573	341.0749503	1.066278882	0.349463738	3.051186052	0.002279393	0.017912516
GRMZM2G062069	216.7072274	0.425292272	0.181028217	2.349314813	0.018807997	0.096847532	703.8858033	-0.572664981	0.182957883	-3.130037216	0.001747842	0.014589727
GRMZM2G062156	12.22454178	1.095444167	0.352848264	3.104575757	0.001905521	0.018902992	45.88074638	-1.366807566	0.408928077	-3.342415555	0.000830526	0.008536452
GRMZM2G062268	210.5624527	0.236109438	0.179950942	1.312076699	0.189494257	0.421845885	1710.1132	-0.657315428	0.18115666	-3.62843645	0.000285143	0.003786724
GRMZM2G062283	10.64483448	0.337085055	0.299244217	1.1264547	0.259973105	0.509940898	192.6767457	-0.614462818	0.214705925	-2.861881051	0.004211349	0.028089172
GRMZM2G062289	81.80211314	0.397983963	0.156891397	2.536684427	0.011190778	0.06780787	896.7752392	-0.481270071	0.180698597	-2.663385771	0.007735867	0.04365415
GRMZM2G062357	229.4720159	0.366664482	0.166331944	2.204414101	0.027495235	0.124468855	1071.576853	-0.53278879	0.187081935	-2.847890094	0.004401012	0.028932956
GRMZM2G062373	44.02115832	0.325907204	0.177947943	1.831474972	0.06702968	0.224269613	236.741159	0.801495865	0.254002921	3.155459247	0.001602457	0.013726144
GRMZM2G062481	57.52210193	-0.00210361	0.21155794	-0.009943421	0.992066429	0.996412399	963.9686817	-0.499073421	0.153771323	-3.245555883	0.001172216	0.010932474
GRMZM2G062576	31.89347534	-1.007234552	0.296658637	-3.395264541	0.000685623	0.008616985	122.2982563	1.166248789	0.26425455	4.41335367	1.02E-05	0.000280359
GRMZM2G062772	1.527928568	0.174137821	0.452382001	0.384935342	0.70028532	NA	21.18275644	1.235774534	0.436451072	2.831415968	0.004634241	0.02997634
GRMZM2G062885	368.97627	-1.160330385	0.179768531	-6.454580102	1.09E-10	1.49E-08	2441.593302	-1.313436307	0.155631382	-8.439405262	3.19E-17	1.45E-14
GRMZM2G063048	194.7610673	-0.548348816	0.140866767	-3.892676954	9.91E-05	0.00196711	637.6516875	-1.184062435	0.268318371	-4.412901101	1.02E-05	0.000280584
GRMZM2G063162	305.5174461	0.611024482	0.44167262	1.383433011	0.166532134	0.390732519	15482.19212	1.563101746	0.191296937	8.171075646	3.06E-16	1.23E-13
GRMZM2G063316	70.25062477	-0.029209872	0.234363859	-0.124634712	0.900812747	0.95903601	666.5605817	-0.743811651	0.241345073	-3.081942551	0.002056545	0.016508112
GRMZM2G063438	11.67740937	-0.17588669	0.438542417	-0.401071102	0.688367776	0.850253558	101.3031265	-1.527121591	0.381570692	-4.00219834	6.28E-05	0.001180833
GRMZM2G063473	192.3344499	-0.554554268	0.145934519	-3.800021223	0.000144684	0.002602243	1275.098162	-0.560017713	0.18673783	-2.99895159	0.002709103	0.02028735
GRMZM2G063511	77.99719366	-0.233154881	0.177529189	-1.313332655	0.18907088	0.421399335	345.2844533	0.506779206	0.186252566	2.720924695	0.006509959	0.038522027
GRMZM2G063519	9.791938886	-0.703999089	0.300414791	-2.34342353	0.019107679	0.097813733	61.34571577	0.915005031	0.313952581	2.914468896	0.003562943	0.024872936
GRMZM2G063522	2.54078578	0.357107964	0.424333178	0.841574459	0.400026191	0.64286282	14.67818197	1.446068107	0.457762049	3.15899518	0.001583141	0.013609906
GRMZM2G063775	46.72552136	-0.177107641	0.142207862	-1.24541385	0.212979665	0.452437194	234.8510951	0.671671649	0.196405076	3.419828362	0.000626607	0.006889764
GRMZM2G063961	70.93573958	-0.446849129	0.18345453	-2.435748676	0.014861006	0.082904859	351.876367	0.946272442	0.248251991	3.811741602	0.000137991	0.002185713
GRMZM2G064042	43.63484693	1.126871198	0.209737118	5.372779068	7.75E-08	4.94E-06	349.8425118	-0.871742739	0.259297103	-3.361945545	0.000773954	0.008096514
GRMZM2G064096	1572.178509	0.172966738	0.332507172	0.520189497	0.602931505	0.795798001	1502.939149	-4.241838851	0.379354008	-11.18174254	5.01E-29	1.19E-25
GRMZM2G064406	225.6669497	2.199002198	0.358038924	6.14179646	8.16E-10	9.19E-08	292.009348	-1.364533759	0.439440471	-3.105161786	0.00190175	0.015569492
GRMZM2G064437	390.1147193	0.108914244	0.26204486	0.415632055	0.677679267	0.844668397	959.9994732	-0.971794983	0.339099124	-2.865813904	0.004159387	0.027814782
GRMZM2G064466	295.6412729	-0.643275476	0.209816313	-3.065898297	0.002170171	0.02077543	638.6819747	0.59348345	0.188687119	3.145331025	0.00165899	0.014091501
GRMZM2G064547	23.38844933	0.330814678	0.312520742	1.05853671	0.289810824	0.542302232	171.21888	-1.478714014	0.285786389	-5.174193281	2.29E-07	1.19E-05
GRMZM2G064640	56.60024873	0.018334909	0.328708037	0.055778705	0.955518099	0.982833868	740.4959835	-0.954411395	0.170416141	-5.600475347	2.14E-08	1.54E-06
GRMZM2G064663	270.5253085	-0.227164029	0.148060634	-1.534263517	0.124964837	0.328141124	1400.346352	-0.949542413	0.197096936	-4.817641675	1.45E-06	5.70E-05
GRMZM2G064723	21.08044371	-0.575428318	0.224456112	-2.563656264	0.010357606	0.06396501	61.51327752	0.874543949	0.282871199	3.091668401	0.001990351	0.016091874
GRMZM2G064807	45.94953629	-0.242803411	0.16211294	-1.497742319	0.134200212	0.342140449	766.7977576	-0.541330381	0.169343595	-3.196639252	0.001390387	0.012443296
GRMZM2G064841	349.2194316	2.04633009	0.186146237	10.99313165	4.12E-28	1.04E-24	1385.835751	-1.540658011	0.276960246	-5.562740613	2.66E-08	1.88E-06
GRMZM2G064896	70.37773757	0.590353337	0.16325935	3.6160461	0.000299137	0.004600661	562.4085823	-0.706746447	0.16656893	-4.242966831	2.21E-05	0.000516797
GRMZM2G064962	686.8845654	2.932661305	0.235607362	12.44723966	1.45E-35	6.57E-32	1687.251121	-2.179281522	0.26949669	-8.086487144	6.14E-16	2.42E-13
GRMZM2G064993	11.4165401	0.390861431	0.341649195	1.144043179	0.25260573	0.501017552	106.0411924	0.858944578	0.254432187	3.375927351	0.000735673	0.007783899
GRMZM2G065040	285.1429691	-0.19490446	0.249100147	-0.782434142	0.433959475	0.67297841	588.7458661	-1.412608518	0.239129936	-5.907284313	3.48E-09	3.17E-07
GRMZM2G065083	465.6285414	-0.177534437	0.163981954	-1.082646188	0.278965498	0.530808663	3581.56409	-0.529897409	0.184111031	-2.878140471	0.00400027	0.02697209
GRMZM2G065154	76.56326031	-0.384765085	0.184849611	-2.081503349	0.037387858	0.152362024	258.6557032	-0.757044523	0.272658013	-2.776535025	0.005494172	0.033942549
GRMZM2G065194	178.6016242	-0.149832571	0.186786632	-0.802158965	0.42246101	0.663049371	1167.043363	-0.910091268	0.23092794	-3.941018433	8.11E-05	0.001435653
GRMZM2G065214	585.3608953	0.044098507	0.250623471	0.175955215	0.860329127	0.939240562	1223.774997	-0.691776883	0.232807928	-2.971448989	0.002963981	0.0217379
GRMZM2G065230	15.15558535	1.545953003	0.457622382	3.378228568	0.000729544	0.00903393	60.32362505	-2.830240657	0.394374218	-7.17653571	7.15E-13	1.45E-10
GRMZM2G065244	225.3518869	-0.050400241	0.22209503	-0.226930973	0.820477417	0.920527726	2347.962735	0.929852463	0.34173767	2.720953951	0.006509383	0.038522027
GRMZM2G065451	78.80254508	0.39321037	0.229477341	1.71350412	0.086619836	0.261971624	212.5338026	-0.839683549	0.318460505	-2.63669603	0.008371781	0.046324001
GRMZM2G065498	587.0658639	-0.200617803	0.219011499	-0.916014931	0.359659064	0.608479811	4086.981992	0.685031865	0.18755079	3.652513883	0.000259686	0.003529844
GRMZM2G065612	134.6119697	-0.938738365	0.216591878	-4.334134659	1.46E-05	0.000413637	306.6267509	0.67431811	0.192206132	3.508306951	0.000450968	0.005422812
GRMZM2G065655	27.14819971	-0.303846575	0.25254034	-1.203160554	0.228914196	0.472955983	173.7602384	0.838050845	0.310225501	2.701424748	0.00690431	0.040087117
GRMZM2G065665	6.996006496	0.561900226	0.379491625	1.480665683	0.138695683	0.348988268	186.5361246	0.977614618	0.337607256	2.89571566	0.00378295	0.025924942
GRMZM2G065868	57.39912295	0.198694126	0.17891516	1.110549416	0.266762346	0.517032853	1469.004026	-0.468717251	0.161824897	-2.896447079	0.003774143	0.025881225
GRMZM2G065896	96.00240872	0.740800432	0.164632039	4.499734301	6.80E-06	0.000218435	569.9611208	-0.752767677	0.210397426	-3.577836911	0.00034645	0.004388772
GRMZM2G065989	588.1500916	1.736413874	0.35611551	4.875984967	1.08E-06	4.69E-05	1241.077823	-1.134937974	0.307107001	-3.695578317	0.000219387	0.00309347
GRMZM2G066024	103.2015322	0.322940749	0.189351353	1.705510648	0.088099228	0.264472461	877.9206174	0.738933443	0.245707607	3.007369008	0.002635197	0.019929902
GRMZM2G066426	206.8188182	0.270285847	0.212587032	1.271412673	0.203581876	0.440169692	567.0550047	-0.759043859	0.21812016	-3.47993445	0.000501536	0.005875142
GRMZM2G066428	0.712409796	-0.290789607	0.429911251	-0.676394503	0.498790206	NA	17.15138047	-1.611648657	0.496392516	-3.246722314	0.001167422	0.010902078
GRMZM2G066496	186.3638231	1.010394506	0.152079691	6.643849037	3.06E-11	4.88E-09	1849.069467	-0.79521838	0.15742765	-5.051325984	4.39E-07	2.01E-05
GRMZM2G066500	31.71108373	-1.346933172	0.353585452	-3.80935687	0.000139329	0.002534041	45.0219469	1.612905628	0.390349882	4.131948553	3.60E-05	0.00075929
GRMZM2G066636	318.4156594	2.303706166	0.344430485	6.688450265	2.26E-11	3.66E-09	1765.492087	1.369618578	0.183306787	7.471728687	7.91E-14	2.20E-11
GRMZM2G066820	53.36169733	0.339828558	0.260668909	1.303678905	0.192343085	0.425565237	248.4022287	1.244166765	0.277408426	4.484963862	7.29E-06	0.000215643
GRMZM2G066870	40.08257969	-0.242318171	0.2593517	-0.934322661	0.350137478	0.599669545	239.5854598	0.978362031	0.263809858	3.708587838	0.000208418	0.002968329
GRMZM2G066902	25.71524516	-0.58571699	0.274458171	-2.134084726	0.032835846	0.140069166	158.2908532	1.413707233	0.232747024	6.074007786	1.25E-09	1.26E-07
GRMZM2G067063	60.2956297	-0.141734852	0.199271655	-0.711264488	0.476920353	0.707988109	814.8070528	0.614303717	0.222517244	2.760701631	0.005767734	0.03524451
GRMZM2G067303	90.64437861	0.216482768	0.221839708	0.975852206	0.32913771	0.58020874	1624.99492	-0.611405735	0.171950049	-3.555717128	0.000376949	0.004688534
GRMZM2G067315	18.516623	0.597921177	0.343054026	1.742935898	0.081344813	0.252305526	242.2606491	2.058477117	0.240100243	8.573407042	1.00E-17	4.98E-15
GRMZM2G067373	3.063601538	-0.226519303	0.441945928	-0.512549815	0.608266266	0.799667334	112.4226037	1.245910005	0.372635017	3.34351295	0.000827248	0.008519085
GRMZM2G067456	66.69300848	-0.013486323	0.25348589	-0.053203445	0.95756981	0.983664222	1608.767749	-0.511245556	0.194997221	-2.621809444	0.008746432	0.047877054
GRMZM2G067514	50.66919646	-0.142374298	0.139197888	-1.022819385	0.306393251	0.558384297	338.1359926	-0.586718561	0.212259871	-2.764152065	0.005707094	0.035004383
GRMZM2G067520	48.464608	1.106165808	0.252594905	4.379208714	1.19E-05	0.000346169	315.3335942	-0.871532733	0.272718757	-3.195719805	0.001394825	0.012473854
GRMZM2G067530	70.63016542	0.175042701	0.156636766	1.11750712	0.263777557	0.514023002	694.4510747	-0.623888722	0.198773921	-3.138684981	0.001697078	0.014306722
GRMZM2G067546	618.2764695	-0.509739062	0.163386555	-3.119834806	0.001809525	0.018157646	2580.33214	0.566799416	0.211431606	2.680769574	0.007345308	0.041995698
GRMZM2G067575	716.749715	0.597866312	0.233048145	2.565419748	0.010305106	0.063751782	12706.22967	-0.66148289	0.195845898	-3.377568258	0.000731298	0.007764578
GRMZM2G067591	1.078242199	0.486264806	0.454603409	1.069646193	0.284778594	NA	47.59769735	2.671145146	0.416571514	6.412212678	1.43E-10	1.78E-08
GRMZM2G067600	3.929821712	1.061533763	0.461388288	2.300738427	0.021406421	0.105351894	236.5357144	-1.891196672	0.417378449	-4.531131587	5.87E-06	0.00018279
GRMZM2G067601	71.70133462	0.398091829	0.154057363	2.584049343	0.009764782	0.061345427	363.5742359	0.683253954	0.26171846	2.61064487	0.009037169	0.049010553
GRMZM2G067727	46.60469193	-0.161685599	0.186924886	-0.864976311	0.387051791	0.632127036	138.4917291	-0.983579644	0.244482159	-4.02311419	5.74E-05	0.001106129
GRMZM2G067752	398.6933825	0.629447374	0.144797934	4.347074286	1.38E-05	0.00039341	3272.444833	-0.93824896	0.238821263	-3.928665932	8.54E-05	0.001495611
GRMZM2G067853	153.9014421	-0.215299515	0.136697039	-1.575012276	0.115253611	0.312026057	543.7102245	-0.617371485	0.203964286	-3.026860711	0.002471078	0.018978164
GRMZM2G067908	635.3843126	0.362721158	0.184723489	1.9635898	0.049577681	0.183455202	3997.115298	-0.649949104	0.239616723	-2.712453019	0.006678725	0.039253564
GRMZM2G068010	52.79953151	0.136107665	0.190034788	0.716224991	0.473852434	0.705213741	292.1051092	-0.564541772	0.210917381	-2.676601473	0.007437304	0.042328703
GRMZM2G068128	29.63844703	-0.860789224	0.224821751	-3.828763104	0.000128789	0.002395289	149.3663139	1.123302982	0.254395049	4.415585072	1.01E-05	0.000279205
GRMZM2G068179	211.7799746	-0.044016538	0.183654455	-0.239670406	0.810585779	0.915328343	1170.065031	-0.689683646	0.225884085	-3.053263561	0.00226367	0.017815227
GRMZM2G068192	18.79356403	-0.27970124	0.270926648	-1.032387332	0.301890704	0.554618794	83.20664599	0.865349628	0.281292471	3.076334128	0.002095629	0.016765029
GRMZM2G068244	378.6218438	0.402879682	0.176694138	2.280096476	0.022601967	0.109432477	4553.006678	-0.681317249	0.194925823	-3.495264185	0.000473593	0.005618808
GRMZM2G068316	1544.268201	0.360358373	0.16045344	2.245875019	0.024712014	0.115987035	8731.877033	-1.332530694	0.233218863	-5.713648877	1.11E-08	8.80E-07
GRMZM2G068331	2.583693347	-0.039401986	0.461539333	-0.085370808	0.931966601	0.972274574	17.56476674	1.440241506	0.463426886	3.107807402	0.001884809	0.01545543
GRMZM2G068455	131.8733516	1.095842701	0.221776297	4.941207489	7.76E-07	3.50E-05	1891.12302	-0.868591461	0.217342503	-3.99641786	6.43E-05	0.001203732
GRMZM2G068510	39.8941694	-1.321456347	0.384443862	-3.437319405	0.000587502	0.007677103	55.4601797	1.300431402	0.460769127	2.822305852	0.004767968	0.030572355
GRMZM2G068715	450.0783084	0.133787785	0.1892189	0.707052969	0.479533562	0.7100868	6873.841085	-1.445391101	0.353070374	-4.093776221	4.24E-05	0.000869192
GRMZM2G068763	156.7606339	0.115296974	0.422549046	0.27286057	0.784960397	0.902922007	865.5767624	1.283378396	0.298589519	4.29813611	1.72E-05	0.000429493
GRMZM2G068862	204.4594099	0.177229625	0.114100922	1.553270759	0.120358463	0.320692781	1613.570319	-0.544429323	0.166011605	-3.279465456	0.001040039	0.010051514
GRMZM2G068943	395.7688571	0.735149927	0.239742573	3.066413768	0.002166433	0.020748394	1193.256841	-0.548285126	0.171187219	-3.20283914	0.0013608	0.01222083
GRMZM2G068959	171.4924731	0.596580977	0.180528393	3.304637933	0.000950992	0.011069543	650.5161065	-0.993203978	0.213240268	-4.657675531	3.20E-06	0.000110779
GRMZM2G068963	366.6944857	0.980765364	0.265998527	3.68710826	0.000226817	0.003703187	2184.425752	-1.289287106	0.26859409	-4.800132063	1.59E-06	6.14E-05
GRMZM2G068967	4.844346328	1.92627572	0.434686753	4.431411136	9.36E-06	0.000285996	54.04788737	1.54561309	0.455177579	3.395626588	0.000684717	0.007376537
GRMZM2G068982	512.3339401	0.300946024	0.15226883	1.976412528	0.048108074	0.179686862	5078.048232	-0.66322544	0.196521335	-3.374826652	0.000738622	0.007811221
GRMZM2G069009	123.2069445	0.041362387	0.150198233	0.27538531	0.783020229	0.902255725	765.7123448	-0.556349831	0.197247202	-2.820571476	0.004793819	0.030686744
GRMZM2G069061	189.4352983	0.358651737	0.148476972	2.415537783	0.015711992	0.086141532	1990.108045	-0.532127703	0.185936215	-2.86188305	0.004211323	0.028089172
GRMZM2G069195	20.9694779	0.069338319	0.223492128	0.310249491	0.756371238	0.888802773	189.4408089	0.936670778	0.236823798	3.955137888	7.65E-05	0.00137854
GRMZM2G069208	142.1942976	0.086049984	0.125452248	0.685918229	0.492764674	0.719972487	745.1679801	-0.49154595	0.157711832	-3.116734773	0.00182866	0.015076192
GRMZM2G069528	70.63443585	-0.650094832	0.229006036	-2.838767236	0.004528818	0.035397765	893.1651746	0.675501384	0.254526905	2.653948839	0.007955589	0.044506207
GRMZM2G069542	77.69796672	-0.366588428	0.225982237	-1.62220019	0.104760491	0.294085293	766.2320238	0.985503978	0.232955012	4.230447618	2.33E-05	0.000541066
GRMZM2G069594	39.48453064	0.246176535	0.282400086	0.871729674	0.383355868	0.628370188	703.1274827	-0.692141603	0.179518748	-3.855539388	0.000115475	0.001895244
GRMZM2G069678	95.01155822	0.610472959	0.25955997	2.351953415	0.018675114	0.09646967	986.5088393	-0.805316137	0.246196614	-3.27102848	0.001071571	0.010269799
GRMZM2G069687	71.36342605	-0.444002781	0.166100972	-2.673089603	0.007515617	0.050635049	352.983238	0.660273362	0.17784711	3.712589775	0.000205149	0.002937852
GRMZM2G069708	1300.070116	0.262022164	0.18703533	1.400923362	0.161236992	0.383020119	8968.351923	-0.979842438	0.246514784	-3.974781634	7.04E-05	0.001295964
GRMZM2G069722	327.2088963	-0.218043239	0.268618387	-0.811721198	0.416951628	0.658088196	1221.934436	-0.701206552	0.204423644	-3.430163646	0.000603217	0.006701716
GRMZM2G069762	111.1537751	0.534485492	0.20756557	2.575019987	0.010023429	0.062443666	1088.600787	-0.663728423	0.166253442	-3.992268749	6.54E-05	0.001222848
GRMZM2G069911	109.6027607	-0.134676096	0.262136718	-0.513762807	0.607417834	0.798885734	1594.142521	1.009104543	0.279806261	3.606440182	0.000310426	0.004037598
GRMZM2G070011	174.0594779	0.809480004	0.35718178	2.266297023	0.023433204	0.112092174	178.0586021	-0.69943683	0.22982309	-3.043370571	0.002339441	0.018229851
GRMZM2G070199	88.0217401	1.004834523	0.168255059	5.972090994	2.34E-09	2.38E-07	1733.938827	-0.927110305	0.155811871	-5.950190444	2.68E-09	2.53E-07
GRMZM2G070211	166.7259747	-0.071348203	0.154526715	-0.461720826	0.644281534	0.823166436	458.7447331	0.754995345	0.20157165	3.745543309	0.000180004	0.002666272
GRMZM2G070323	243.1819336	-0.506295809	0.118181441	-4.284055121	1.84E-05	0.000501865	637.0190515	0.525734913	0.183898797	2.858827364	0.004252101	0.028267789
GRMZM2G070500	17.17000659	0.293832697	0.310002343	0.947840244	0.343210789	0.593765129	87.13103689	-1.263785077	0.323939838	-3.901295643	9.57E-05	0.001642416
GRMZM2G070508	195.995148	-0.288366021	0.281663878	-1.023794826	0.305932195	0.55784455	281.9330099	-1.099434206	0.271175124	-4.054332817	5.03E-05	0.000991599
GRMZM2G070605	9744.251629	-0.482819674	0.175936525	-2.744283341	0.006064317	0.043573241	61698.90459	-0.8359501	0.233088275	-3.586409913	0.000335262	0.004282673
GRMZM2G070659	523.0929715	-1.030368916	0.283852963	-3.62993892	0.000283488	0.004409073	1660.723495	1.006063689	0.279923796	3.594062756	0.000325561	0.004183827
GRMZM2G070723	859.6344349	0.276902242	0.172107189	1.60889411	0.107639498	0.29900885	4308.479058	-1.157486104	0.206254768	-5.6119241	2.00E-08	1.46E-06
GRMZM2G070797	13.55687673	-0.658328833	0.448339356	-1.468371724	0.142003278	0.354430438	134.35461	-1.353352431	0.412009912	-3.284756975	0.001020704	0.009936714
GRMZM2G070837	3.405050658	2.336488994	0.460143968	5.077734705	3.82E-07	1.95E-05	49.72412302	-1.946430706	0.435442865	-4.470002525	7.82E-06	0.000227817
GRMZM2G070847	1421.471958	1.466243389	0.205012853	7.151958355	8.55E-13	1.80E-10	2043.006257	-2.222320297	0.334128693	-6.651090872	2.91E-11	4.46E-09
GRMZM2G070863	29.94248561	-0.427321832	0.223804656	-1.909351838	0.056216719	0.199703767	895.865772	1.105289198	0.297914927	3.710083302	0.000207191	0.002957103
GRMZM2G070881	70.59442122	-0.170885141	0.155096979	-1.101795416	0.270550624	0.52130374	347.5102827	0.658589953	0.18732838	3.515697689	0.0004386	0.005294991
GRMZM2G070885	29.71569547	-0.438078539	0.173246607	-2.528641372	0.011450496	0.068945167	106.6697104	0.800312218	0.241654531	3.311803068	0.000926968	0.009298699
GRMZM2G071015	224.2990063	-0.0227816	0.114321558	-0.199276504	0.842046458	0.930685952	777.5658401	0.64395335	0.186612219	3.450756613	0.000559017	0.006363188
GRMZM2G071021	503.6478985	1.449393544	0.265848808	5.451946745	4.98E-08	3.30E-06	6091.467955	-1.024293151	0.253839738	-4.035196213	5.46E-05	0.001057408
GRMZM2G071154	408.935669	0.056793275	0.179323896	0.31670779	0.751465337	0.886525999	2821.828129	0.654846703	0.231764359	2.825484926	0.004720911	0.030334485
GRMZM2G071157	3.478597978	0.145617571	0.412534509	0.352982763	0.724101363	0.871548029	21.09998819	1.159864156	0.429819128	2.69849358	0.006965408	0.040364909
GRMZM2G071166	387.411313	0.888172082	0.270236174	3.286651334	0.001013863	0.011657881	2651.232286	-1.385719633	0.164012191	-8.448881932	2.94E-17	1.36E-14
GRMZM2G071268	65.75825293	-1.064088077	0.234617884	-4.535409069	5.75E-06	0.000190504	491.0076828	0.614958345	0.225059879	2.73242103	0.006287074	0.037578843
GRMZM2G071272	22.03955022	1.468581954	0.298319085	4.922856189	8.53E-07	3.79E-05	51.29720147	1.243649917	0.325100605	3.825430956	0.000130544	0.002095774
GRMZM2G071396	7.194251959	-0.362750118	0.413882911	-0.876455897	0.380782242	0.626459373	1790.763192	1.500215039	0.499397914	3.004047469	0.002664138	0.020070464
GRMZM2G071450	15493.08693	0.338554779	0.166297069	2.035843329	0.04176609	0.163751939	52764.65583	-1.340407299	0.225774893	-5.936919207	2.90E-09	2.71E-07
GRMZM2G071620	0.976962334	-0.412459967	0.461425361	-0.89388231	0.371384864	NA	18.44607001	2.423823368	0.464486654	5.218284195	1.81E-07	9.77E-06
GRMZM2G071659	108.9786248	-0.057613593	0.16835651	-0.342211852	0.732191466	0.87536333	615.5143249	0.846922914	0.234796708	3.607047659	0.000309701	0.004033489
GRMZM2G071688	79.96685797	1.536654838	0.460867594	3.334265327	0.00085525	0.010171515	398.3082182	-1.03062895	0.364464991	-2.827785868	0.004687115	0.03019924
GRMZM2G071705	36.41406995	0.575960333	0.257500289	2.236736646	0.025303557	0.117885908	44.37674467	-1.561946881	0.396063906	-3.943673878	8.02E-05	0.001424459
GRMZM2G071846	2.380288347	-0.62985817	0.460986588	-1.366326453	0.171836522	0.397823468	39.70488876	1.222646255	0.358005912	3.415156609	0.000637453	0.006987408
GRMZM2G071987	70.05599516	0.498622244	0.333141708	1.496727164	0.134464265	0.342692659	359.4739094	-1.114016305	0.183267512	-6.078634967	1.21E-09	1.23E-07
GRMZM2G071996	994.1293389	0.342814477	0.205469477	1.668444783	0.095227465	0.277931463	2034.560468	-1.35695925	0.239276958	-5.671082009	1.42E-08	1.09E-06
GRMZM2G072264	169.9709274	0.0579098	0.235181825	0.246234166	0.805500969	0.912702725	736.4689353	-0.671254296	0.164301621	-4.085500145	4.40E-05	0.000888811
GRMZM2G072280	13153.82198	0.214343935	0.189397513	1.131714619	0.257754433	0.507011279	26718.85717	-0.99326098	0.221241162	-4.489494502	7.14E-06	0.000212879
GRMZM2G072300	278.1802575	0.146644534	0.2067737	0.709203026	0.478198496	0.709236112	4411.593479	-0.599571909	0.187348893	-3.200295982	0.001372865	0.012308447
GRMZM2G072415	90.03722187	0.235116801	0.134197723	1.752017809	0.079770746	0.249811863	839.7426485	-0.742486673	0.193980925	-3.827627251	0.000129384	0.0020803
GRMZM2G072506	59.11221415	0.096006596	0.183465217	0.523295898	0.600768355	0.794374935	279.7276892	-0.700796232	0.182353651	-3.84306115	0.000121509	0.00197302
GRMZM2G072513	44.94225713	-0.119640536	0.174512422	-0.685570312	0.492984108	0.720061344	239.847439	0.844257922	0.22517953	3.749265847	0.000177353	0.002636796
GRMZM2G072529	21.42947309	0.530034139	0.307772701	1.722160992	0.085040359	0.259403902	165.2281882	1.048071579	0.317242417	3.303693083	0.000954202	0.00950144
GRMZM2G072569	13.97986265	-0.214073931	0.309955926	-0.690659263	0.489779695	0.717597439	34.50549018	-1.221428618	0.419560788	-2.911207748	0.003600345	0.025068375
GRMZM2G072573	11.61793924	-0.263322899	0.306594263	-0.858864403	0.390415331	0.635334612	92.7742453	0.829926296	0.281489195	2.948341577	0.003194838	0.022895447
GRMZM2G072582	0.564952492	0.342941199	0.423048131	0.810643455	0.417570454	NA	306.6857617	2.521455119	0.509960863	4.944409072	7.64E-07	3.26E-05
GRMZM2G072658	61.36705562	-0.572106729	0.161376442	-3.545168818	0.000392362	0.005676116	384.835027	0.576611705	0.179673902	3.20921236	0.001330991	0.012029139
GRMZM2G072898	165.5772621	-0.057358819	0.193285396	-0.296757126	0.76665194	0.893757871	912.3575561	-0.421872467	0.159887819	-2.638552888	0.008326071	0.046183495
GRMZM2G072911	27.97801525	0.150037464	0.159597274	0.940100419	0.347166054	0.597149901	257.4981266	0.58268239	0.186081461	3.131329614	0.001740167	0.014554871
GRMZM2G073150	69.79575155	-0.000296544	0.222697537	-0.001331599	0.998937538	0.99938555	1323.122486	-0.507097149	0.189948609	-2.669654447	0.007592934	0.042996378
GRMZM2G073180	23.35430304	0.987822623	0.272308465	3.62758691	0.000286082	0.004440475	111.4256238	-1.088489588	0.262799428	-4.141902431	3.44E-05	0.000734339
GRMZM2G073244	25.45661777	-0.533556337	0.335988346	-1.588020367	0.112281734	0.306576541	38.44802901	1.673749556	0.359936143	4.650129168	3.32E-06	0.000113888
GRMZM2G073351	3339.207976	0.63955678	0.160216288	3.991833723	6.56E-05	0.001414619	9105.006515	-1.778255348	0.223656706	-7.950825086	1.85E-15	6.93E-13
GRMZM2G073495	48.47524848	-0.077528603	0.175552895	-0.441625318	0.65876036	0.832233275	549.2525281	-0.505807027	0.170512854	-2.96638649	0.003013216	0.021979104
GRMZM2G073535	624.4482355	-0.55243273	0.120284857	-4.5927039	4.38E-06	0.000151623	8929.740233	0.515816355	0.138923068	3.712964025	0.000204846	0.002936999
GRMZM2G073609	7.511473568	0.232799447	0.36167451	0.643671148	0.519788703	0.738981686	83.76965368	-0.729500412	0.272252879	-2.679495678	0.007373316	0.042107459
GRMZM2G073743	236.1803246	-0.246739367	0.199453575	-1.237076679	0.216058617	0.456619971	1121.644242	-1.178081104	0.226610028	-5.198715666	2.01E-07	1.06E-05
GRMZM2G073814	52.97194617	1.09071573	0.264450424	4.124462015	3.72E-05	0.000900174	155.6334991	0.866913551	0.296231902	2.926469252	0.003428334	0.024170661
GRMZM2G073865	36.91174677	0.698155527	0.184868281	3.776502517	0.000159046	0.002811546	167.6861226	-0.780605999	0.226684278	-3.443582444	0.000574062	0.006492834
GRMZM2G073884	81.03786803	-0.996392692	0.421085323	-2.366248923	0.017969358	0.09408731	301.5631789	2.118778603	0.340849016	6.216179308	5.09E-10	5.49E-08
GRMZM2G073892	213.5896961	0.807721001	0.181754878	4.444012779	8.83E-06	0.000271565	647.0150886	-0.713293942	0.213495186	-3.34103057	0.00083468	0.008571958
GRMZM2G073979	284.121971	-0.172688663	0.141060825	-1.224214184	0.22087144	0.463468493	691.6616655	-0.975057864	0.167317262	-5.827598733	5.62E-09	4.81E-07
GRMZM2G074017	138.0219532	0.471089797	0.352533584	1.33629764	0.181452007	0.411238713	263.0551787	1.718876643	0.349597551	4.916729641	8.80E-07	3.70E-05
GRMZM2G074032	4.771145578	0.277588655	0.374568092	0.741089968	0.458638892	0.693431095	34.39022572	1.087378756	0.368627114	2.949806773	0.003179727	0.02285548
GRMZM2G074040	103.0921159	0.218499556	0.214884822	1.016821731	0.309238242	0.560988621	2068.078526	-0.762024042	0.24980151	-3.050518158	0.002284469	0.017932574
GRMZM2G074053	739.4234135	1.083030352	0.206764508	5.237989642	1.62E-07	9.47E-06	4155.211978	-1.090679617	0.215841031	-5.053161645	4.35E-07	2.00E-05
GRMZM2G074085	107.319255	0.266781229	0.179978319	1.482296477	0.138261425	0.348493509	1564.200404	-0.594997091	0.183881205	-3.235768933	0.001213155	0.011236064
GRMZM2G074097	631.1641146	2.128060818	0.331781232	6.414048218	1.42E-10	1.91E-08	17280.58456	-1.817851448	0.502108801	-3.62043335	0.00029411	0.003880214
GRMZM2G074103	523.6949036	0.113563232	0.162728262	0.697870368	0.485258267	0.713968506	2945.670296	-0.702111285	0.267108106	-2.628565995	0.008574572	0.047164568
GRMZM2G074122	201.5779552	0.982430735	0.291101217	3.374876772	0.000738488	0.009119798	447.8364231	0.874706001	0.274095924	3.191240459	0.001416633	0.012621237
GRMZM2G074252	142.7903362	-0.617819656	0.195316283	-3.163175364	0.001560583	0.01627061	508.0765604	-0.915810612	0.196000653	-4.672487549	2.98E-06	0.000105038
GRMZM2G074282	1845.745138	0.709026261	0.16760728	4.230283201	2.33E-05	0.000607887	8665.719941	-0.764011214	0.178538836	-4.279243837	1.88E-05	0.000456929
GRMZM2G074317	205.9739003	-0.352520942	0.23876939	-1.476407599	0.139834504	0.350985687	515.9359703	1.116326952	0.282565284	3.950686855	7.79E-05	0.00139655
GRMZM2G074358	17.32148317	0.216413861	0.419169162	0.51629242	0.605650189	0.797762767	371.4476312	0.915063507	0.344356722	2.657312747	0.007876633	0.044192059
GRMZM2G074401	1677.919528	0.199886306	0.163878255	1.219724403	0.222569368	0.465617434	4523.80462	-1.870734059	0.291400541	-6.419802978	1.36E-10	1.71E-08
GRMZM2G074454	6.669607364	-0.585653785	0.344003387	-1.702465172	0.088668202	0.265702981	46.86756952	1.577672979	0.437618378	3.605134191	0.000311992	0.004050952
GRMZM2G074517	10.36716431	-0.032300905	0.356180158	-0.090686985	0.927741312	0.970901024	99.65614593	-1.158275544	0.435128207	-2.661917855	0.007769684	0.043791723
GRMZM2G074567	62.33799188	0.114980105	0.175417709	0.655464638	0.512168646	0.733183966	292.8680696	0.657145693	0.20767859	3.164243809	0.001554865	0.013453619
GRMZM2G074572	29.07426703	-0.285585802	0.197102184	-1.448922563	0.147359209	0.361876872	57.39357879	1.115005443	0.329561244	3.383302689	0.000716196	0.007636709
GRMZM2G074631	57.70148866	0.423710616	0.269923889	1.569741077	0.116475361	0.31424673	344.7231952	0.875416299	0.289211197	3.026910122	0.002470674	0.018978164
GRMZM2G074645	22.2771219	-0.139790454	0.275927058	-0.506621045	0.612420739	0.802327347	109.7826179	1.339605696	0.310094268	4.319995024	1.56E-05	0.000393683
GRMZM2G074672	67.55296239	1.634501324	0.440490057	3.710642949	0.000206734	0.003437683	107.1943353	-1.354418415	0.449930656	-3.010282579	0.002610047	0.019824086
GRMZM2G074687	28.20934909	0.798608106	0.259021808	3.083169372	0.002048086	0.019853476	298.6116291	0.869558052	0.249749414	3.481722093	0.0004982	0.005845698
GRMZM2G074742	31.13782769	-0.062389035	0.254562389	-0.245083476	0.806391797	0.912982892	61.20066753	0.815448913	0.309385987	2.635700861	0.008396372	0.046423921
GRMZM2G074743	3.634388126	0.637899579	0.449694695	1.418517022	NA	NA	68.54783626	1.577957572	0.351656319	4.487215176	7.22E-06	0.000214333
GRMZM2G074790	11.03270076	-0.132234238	0.286722574	-0.461192281	0.644660659	0.823346143	407.6364558	0.80514053	0.241826735	3.329410746	0.0008703	0.008860929
GRMZM2G074857	207.3109246	0.05098559	0.139527962	0.365414856	0.714801753	0.866063461	1831.533119	-0.526442058	0.188088929	-2.798899752	0.005127705	0.032239068
GRMZM2G074898	203.2980577	0.1746506	0.178882543	0.976342336	0.328894847	0.580005845	2422.155998	-0.553019937	0.149118988	-3.708581602	0.000208423	0.002968329
GRMZM2G075002	183.1430313	0.365229234	0.308794863	1.182756832	0.236905533	0.482893845	526.6013527	1.032638438	0.303842129	3.398601899	0.000677312	0.007338637
GRMZM2G075074	532.200477	0.328170794	0.163391219	2.008497127	0.044590491	0.170792266	4411.409137	-1.040018355	0.227385211	-4.573817052	4.79E-06	0.000155411
GRMZM2G075117	69.68485584	-1.070918232	0.169529091	-6.317017483	2.67E-10	3.36E-08	582.516175	0.825791733	0.27665384	2.984927785	0.002836453	0.020986095
GRMZM2G075153	478.0686704	0.826800719	0.14401193	5.741196014	9.40E-09	7.51E-07	5936.366109	-0.609441449	0.162716068	-3.745428815	0.000180086	0.002666272
GRMZM2G075223	29.41048367	-0.122402368	0.193083174	-0.633935961	0.526122615	0.742241974	485.7913488	-0.657768137	0.232455272	-2.829654631	0.004659828	0.030105796
GRMZM2G075283	3.61691158	-0.248687501	0.45715109	-0.543994112	NA	NA	74.49174102	3.224890006	0.412080966	7.825864989	5.04E-15	1.76E-12
GRMZM2G075333	161.8261022	0.600214911	0.214328592	2.800442565	0.005103259	0.038662807	517.8861365	0.940990654	0.248296386	3.789787964	0.000150776	0.002329379
GRMZM2G075630	169.3405375	0.171801274	0.233155355	0.736853218	0.461211616	0.695032616	2621.280254	-0.680715988	0.175347101	-3.882105734	0.000103556	0.00174255
GRMZM2G075680	18.65483808	-0.494402553	0.221954722	-2.227492837	0.025914354	0.119870391	115.8132105	0.844938354	0.275060515	3.071827134	0.002127529	0.016956605
GRMZM2G075851	99.83925886	-0.315790587	0.174625641	-1.808386127	0.070546426	0.231664173	585.4902888	-0.424832613	0.158663429	-2.677571111	0.007415811	0.042240205
GRMZM2G075958	373.976778	0.898948019	0.194363192	4.625093939	3.74E-06	0.000132586	771.7501291	-1.686409598	0.174130454	-9.684748191	3.50E-22	3.55E-19
GRMZM2G075974	74.49157703	-0.448287099	0.292298592	-1.533661506	0.125112948	0.328315524	241.5568956	-0.947173128	0.279254991	-3.391785859	0.000694387	0.0074581
GRMZM2G076006	456.0963282	-0.184715357	0.151092979	-1.222527734	0.221508123	0.464071207	3580.715706	-0.593003082	0.202662866	-2.926056922	0.003432881	0.024186724
GRMZM2G076263	849.5258095	0.040983688	0.227468024	0.180173401	0.85701644	0.938130424	3058.309663	-0.736043236	0.258549261	-2.84682011	0.004415831	0.029003547
GRMZM2G076394	32.01537318	-0.060974031	0.366334656	-0.166443523	0.867807925	0.942734961	292.6639295	1.090842199	0.289371511	3.769694518	0.000163447	0.002492633
GRMZM2G076399	39.47009607	0.054741904	0.294135482	0.186111188	0.852357568	0.935804009	807.7372385	-0.625792724	0.209249397	-2.990654854	0.002783799	0.020708515
GRMZM2G076415	6.609356994	0.915220444	0.392186755	2.333634249	0.019614882	0.099316713	58.18860396	-1.027411366	0.299019576	-3.435933462	0.000590516	0.006598428
GRMZM2G076417	9.931819472	0.391858395	0.36149241	1.084001723	0.278364035	0.530326243	27.50914726	1.763907666	0.417999883	4.219875984	2.44E-05	0.000560365
GRMZM2G076435	24.79077554	-0.1316897	0.191758409	-0.686747977	0.492241558	0.719440337	60.54263606	0.866614883	0.294074297	2.946924955	0.003209511	0.022992867
GRMZM2G076437	14.34283151	-0.563951802	0.32655443	-1.726976427	0.084171897	0.257553059	117.0244508	0.828333608	0.227346719	3.643481684	0.000268975	0.003618008
GRMZM2G076450	462.2300338	-0.82300326	0.1334058	-6.169171486	6.86E-10	7.91E-08	1740.706951	0.473306354	0.158576054	2.984727791	0.002838308	0.020989498
GRMZM2G076526	86.88510143	2.208652512	0.215887678	10.23056309	1.45E-24	2.35E-21	283.1603332	-1.674181174	0.304425579	-5.499476028	3.81E-08	2.54E-06
GRMZM2G076544	1199.216019	0.591042408	0.23186141	2.549119353	0.010799533	0.066089999	5469.509527	-0.859245924	0.161214906	-5.329816848	9.83E-08	5.70E-06
GRMZM2G076593	24.39466005	0.99547152	0.296838052	3.353584599	0.00079772	0.009615854	168.0783363	-1.706800401	0.419754554	-4.066186738	4.78E-05	0.000954877
GRMZM2G076630	84.10443851	-0.142425929	0.157597778	-0.903730564	0.366138289	0.614075083	1009.913628	-0.714428229	0.232344673	-3.074863814	0.002105987	0.016816345
GRMZM2G076631	1571.772724	0.271624802	0.200709625	1.353322257	0.175952702	0.403739474	8719.820923	-0.773919086	0.258961296	-2.988551176	0.002803036	0.020815297
GRMZM2G076730	36.40631087	-0.511148661	0.23918389	-2.137053047	0.032593677	0.139494011	180.0273114	1.139157353	0.307685391	3.702344623	0.000213616	0.003030138
GRMZM2G076911	82.29697142	-0.073139129	0.157687836	-0.463822262	0.642775092	0.82242863	448.4058025	0.533169706	0.188238739	2.832412229	0.004619825	0.029919256
GRMZM2G076962	155.7275149	-0.002043894	0.154621085	-0.013218729	0.989453288	0.995329318	1879.253986	-0.577576879	0.207340441	-2.785645074	0.005342133	0.033185977
GRMZM2G076987	109.9145844	-1.062950479	0.246212276	-4.317211545	1.58E-05	0.000441797	926.5771374	1.066268185	0.205187991	5.196542849	2.03E-07	1.07E-05
GRMZM2G077054	386.6333705	0.54356425	0.216570111	2.509876582	0.012077336	0.071630881	1198.475876	0.631576038	0.201094411	3.140694142	0.00168548	0.01424474
GRMZM2G077127	330.5508829	-0.016740671	0.208401402	-0.080328974	0.935975614	0.974103672	706.2079114	0.920490758	0.215247244	4.27643459	1.90E-05	0.000461149
GRMZM2G077181	278.6432567	-0.700767607	0.320458084	-2.186768383	0.028759437	0.12799641	453.2275646	-2.676712759	0.210744668	-12.70121227	5.82E-37	2.48E-33
GRMZM2G077183	441.681634	0.765635294	0.239344153	3.19888865	0.001379584	0.014729837	3233.363752	-1.409377274	0.261545229	-5.388656014	7.10E-08	4.34E-06
GRMZM2G077206	1461.482431	0.063468858	0.275613768	0.230281884	0.817872737	0.919286688	4812.872794	-0.793046215	0.183811203	-4.314460724	1.60E-05	0.000402246
GRMZM2G077214	442.0616855	-0.11632431	0.207938097	-0.559417979	0.575876494	0.777028212	5845.832036	-1.564791434	0.216663985	-7.222203689	5.12E-13	1.06E-10
GRMZM2G077222	433.8972965	0.781176412	0.240842854	3.243510862	0.001180663	0.013110905	2881.232775	-1.491628336	0.280040704	-5.326469743	1.00E-07	5.79E-06
GRMZM2G077233	609.5494083	-0.640691614	0.16865219	-3.798892947	0.000145344	0.002612046	4785.090856	0.960805313	0.152234673	6.311343492	2.77E-10	3.14E-08
GRMZM2G077258	187.3692075	0.104294068	0.166911446	0.624846712	0.532071669	0.74642733	1848.185227	-0.664141369	0.182773654	-3.633682185	0.000279405	0.003732403
GRMZM2G077259	8.269594824	0.479819856	0.355541616	1.349546255	0.177161574	0.405568674	21.80245382	-1.198062909	0.405026172	-2.957988867	0.003096533	0.022424621
GRMZM2G077333	16429.36748	0.10072931	0.170586705	0.590487456	0.554863893	0.76344844	97962.22074	-0.837343656	0.201809744	-4.149173573	3.34E-05	0.000714755
GRMZM2G077361	338.8081987	0.283106685	0.171862737	1.647283696	0.099499748	0.285265286	1587.797869	-0.609662848	0.175560353	-3.472668158	0.000515312	0.00598065
GRMZM2G077486	69.26884107	0.066520063	0.21939138	0.303202718	0.761735378	0.891138522	361.9508759	-0.577527359	0.169744129	-3.402340706	0.000668113	0.007267432
GRMZM2G077531	430.1474355	0.278567583	0.156392868	1.781203884	0.074879149	0.240372288	2476.326272	-0.91186919	0.165894558	-5.496679329	3.87E-08	2.57E-06
GRMZM2G077662	608.8214056	-0.059797897	0.151929083	-0.393590854	0.693883135	0.854247404	3756.220156	-0.69366451	0.196013648	-3.53885822	0.000401862	0.004946551
GRMZM2G077673	38.03767233	-0.42770724	0.248827154	-1.718892951	0.085633866	0.260510985	370.2651729	0.551248707	0.191514796	2.87836094	0.003997475	0.026968195
GRMZM2G077914	20.80643663	-0.350010674	0.408267035	-0.857308193	0.391274582	0.636003327	481.5104948	0.931465042	0.304060892	3.063416138	0.002188255	0.017372733
GRMZM2G077937	34.2577068	0.60884921	0.354760677	1.716225192	0.086120834	0.261175446	72.81802474	1.139454274	0.301142505	3.783770995	0.00015447	0.002376118
GRMZM2G077991	63.63602096	0.167413664	0.251993448	0.664357211	0.506461712	0.729273104	1264.790525	-0.547905265	0.14701853	-3.726776919	0.000193944	0.002816679
GRMZM2G078118	576.0637337	0.042305219	0.222497269	0.190138148	0.849200878	0.934462518	3681.110461	-0.669040705	0.227116044	-2.945809959	0.003221102	0.023050525
GRMZM2G078124	13.54477746	0.814020029	0.294310055	2.765858705	0.005677313	0.041743973	80.09706951	1.129131534	0.278753641	4.05064318	5.11E-05	0.001005911
GRMZM2G078274	30.5057107	-0.785373607	0.260961307	-3.009540437	0.002616432	0.02397569	120.3362076	0.977957591	0.285890922	3.420736773	0.000624517	0.006873884
GRMZM2G078275	26.83573005	0.883491934	0.285425557	3.095349779	0.001965809	0.019299281	378.160663	-0.919642245	0.277379362	-3.315467452	0.0009149	0.009218179
GRMZM2G078396	159.0843	0.09427356	0.250414414	0.376470181	0.706567379	0.861238315	2160.778902	-0.53143664	0.166593885	-3.190012877	0.001422665	0.012653821
GRMZM2G078569	652.273988	0.248473728	0.167034665	1.487557857	0.136867534	0.346218578	6144.766283	-0.565155753	0.200539475	-2.81817708	0.004829717	0.030856924
GRMZM2G078667	4.845250562	-0.612278236	0.426328325	-1.43616598	0.150955117	0.367066594	69.92586863	2.891483731	0.37939989	7.621203397	2.51E-14	8.12E-12
GRMZM2G078756	508.1917137	0.436228873	0.123987785	3.518321376	0.000434286	0.00613656	4953.851921	-0.835648215	0.241607343	-3.458703724	0.000542782	0.006218218
GRMZM2G078985	120.5914544	-0.027087043	0.224188122	-0.120822828	0.903831368	0.960409423	2351.388275	-0.595873503	0.162160845	-3.674583124	0.000238238	0.003296065
GRMZM2G079031	90.33156098	-0.26832062	0.163566055	-1.640441958	0.100913307	0.287557831	470.6034368	0.690655112	0.195949579	3.524657288	0.000424031	0.005158012
GRMZM2G079082	2.348850394	-0.293984063	0.460510424	-0.638387423	0.523221516	0.740542618	56.63651379	1.107594353	0.343162226	3.227611515	0.001248284	0.011446628
GRMZM2G079089	120.5777103	-0.297722835	0.174221807	-1.708872385	0.087474591	0.263328682	1080.39195	0.595816777	0.175333527	3.398190804	0.000678331	0.007338637
GRMZM2G079308	70.88393958	-0.050652339	0.239172643	-0.211781491	0.832277509	0.926261068	327.0555993	1.073388671	0.193357596	5.551313711	2.84E-08	1.98E-06
GRMZM2G079323	61.46562244	-0.330100323	0.287581639	-1.147849091	0.251030867	0.498763583	179.6951369	0.632435496	0.230561099	2.743027761	0.006087554	0.03668362
GRMZM2G079348	2367.279436	-0.007286113	0.360760662	-0.020196528	0.983886598	0.992941977	8442.640252	2.505281286	0.364960374	6.864529588	6.67E-12	1.24E-09
GRMZM2G079352	15.73684787	-0.288750865	0.274842789	-1.050603751	0.293440618	0.545949518	117.5850698	0.769400189	0.289466989	2.657989406	0.007860836	0.044135378
GRMZM2G079353	207.8104286	0.295825808	0.124531549	2.375508947	0.017524768	0.092707457	1612.134605	-0.743145008	0.223709658	-3.321917408	0.000894012	0.0090419
GRMZM2G079487	44.61842591	0.320470432	0.189838024	1.688125626	0.091387116	0.270903065	452.0757787	-0.535219217	0.197807581	-2.705756847	0.006814892	0.039719384
GRMZM2G079499	56.23127036	-0.349309415	0.223864957	-1.560357724	0.118675369	0.318027572	47.24921379	-1.173945591	0.427900242	-2.743502985	0.00607875	0.036661652
GRMZM2G079658	62.86561379	1.043957151	0.224617327	4.647714258	3.36E-06	0.000119972	360.7426985	-0.699808644	0.213470849	-3.278239847	0.001044566	0.010086117
GRMZM2G079746	61.15315768	1.424526776	0.242981919	5.862686335	4.55E-09	3.98E-07	445.5143056	-0.669415997	0.195409055	-3.425716368	0.00061318	0.006773578
GRMZM2G079759	6702.083927	0.019935184	0.136337027	0.146219883	0.88374781	0.950813281	28119.21862	-0.752332737	0.223673511	-3.363530772	0.000769523	0.00806386
GRMZM2G079774	59.53896164	-0.011226982	0.309801418	-0.036239286	0.971091561	0.988689165	48.30110246	-1.043553235	0.360161628	-2.897458124	0.003762	0.025831186
GRMZM2G079777	184.4406622	0.573539688	0.18455219	3.107737106	0.001885257	0.01876	1408.607296	-0.617834336	0.187242784	-3.299642973	0.000968079	0.009586365
GRMZM2G079782	1114.835838	0.375998047	0.217836804	1.726053819	0.084337731	0.257887352	3580.167074	-1.040157647	0.227585555	-4.570402762	4.87E-06	0.000157725
GRMZM2G079807	126.2576938	-1.032216235	0.31003952	-3.329305359	0.000870629	0.010303199	271.4764355	-1.499318703	0.41755141	-3.590740367	0.00032974	0.004222312
GRMZM2G079904	814.7952217	0.271978319	0.134261122	2.02574144	0.042791288	0.166334441	2466.187571	-0.676225763	0.226621292	-2.983946281	0.002845567	0.021014026
GRMZM2G079913	54.22486863	-0.135066113	0.377021925	-0.358244717	0.720160185	0.869332785	203.0409755	1.076527975	0.350701705	3.06963998	0.002143169	0.017062126
GRMZM2G079938	480.8075871	0.914163799	0.208736673	4.379507372	1.19E-05	0.000346138	1921.688396	-0.978650035	0.230225932	-4.250824506	2.13E-05	0.000503419
GRMZM2G079944	18.44110475	-0.401274653	0.283429947	-1.415780715	0.156839718	0.375640805	178.50373	1.00768255	0.294019504	3.427264298	0.000609695	0.006749068
GRMZM2G080044	192.9760996	0.167608439	0.135816648	1.234078748	0.217173562	0.458142236	2395.361912	-1.241046494	0.208581067	-5.949947976	2.68E-09	2.53E-07
GRMZM2G080048	236.4066221	0.33943829	0.18131169	1.87212579	0.061189203	0.211106935	2147.201427	-0.545444421	0.178148153	-3.06174614	0.0022005	0.017440393
GRMZM2G080107	12510.72059	0.681004177	0.143762373	4.737012637	2.17E-06	8.33E-05	37038.61335	-1.360580842	0.236696106	-5.74821811	9.02E-09	7.42E-07
GRMZM2G080176	35.44956579	-0.532049845	0.225829134	-2.355984084	0.018473709	0.095734304	140.6388988	0.755241905	0.286786768	2.633461477	0.008451942	0.046634423
GRMZM2G080222	50.62375118	0.284710932	0.23405914	1.216405955	0.223830317	0.466914854	1153.402402	-0.668526592	0.219952665	-3.039411189	0.002370411	0.018397218
GRMZM2G080320	55.36478355	-0.100889324	0.18930857	-0.532935853	0.594077986	0.790100512	502.3475111	0.620668846	0.195670247	3.172014428	0.001513855	0.01318439
GRMZM2G080375	166.8374011	0.156319816	0.201825734	0.774528662	0.438618225	0.676720344	1236.961455	0.549370474	0.158592208	3.464044557	0.000532118	0.006122376
GRMZM2G080409	0.517972293	-0.577276097	0.436571105	-1.322295705	0.186069702	NA	14.62820904	-1.722197973	0.508577524	-3.38630374	0.000708409	0.007570569
GRMZM2G080450	198.6587503	-0.094509108	0.162652268	-0.581050047	0.561206724	0.767894289	919.666543	-0.555544346	0.157668199	-3.523502843	0.000425883	0.005170738
GRMZM2G080487	84.34566022	-0.042324995	0.379629034	-0.111490405	0.911227474	0.963807236	441.968973	1.106990452	0.270863224	4.086898311	4.37E-05	0.000885993
GRMZM2G080501	11.95829874	0.379641042	0.352046809	1.078382284	0.28086319	0.532762216	93.98923358	1.36200329	0.319623941	4.26126806	2.03E-05	0.000486389
GRMZM2G080519	29.56746991	-0.390355858	0.2307439	-1.691727752	0.090697894	0.269564071	87.09154732	0.923058271	0.335805403	2.748789219	0.005981584	0.036198515
GRMZM2G080521	25.6426659	0.310166536	0.226429715	1.369813746	0.17074505	0.396315691	120.3767785	-0.918345202	0.244928592	-3.749440573	0.000177229	0.002636796
GRMZM2G080549	4.194890874	-0.204176815	0.365477898	-0.558657078	0.576395778	0.77727135	27.49850629	1.168846573	0.429086439	2.724035221	0.006448963	0.038277252
GRMZM2G080608	69.41005603	0.219025033	0.23526894	0.930956008	0.351876321	0.601331782	573.859789	-0.4400047	0.157130795	-2.800244845	0.005106386	0.032156179
GRMZM2G080652	46.58339205	0.059142674	0.198711944	0.297630194	0.765985427	0.893296458	309.1319863	-0.513661344	0.19175384	-2.678753882	0.007389669	0.04213633
GRMZM2G080724	1.940689814	-0.110411685	0.450847997	-0.244897806	0.806535561	0.913026608	65.14618401	1.213310559	0.384919544	3.152114713	0.001620926	0.013839863
GRMZM2G080816	234.2457301	0.417614832	0.168074934	2.484694301	0.012966273	0.075117013	1238.730921	-0.820959851	0.211327721	-3.884771225	0.000102426	0.001731743
GRMZM2G080851	72.9866765	-0.557859574	0.291039404	-1.916783658	0.055265422	0.197328071	501.602182	0.754985905	0.233777109	3.229511678	0.001240018	0.011400253
GRMZM2G080937	484.0152722	-0.206207879	0.157494404	-1.309302895	0.190431769	0.42277803	2617.822042	-0.586947637	0.172158732	-3.409339908	0.000651203	0.007116169
GRMZM2G080959	26.06918401	0.653886371	0.290673075	2.249559477	0.024476923	0.115480608	58.34757214	1.12578286	0.36390598	3.093609128	0.001977378	0.015993059
GRMZM2G080992	9.778638948	1.298743435	0.346093223	3.752582679	0.000175022	0.003013945	188.1643683	-0.753979316	0.288823642	-2.610518002	0.009040521	0.049010553
GRMZM2G081053	9.046355292	-0.319002441	0.302005954	-1.056278647	0.290840929	0.543322742	57.90419673	1.322020361	0.368751232	3.585127986	0.000336913	0.004298614
GRMZM2G081102	146.2610189	0.070216347	0.213854666	0.328336753	0.742657058	0.881633363	2093.50269	-0.511767214	0.17892942	-2.860162478	0.00423424	0.028193004
GRMZM2G081114	3865.972204	0.441281731	0.175682558	2.511812984	0.012011272	0.07133225	10877.21677	-0.927435235	0.281749137	-3.291705681	0.000995818	0.009771566
GRMZM2G081144	364.1687607	0.182306139	0.206332875	0.883553522	0.376937278	0.622279609	1797.499822	-0.830800563	0.212253037	-3.914198712	9.07E-05	0.001572219
GRMZM2G081192	9.921276272	0.640391666	0.385278682	1.662151828	0.096482336	0.279988975	106.5580057	-1.26664832	0.430314261	-2.94354251	0.003244793	0.023167776
GRMZM2G081458	0.71200716	-0.29524766	0.443136456	-0.666268044	0.505239787	NA	48.77993165	1.543139762	0.447768401	3.44629	0.00056834	0.006449388
GRMZM2G081462	13882.86933	0.316321005	0.14620024	2.163614816	0.030493924	0.133259737	36872.99947	-1.279805237	0.191591167	-6.67987601	2.39E-11	3.83E-09
GRMZM2G081521	187.9120469	0.901943771	0.2561318	3.521404877	0.000429267	0.006074498	487.3185458	-0.922717713	0.221719427	-4.161645751	3.16E-05	0.000684573
GRMZM2G081626	126.6764918	-0.969865092	0.210248975	-4.612936125	3.97E-06	0.000139282	1645.876455	0.668425876	0.173504733	3.852493606	0.000116921	0.001914559
GRMZM2G081652	11.70180192	-0.947250271	0.337226573	-2.808943148	0.004970442	0.037833367	72.82254489	0.966346745	0.350884053	2.754034378	0.005886558	0.035755392
GRMZM2G081653	211.3715988	0.476480342	0.157463729	3.025968873	0.002478378	0.022998458	1449.829683	-0.52651197	0.181563906	-2.899871353	0.003733158	0.025691071
GRMZM2G081803	294.6420836	-0.282819499	0.195624161	-1.445728876	0.148253262	0.363239695	1691.999288	-0.888394322	0.317624499	-2.796995584	0.005158024	0.032373223
GRMZM2G081816	44.38015294	-0.619834004	0.303149274	-2.044649476	0.040889428	0.161213868	30.46107897	-1.195233842	0.360784428	-3.312875364	0.000923421	0.009287928
GRMZM2G081841	33.38474161	0.792747462	0.23259844	3.408223465	0.000653873	0.00831463	274.5973723	-0.690765702	0.230623264	-2.995212576	0.002742536	0.020480167
GRMZM2G081883	78.44679751	1.776071541	0.235893505	7.529124387	5.11E-14	1.45E-11	624.3226811	-1.319195931	0.245904477	-5.364668203	8.11E-08	4.88E-06
GRMZM2G081955	1174.206523	-0.029610753	0.162279744	-0.182467337	0.855215985	0.937418002	6903.121447	-0.661955285	0.217996187	-3.036545242	0.002393062	0.01852581
GRMZM2G082087	35.2170874	-0.80388596	0.23863889	-3.368629316	0.00075543	0.009253502	224.1561264	0.879754231	0.234360539	3.753849665	0.000174139	0.002610111
GRMZM2G082184	42.80361166	0.910391043	0.287820645	3.163049837	0.001561256	0.01627061	126.7562702	-1.29906321	0.337592466	-3.848021925	0.000119075	0.001942378
GRMZM2G082302	39.80284269	-0.442064253	0.253285689	-1.745318714	0.080929406	0.251783378	249.5531559	0.961385777	0.256904345	3.742193528	0.000182421	0.002691498
GRMZM2G082376	133.7106605	-0.266035925	0.263702755	-1.008847728	0.313047667	0.564784671	131.1395729	-1.648852347	0.26248779	-6.281634465	3.35E-10	3.76E-08
GRMZM2G082399	5.302334844	0.392312482	0.458419483	0.85579365	0.392111928	0.636538333	21.70470032	-1.466215181	0.504385801	-2.90693191	0.003649926	0.025329399
GRMZM2G082484	14.27692423	0.1855736	0.35443938	0.523569362	0.600578096	0.794169625	172.5004528	-0.878676276	0.334789872	-2.624560509	0.008676088	0.047600151
GRMZM2G082487	5.364442045	0.157556109	0.397986327	0.395883221	0.69219118	0.852917081	46.33371472	1.240728822	0.376226531	3.297823835	0.000974372	0.009630793
GRMZM2G082512	14.22364609	-0.499133531	0.298428784	-1.672538168	0.094418248	0.276565414	62.4289191	0.84897683	0.304592612	2.787253517	0.005315688	0.033061961
GRMZM2G082520	225.0181881	-0.343141005	0.359892373	-0.953454507	0.340359836	0.59099507	68.75560969	1.611369981	0.465010702	3.465232034	0.000529774	0.006108591
GRMZM2G082529	88.92353867	-0.189461539	0.16760503	-1.130404848	0.258305672	0.50784081	459.7397354	0.519995088	0.176349149	2.948667978	0.003191466	0.022886668
GRMZM2G082544	24.93380758	-0.377900959	0.246671398	-1.532001531	0.125522057	0.328957355	75.7916094	-0.964571672	0.258538399	-3.730864261	0.000190824	0.00277894
GRMZM2G082640	159.4050084	-0.379247388	0.141249928	-2.684938619	0.007254313	0.049298919	801.8630938	0.420378882	0.157302826	2.672417866	0.007530681	0.04276881
GRMZM2G082653	2.314545762	-0.224010349	0.419510702	-0.533980057	0.593355332	0.789632934	16.84497342	1.298345619	0.493659119	2.630044841	0.008537361	0.047018616
GRMZM2G082830	30.43361667	-0.579572408	0.275365545	-2.104738295	0.035314095	0.146805738	125.1724054	1.607341528	0.378187505	4.250118014	2.14E-05	0.00050445
GRMZM2G082906	14.01907542	0.486902559	0.436731714	1.114877952	0.264902726	0.515276551	80.15086468	-0.938392824	0.300165279	-3.126253738	0.001770487	0.014750601
GRMZM2G082916	75.77989338	-0.424301744	0.164488433	-2.579523285	0.009893679	0.061898214	511.0431865	0.926471683	0.170397456	5.43712158	5.41E-08	3.44E-06
GRMZM2G082998	2746.875446	0.24082241	0.172904199	1.392808342	0.163677755	0.386592892	18511.96467	-0.828539326	0.27098949	-3.057459258	0.00223222	0.017652421
GRMZM2G083016	2329.646336	0.477991415	0.16806251	2.844128751	0.004453305	0.034915756	11260.07482	-1.289833729	0.250338782	-5.152352828	2.57E-07	1.29E-05
GRMZM2G083081	93.26628906	0.235337555	0.155658615	1.511882621	0.130563726	0.336612387	732.4858898	-0.621942838	0.186400105	-3.336601327	0.000848095	0.008672313
GRMZM2G083130	173.7779447	1.480817106	0.243926518	6.070750816	1.27E-09	1.36E-07	568.9959681	-0.969783911	0.307492863	-3.153842016	0.001611363	0.013769241
GRMZM2G083195	11.98811268	0.066526282	0.444685318	0.149603056	0.881077797	0.949205592	1041.190787	1.265659029	0.377880826	3.349360277	0.000809984	0.00837075
GRMZM2G083253	138.9367106	-0.026478636	0.217709141	-0.121623908	0.903196879	0.960253732	3151.090141	-0.531171794	0.158025173	-3.361311271	0.000775733	0.008107176
GRMZM2G083347	186.1794097	-0.124914604	0.175047434	-0.713604315	0.475471888	0.706608664	453.8120096	0.601807753	0.226489407	2.657112142	0.007881322	0.044206732
GRMZM2G083410	38.05537239	0.121397105	0.265155086	0.457834346	0.647071459	0.824936689	712.031412	-1.126144746	0.181902954	-6.190909592	5.98E-10	6.25E-08
GRMZM2G083497	98.04005846	-0.07229638	0.212044312	-0.340949397	0.733141677	0.875721374	1370.096103	-0.786834915	0.154898265	-5.079688357	3.78E-07	1.79E-05
GRMZM2G083812	22.50149604	0.217795565	0.259366783	0.839720348	0.401065203	0.643803251	55.00665397	-0.960790506	0.33149235	-2.898379121	0.003750969	0.025796985
GRMZM2G083820	116.3009171	0.05275795	0.131586581	0.400937159	0.688466391	0.850253558	1143.559524	-0.686246175	0.201971001	-3.397746079	0.000679435	0.007338637
GRMZM2G083932	12.26740188	1.201946348	0.298406098	4.027888022	5.63E-05	0.001254859	43.32069058	-1.01316654	0.32024129	-3.163759869	0.001557452	0.013470542
GRMZM2G083935	14.55836438	1.326577416	0.362648967	3.658020669	0.000254171	0.004045697	244.960925	-1.143109861	0.330737022	-3.456250085	0.000547747	0.006265002
GRMZM2G084181	1441.878362	-0.005876558	0.179316451	-0.032771995	0.973856411	0.989883775	6782.912417	-1.074133826	0.139337291	-7.708875462	1.27E-14	4.23E-12
GRMZM2G084406	152.714147	-0.573498766	0.142888189	-4.013619107	5.98E-05	0.001312482	963.2020718	0.53811229	0.182240577	2.952757826	0.003149489	0.022677174
GRMZM2G084465	164.2769498	0.009671418	0.226449319	0.042708974	0.965933526	0.98635771	2652.882134	-0.524229874	0.161141032	-3.253236412	0.001140985	0.0107386
GRMZM2G084521	233.5847769	-0.101841834	0.159976442	-0.636605194	0.524382041	0.741043129	1545.725989	0.71363183	0.225427599	3.165680829	0.001547205	0.01341264
GRMZM2G084694	144.6798363	0.799636182	0.240592451	3.323612929	0.000888594	0.01049392	1422.199778	-1.20099145	0.255355252	-4.703218134	2.56E-06	9.30E-05
GRMZM2G084727	14.09087966	0.106150505	0.273488979	0.388134488	0.697916511	0.856669972	85.20592867	-1.590287575	0.448111677	-3.548864393	0.000386896	0.004790144
GRMZM2G084739	133.4654973	-0.052682383	0.20473652	-0.257317954	0.796933333	0.908636475	2923.286086	-0.725633119	0.152867716	-4.746804205	2.07E-06	7.77E-05
GRMZM2G084757	112.6310183	-0.017799823	0.205391314	-0.08666298	0.930939403	0.971773462	1426.017666	-0.649814422	0.225570776	-2.880756247	0.003967223	0.026842653
GRMZM2G084779	8.123272822	1.295823944	0.417588049	3.103115492	0.001914949	0.018980573	387.4091967	1.450066156	0.37251183	3.89267142	9.91E-05	0.001684304
GRMZM2G084812	110.1032133	1.132600937	0.292049114	3.878118041	0.000105268	0.002052719	130.6953751	-0.742610519	0.271006357	-2.740195937	0.006140257	0.036938565
GRMZM2G084825	14.13985807	0.065098873	0.400685058	0.162468931	0.870936593	0.944245392	163.9956148	1.203285679	0.319800165	3.762617439	0.000168144	0.002538836
GRMZM2G084863	72.57538434	0.394740879	0.142198458	2.775985651	0.005503464	0.040782768	744.9760958	-0.471803745	0.171152932	-2.756620868	0.005840202	0.035553301
GRMZM2G084928	321.7843446	0.1245793	0.116331781	1.07089652	0.284215961	0.537057432	1037.339386	-0.692126689	0.164892662	-4.197437787	2.70E-05	0.000607454
GRMZM2G084958	385.4715794	1.154816941	0.348758929	3.311218283	0.000928907	0.010873819	164.2574497	-1.239562571	0.440903174	-2.811416754	0.004932385	0.031325128
GRMZM2G085000	215.5653077	0.459611721	0.325682192	1.41122767	0.158177494	0.378086853	2319.97075	-0.675375401	0.190480107	-3.545647953	0.000391649	0.004837751
GRMZM2G085153	1754.514275	0.48204697	0.174056536	2.769485018	0.005614499	0.041375938	10658.77705	-0.824637647	0.249639637	-3.30331215	0.0009555	0.009501517
GRMZM2G085176	74.30708411	-0.551441774	0.299018259	-1.844174255	0.065157749	0.220603152	123.8174522	1.397979719	0.371766909	3.760366202	0.000169665	0.002554558
GRMZM2G085246	178.0941873	0.010862747	0.206959633	0.052487272	0.958140437	0.983664222	503.8599398	-0.736612725	0.228429978	-3.224676256	0.001261152	0.011534861
GRMZM2G085336	19.36542829	-0.363287154	0.208066981	-1.746010599	0.08080911	0.251609003	153.4938553	-0.772965043	0.263560042	-2.932785397	0.00335936	0.023794537
GRMZM2G085427	30.99088549	-0.765532136	0.263236913	-2.908148885	0.003635752	0.030530632	112.3474446	0.764348207	0.286992532	2.663303475	0.00773776	0.04365415
GRMZM2G085577	470.5218118	0.225902834	0.219070957	1.031185678	0.302453756	0.5549455	4046.523944	-1.191985039	0.291278162	-4.092256795	4.27E-05	0.000870581
GRMZM2G085582	21.71738993	0.358061841	0.214008553	1.673119305	0.094303812	0.276265865	388.7585644	-0.567117892	0.192804946	-2.941407389	0.003267245	0.023296879
GRMZM2G085646	13523.33835	0.068646575	0.166897641	0.411309439	0.680845649	0.846068303	32708.8647	-1.376773541	0.216122985	-6.370324471	1.89E-10	2.25E-08
GRMZM2G085705	4.361089983	1.5351964	0.44354787	3.461174105	0.000537825	0.007197847	16.33370306	-1.283219199	0.477952581	-2.684825336	0.007256772	0.041623453
GRMZM2G085885	497.8341643	-0.111504369	0.190463514	-0.585436897	0.558253986	0.765773189	1422.237816	-1.018167242	0.221850142	-4.589436955	4.44E-06	0.000146002
GRMZM2G085892	14.77774687	1.143297999	0.296978524	3.849766593	0.00011823	0.002240062	48.97259996	1.016072103	0.362125166	2.805858856	0.005018267	0.031747611
GRMZM2G085932	22.78233252	0.609256656	0.276258128	2.205389071	0.027426804	0.124332655	675.8558546	-0.596138164	0.204904352	-2.909348478	0.003621829	0.02518506
GRMZM2G086242	633.8410122	0.057208122	0.211561175	0.270409361	0.786845339	0.903665195	1903.048745	-0.975777394	0.201157626	-4.85080984	1.23E-06	5.00E-05
GRMZM2G086258	3020.177415	0.6962507	0.198190133	3.513044214	0.000443004	0.006222339	9212.857328	-0.922200564	0.256887719	-3.589897433	0.000330808	0.004230851
GRMZM2G086371	47.47247928	-0.286085563	0.159797106	-1.790305033	0.073404888	0.237647146	309.1941698	0.601910117	0.18915936	3.182026612	0.001462484	0.012911037
GRMZM2G086403	104.2448208	-0.438935982	0.170869659	-2.568835117	0.0102041	0.063299441	583.8438496	1.0485864	0.294404343	3.561721913	0.000368431	0.004601604
GRMZM2G086430	32.69323136	-0.195586665	0.259263651	-0.754392927	0.450613317	0.687783005	56.19343641	0.966521698	0.309366825	3.124193088	0.001782934	0.014825334
GRMZM2G086604	23.37832803	0.284282158	0.346993492	0.819272306	0.412631069	0.654043297	187.2171179	-1.257175185	0.246772331	-5.094473845	3.50E-07	1.67E-05
GRMZM2G086669	94.14969398	-0.017309901	0.139242631	-0.124314663	0.901066138	0.95912583	741.449943	-0.543522955	0.172205241	-3.156250954	0.001598113	0.013699947
GRMZM2G086750	288.5750886	0.117407054	0.140593891	0.835079344	0.403673036	0.645773425	1960.459381	-0.610270561	0.186810258	-3.266793636	0.001087729	0.010371373
GRMZM2G086788	672.4767753	0.15823205	0.206034238	0.767989102	0.44249366	0.680054241	2934.251723	-1.223143732	0.238559882	-5.127197926	2.94E-07	1.44E-05
GRMZM2G086869	420.80326	1.006488566	0.256386952	3.925662208	8.65E-05	0.001772256	2849.878867	-0.931183913	0.198276446	-4.696391996	2.65E-06	9.55E-05
GRMZM2G086949	2.646569624	0.598038699	0.454892334	1.314681859	0.188616846	0.420579242	74.860254	-1.034694736	0.335332509	-3.085578373	0.002031567	0.016338364
GRMZM2G087032	551.6087207	0.622290578	0.160184985	3.884824635	0.000102404	0.002005872	2533.930904	-0.964815135	0.230079814	-4.193393234	2.75E-05	0.00061243
GRMZM2G087041	824.1680288	0.208717223	0.195755237	1.066215272	0.28632634	0.538991459	2565.748466	-1.454605917	0.183928308	-7.908548362	2.60E-15	9.41E-13
GRMZM2G087063	259.7365362	0.800231422	0.19904862	4.020281178	5.81E-05	0.001288482	1704.28813	-0.682905736	0.18000253	-3.793867431	0.000148319	0.002303102
GRMZM2G087068	51.58422489	0.585489772	0.194140739	3.015800668	0.002563017	0.02359098	418.2741536	-0.748604151	0.22336039	-3.351552851	0.000803597	0.008328968
GRMZM2G087103	31.47222087	0.610038467	0.337699803	1.806451949	0.070847773	0.232183477	269.0558682	1.145782498	0.315661991	3.629776568	0.000283667	0.003773024
GRMZM2G087150	53.94722052	-0.127237221	0.342346379	-0.371662238	0.710144344	0.863124836	131.8251174	0.990637751	0.255916496	3.870941361	0.000108416	0.001801579
GRMZM2G087226	119.0888486	0.476723403	0.386312285	1.234036351	0.217189359	0.458142236	698.1399826	-0.592977015	0.193607599	-3.062777584	0.00219293	0.017393327
GRMZM2G087233	168.0470947	0.724700912	0.160201614	4.523680479	6.08E-06	0.000201084	3056.401325	-0.581381536	0.19376621	-3.000427863	0.002696006	0.020239549
GRMZM2G087275	16.93999959	-0.806320383	0.270168803	-2.98450589	0.002840367	0.025522826	115.5003006	0.972351131	0.314918358	3.087629245	0.0020176	0.016244424
GRMZM2G087326	60.35961241	0.352147076	0.227104754	1.550593149	0.120999215	0.321898756	904.2326945	0.940501989	0.292654807	3.213690555	0.001310408	0.011868267
GRMZM2G087435	86.63347475	-0.005628781	0.254666547	-0.022102554	0.982366149	0.992794638	231.7983148	-1.322648132	0.206736538	-6.397747323	1.58E-10	1.91E-08
GRMZM2G087459	63.07544951	-0.413546117	0.196077048	-2.109100071	0.034935945	0.145901761	408.9192029	1.245347314	0.301009701	4.137233156	3.52E-05	0.000747197
GRMZM2G087513	351.0323303	0.741860881	0.174065459	4.261964934	2.03E-05	0.000543671	4823.342952	-0.842131603	0.279826596	-3.009476637	0.002616982	0.019848473
GRMZM2G087570	2665.860425	0.604621826	0.202778637	2.981684043	0.002866677	0.02568805	8713.120396	-0.690119953	0.20645316	-3.342743473	0.000829545	0.008531553
GRMZM2G087598	6978.664527	0.258256214	0.165971702	1.556025576	0.119702011	0.319721845	42255.55488	-0.776564621	0.2160087	-3.595061769	0.000324315	0.004174194
GRMZM2G087628	97.92819625	-0.085434959	0.199789889	-0.427624036	0.668924864	0.83871494	431.4923065	-0.810293349	0.249364064	-3.249439132	0.001156328	0.010831686
GRMZM2G087678	4.184583666	0.665120749	0.387568634	1.71613668	0.086137029	0.261175446	89.46279294	-1.780056105	0.362650358	-4.908463661	9.18E-07	3.84E-05
GRMZM2G087714	18.92841861	0.530986198	0.366232404	1.449861322	0.147097195	0.361656427	143.3708906	-0.892392955	0.229280306	-3.892148315	9.94E-05	0.001685255
GRMZM2G087875	14.30924689	-1.326159761	0.353791961	-3.74841689	0.000177954	0.003053066	159.2523229	1.427909637	0.443978186	3.21617071	0.001299135	0.011786209
GRMZM2G087901	39.7609146	0.147848017	0.243210408	0.607901683	0.543252683	0.754632252	139.5745993	1.228478842	0.325348382	3.775887351	0.000159439	0.002445497
GRMZM2G087918	343.1535758	-0.080703831	0.159750385	-0.505187086	0.613427439	0.802928091	3125.785626	-0.70041327	0.191004422	-3.667000289	0.000245413	0.003377789
GRMZM2G088018	1.504860559	0.556347104	0.454765689	1.223370885	0.221189645	NA	176.3248841	1.842143054	0.322380147	5.714195096	1.10E-08	8.80E-07
GRMZM2G088028	2.432032035	0.350112353	0.443983661	0.788570355	0.430363163	0.669535309	115.0019607	1.93805659	0.371554338	5.216078488	1.83E-07	9.79E-06
GRMZM2G088060	82.22387913	-0.185051297	0.200558625	-0.922679324	0.356174344	0.605349701	1978.145569	-0.603093137	0.157542217	-3.828136655	0.000129117	0.002079112
GRMZM2G088064	42.78792437	0.384832589	0.285509535	1.347879989	0.177696985	0.406466408	364.4036099	0.920491455	0.324084348	2.840283589	0.004507344	0.029405319
GRMZM2G088114	585.2631637	0.109752332	0.141074027	0.777976882	0.436582642	0.675129637	4904.596393	-0.760577331	0.212873259	-3.572911577	0.000353034	0.00446158
GRMZM2G088196	553.5725581	0.306692955	0.135002631	2.271755401	0.023101288	0.111044692	4250.232141	-0.611221618	0.146208526	-4.180478625	2.91E-05	0.0006374
GRMZM2G088212	343.6728989	0.326862988	0.175310107	1.864484557	0.062253688	0.213481526	1636.271252	0.534912995	0.182751196	2.927001331	0.003422474	0.02415331
GRMZM2G088235	432.4911982	1.245722401	0.178275128	6.98763991	2.80E-12	5.42E-10	3111.269804	-0.87846394	0.203717947	-4.312157827	1.62E-05	0.000405504
GRMZM2G088313	45.01349311	-0.773859453	0.242387229	-3.192657706	0.001409699	0.014994076	278.2145941	0.9774303	0.263300296	3.712226361	0.000205444	0.002939643
GRMZM2G088396	680.675991	1.01948612	0.178995333	5.695601692	1.23E-08	9.56E-07	4155.911354	-0.79065777	0.200633781	-3.940800822	8.12E-05	0.001435653
GRMZM2G088397	182.3624435	0.77556178	0.182257498	4.255307958	2.09E-05	0.000555506	1503.900683	-0.692807278	0.229888171	-3.013670842	0.002581077	0.019660077
GRMZM2G088409	1.565220775	0.289569096	0.457308893	0.633202416	0.526601468	NA	15.29445622	1.254394625	0.463154802	2.708370119	0.006761457	0.039483502
GRMZM2G088469	230.4209162	0.054023603	0.271090935	0.199282219	0.842041987	0.930685952	3355.463611	0.691675099	0.258754641	2.673092537	0.007515552	0.042728416
GRMZM2G088482	116.6242968	0.605730988	0.209200541	2.895456124	0.00378608	0.03137816	1041.661674	-0.684375122	0.163420508	-4.187816633	2.82E-05	0.000623893
GRMZM2G088539	93.20396525	1.186751584	0.262738541	4.516853831	6.28E-06	0.000205576	883.5753867	-1.045837446	0.232726285	-4.493851842	6.99E-06	0.000210036
GRMZM2G088627	278.577879	-0.01578465	0.144892375	-0.108940513	0.913249673	0.964557036	3316.797094	-0.589887541	0.160475309	-3.675877275	0.000237033	0.003285795
GRMZM2G088669	745.7723717	0.52289511	0.17461987	2.994476574	0.002749162	0.024930272	4967.343892	-0.999125701	0.228011461	-4.381909996	1.18E-05	0.000314305
GRMZM2G088689	175.2302286	0.220508597	0.247017426	0.892684379	0.372026218	0.619079992	4842.096654	0.559526081	0.187423728	2.985353495	0.002832508	0.020968426
GRMZM2G088727	33.99207708	-0.478571076	0.208827546	-2.29170473	0.021922687	0.107126191	133.8719117	1.038975041	0.276071916	3.763421713	0.000167604	0.002532475
GRMZM2G088778	5.684449495	0.206630959	0.458847417	0.45032608	NA	NA	266.9524475	2.231897812	0.395066594	5.649421764	1.61E-08	1.20E-06
GRMZM2G088819	12.88288063	0.989509049	0.421119898	2.349708609	0.018788113	0.096789057	117.9632705	1.41525238	0.460670037	3.072160691	0.002125153	0.01695034
GRMZM2G088961	19.91242983	0.043337171	0.250417806	0.173059464	0.862604687	0.940019559	157.3134794	1.250178166	0.234543076	5.330271034	9.81E-08	5.70E-06
GRMZM2G088964	10.22547312	-1.343262551	0.366048503	-3.66962995	0.000242902	0.003905979	97.69600598	1.25100158	0.337979173	3.701416176	0.000214399	0.003039227
GRMZM2G088995	30.1968773	0.218469028	0.179813153	1.214978018	0.224374475	0.46757729	432.7957618	-0.850356403	0.233616633	-3.639965152	0.000272675	0.00366085
GRMZM2G089010	33.08998566	-0.313474203	0.212676151	-1.473950899	0.140494812	0.352097962	153.0678497	0.983684879	0.257412886	3.821428268	0.000132681	0.00211417
GRMZM2G089021	69.97821481	-0.08732549	0.2296453	-0.380262476	0.703750587	0.859735538	436.987232	-0.907541919	0.224119872	-4.049359432	5.14E-05	0.001009173
GRMZM2G089050	88.41412605	0.085656384	0.244296947	0.350624045	0.725870415	0.872428207	754.8988048	-0.731396979	0.175406608	-4.169723066	3.05E-05	0.000663465
GRMZM2G089106	11.10837445	2.003296956	0.40159534	4.98834711	6.09E-07	2.89E-05	16.93825142	-1.487544762	0.459926222	-3.234311699	0.001219363	0.011278446
GRMZM2G089119	134.3644362	-0.491731007	0.222688323	-2.208158022	0.02723326	0.123628105	469.762841	-1.433837089	0.188880174	-7.591252468	3.17E-14	9.93E-12
GRMZM2G089132	46.49766015	-0.297375292	0.412864188	-0.720273884	0.471356381	0.703316402	136.4220457	-1.392114029	0.332534683	-4.186372425	2.83E-05	0.000624289
GRMZM2G089136	9569.215991	0.198216898	0.178408045	1.111031168	0.266554934	0.516916847	57022.17779	-1.019734977	0.260246164	-3.918347767	8.92E-05	0.001547922
GRMZM2G089147	297.2943834	0.712963462	0.182037174	3.916581687	8.98E-05	0.001826689	2415.5455	-1.041030844	0.171730178	-6.062014577	1.34E-09	1.35E-07
GRMZM2G089159	167.1468388	-0.624143791	0.219261369	-2.846574362	0.004419241	0.034696619	717.6407133	0.575129691	0.206488732	2.785283655	0.005348092	0.033213315
GRMZM2G089291	8.444132304	-0.932727122	0.422578862	-2.207226167	0.027298263	0.123824133	22.17003271	1.087110189	0.404648902	2.686551685	0.007219378	0.041475919
GRMZM2G089296	34.41015139	-0.367665998	0.245365775	-1.498440435	0.134018858	0.341793262	203.4192436	0.582857587	0.219281626	2.658032042	0.007859842	0.044135378
GRMZM2G089317	354.7166761	0.47399049	0.160919505	2.945512982	0.003224196	0.028039389	2197.565936	-0.601856151	0.21409125	-2.81121322	0.004935507	0.031330243
GRMZM2G089421	60.75726886	-0.062209051	0.178692103	-0.348135422	0.727738483	0.873663379	1085.975044	-0.718146116	0.191339113	-3.753263536	0.000174547	0.002613305
GRMZM2G089640	19.38636195	-0.435579674	0.246338078	-1.768219017	0.077024296	0.244600067	83.78609676	1.614514396	0.343818262	4.695836655	2.66E-06	9.56E-05
GRMZM2G089696	226.6922025	-0.074507955	0.125203491	-0.59509487	0.551780058	0.761030035	2075.964952	-0.55669705	0.179937655	-3.093832975	0.001975887	0.015987062
GRMZM2G089713	95.99658578	-0.225429809	0.225413516	-1.00007228	0.31727553	0.569155139	767.2068745	0.887381715	0.243573121	3.643184069	0.000269286	0.003619912
GRMZM2G089720	3.880905358	0.214259465	0.42986722	0.498431737	0.618179772	0.806497555	54.3868202	1.15672268	0.437448613	2.644248136	0.008187261	0.045539371
GRMZM2G089767	33.51244765	-0.095269484	0.371132437	-0.256699428	0.797410813	0.908798485	215.1853908	1.054631977	0.301708824	3.495529113	0.000473123	0.005616358
GRMZM2G089836	81.11991419	1.153806951	0.395435507	2.917813219	0.003524954	0.029831996	50.98308582	-1.097385028	0.409612478	-2.67908105	0.007382452	0.04211771
GRMZM2G089952	13.74226618	-0.591241074	0.364770851	-1.620856141	0.105048495	0.294560612	344.5476313	1.421363863	0.367148582	3.871358715	0.00010823	0.0017999
GRMZM2G089974	347.4809633	0.228865035	0.169269708	1.352073196	0.176351901	0.404199264	3728.795807	-0.583933532	0.181223645	-3.222170766	0.001272233	0.011621253
GRMZM2G090018	139.271638	0.41593416	0.198578724	2.094555509	0.036210524	0.149220492	1746.411178	-0.88014672	0.181908724	-4.83839752	1.31E-06	5.27E-05
GRMZM2G090061	38.11222999	0.333196753	0.219455477	1.518288616	0.128941656	0.333909608	360.2311701	-0.631318319	0.234588453	-2.691173892	0.007120107	0.040999801
GRMZM2G090070	56.63814193	-0.733221846	0.210443216	-3.484179057	0.000493649	0.006729638	124.4757654	0.843227542	0.266813351	3.160364872	0.001575717	0.013573447
GRMZM2G090104	44.23256833	-0.575683207	0.266547087	-2.159780525	0.030789664	0.134036017	193.7525765	1.188749168	0.283902408	4.18717536	2.82E-05	0.000623893
GRMZM2G090105	53.18155127	1.916281459	0.313124026	6.119879976	9.36E-10	1.04E-07	553.0275852	-1.274652327	0.283804219	-4.491308592	7.08E-06	0.000211963
GRMZM2G090112	469.4826565	0.053350956	0.216916505	0.245951573	0.80571972	0.912723245	1025.541869	-0.684406007	0.224402587	-3.049902481	0.002289157	0.017956153
GRMZM2G090149	11.91713229	-0.371188434	0.428372494	-0.866508562	0.386211333	0.631435917	197.55245	0.991452058	0.250205946	3.962543954	7.42E-05	0.001347819
GRMZM2G090172	116.870268	0.923192682	0.192410448	4.798038219	1.60E-06	6.48E-05	689.7965727	-0.64353242	0.196510339	-3.274801839	0.001057361	0.010177399
GRMZM2G090338	844.2513297	0.790164742	0.179690738	4.397359325	1.10E-05	0.000323848	5381.641267	-0.516767073	0.159376468	-3.242430197	0.00118515	0.01101936
GRMZM2G090419	30.94275983	-0.556651039	0.308707632	-1.803165785	0.071362182	0.233464804	72.59295496	1.511925778	0.352582369	4.28814913	1.80E-05	0.000442533
GRMZM2G090422	210.8518086	-0.20304882	0.187578	-1.082476731	0.27904075	0.530808663	3804.968377	-0.424279096	0.155447029	-2.729412711	0.006344724	0.037784783
GRMZM2G090432	107.7502356	0.472666611	0.234839704	2.012720182	0.044144075	0.169718569	1378.068899	-0.801227888	0.270839279	-2.958314946	0.003093259	0.022415857
GRMZM2G090559	30.44832632	-0.285423399	0.231355737	-1.233699251	0.217314993	0.458293758	67.06601499	0.791521396	0.292664429	2.704535704	0.006839992	0.03978558
GRMZM2G090715	31.19823829	-0.730826996	0.175020421	-4.175666995	2.97E-05	0.00074272	94.03773071	1.149621692	0.311406815	3.6917037	0.000222757	0.003125632
GRMZM2G090728	32.05076977	-0.476397372	0.386770999	-1.231729818	0.218050027	0.459502323	41.67483084	-1.861891748	0.472463447	-3.940816504	8.12E-05	0.001435653
GRMZM2G090736	14.81960623	0.034290172	0.328228467	0.10447044	0.916796025	0.966002983	483.7294162	1.133872782	0.251229149	4.513301049	6.38E-06	0.000194675
GRMZM2G091044	28.61623164	-0.475431906	0.349254189	-1.361277604	0.173425978	0.399799192	95.69891859	1.23386365	0.319134194	3.866284698	0.000110506	0.00182991
GRMZM2G091088	3.842884992	-0.60597813	0.433723803	-1.397152117	0.162367832	0.384722491	58.44595441	1.406294288	0.340236578	4.13328366	3.58E-05	0.000757006
GRMZM2G091189	136.1441626	0.80566225	0.316271555	2.547374994	0.010853673	0.066314044	527.237802	-1.180916439	0.197530436	-5.978402431	2.25E-09	2.16E-07
GRMZM2G091245	174.0023872	-0.150607464	0.166253867	-0.905888489	0.364994878	0.613133047	1758.850679	-1.0561109	0.173408102	-6.090320397	1.13E-09	1.15E-07
GRMZM2G091302	116.2579344	0.434446163	0.211969129	2.049572805	0.040406137	0.159835916	719.2020576	0.609020323	0.225378686	2.702209046	0.006888044	0.040003568
GRMZM2G091383	118.4579739	0.730591297	0.223390408	3.270468525	0.001073695	0.01218861	1577.920121	-0.900700028	0.185309274	-4.860523222	1.17E-06	4.78E-05
GRMZM2G091435	93.90303078	2.055524287	0.278267939	7.386852748	1.50E-13	3.74E-11	274.6336432	-1.069165896	0.261679052	-4.085790924	4.39E-05	0.000888541
GRMZM2G091456	103.1545345	-0.152842106	0.263352427	-0.580370978	0.561664472	0.768134677	414.0747034	-0.789777017	0.194715596	-4.056054231	4.99E-05	0.000987062
GRMZM2G091540	3.995092641	-1.115798062	0.425383047	-2.62304309	0.008714825	0.056370308	67.7506256	-1.707538361	0.454488899	-3.757051853	0.000171927	0.002583144
GRMZM2G091560	492.1953837	0.074438876	0.199814956	0.372539061	0.709491535	0.862895568	2397.952702	-0.674099942	0.234680578	-2.8724147	0.00407348	0.027325201
GRMZM2G091563	25.5166839	-0.088079813	0.193780373	-0.454534231	0.64944436	0.825919141	218.1532303	0.680127932	0.217018992	3.133955812	0.001724668	0.01444376
GRMZM2G091632	70.92044222	-0.120402658	0.146093269	-0.824149246	0.409854762	0.65173626	279.7094333	1.060411367	0.302065398	3.510535714	0.000447205	0.005386669
GRMZM2G091715	51.36280786	0.179577307	0.216196215	0.830621883	0.406187268	0.648265969	211.751379	0.765265032	0.260267811	2.940298412	0.003278963	0.023364802
GRMZM2G091743	0.35329866	0.188441234	0.307912432	0.611996187	0.54054028	NA	141.4429969	-2.143003068	0.48580807	-4.411213398	1.03E-05	0.000282396
GRMZM2G091811	197.3601974	-0.078277923	0.169278607	-0.462420645	0.643779697	0.822961904	1431.660522	-0.724971187	0.181020381	-4.004914717	6.20E-05	0.001171559
GRMZM2G091825	572.2265287	0.410513773	0.195083733	2.104295254	0.0353527	0.146912409	2281.119858	-0.86329112	0.252204468	-3.42298107	0.000619384	0.006820901
GRMZM2G091995	22.96420842	-0.316153423	0.193044463	-1.637723344	0.101479419	0.28847772	168.2045082	0.787437492	0.255887188	3.077283771	0.002088963	0.016724258
GRMZM2G092123	217.6236053	0.008132791	0.153896705	0.052845777	0.957854788	0.983664222	2184.540435	-0.956229336	0.173657312	-5.506415617	3.66E-08	2.46E-06
GRMZM2G092137	199.969113	-0.819374915	0.165575097	-4.948660326	7.47E-07	3.40E-05	1480.384623	0.950852117	0.195488304	4.863984686	1.15E-06	4.71E-05
GRMZM2G092146	0.288440126	0.288136042	0.339397665	0.848962948	0.39590191	NA	13.22395401	1.633540156	0.500374683	3.264633903	0.001096056	0.010436768
GRMZM2G092244	29.81689235	-0.495218878	0.260881777	-1.898250169	0.057663135	0.203046515	140.878316	1.036530897	0.297077333	3.489094533	0.00048466	0.005721454
GRMZM2G092261	19.25090555	-0.620485905	0.233134749	-2.661490434	0.007779555	0.05176791	94.87517603	0.840233188	0.297368816	2.825559179	0.004719817	0.030334485
GRMZM2G092296	235.3892371	-0.003488759	0.168125046	-0.020750977	0.983444304	0.992937094	3930.702656	-0.441509662	0.152131736	-2.902153575	0.003706068	0.02557067
GRMZM2G092311	21444.92423	0.116702371	0.162015689	0.720315248	0.471330919	0.703316402	39411.91356	-1.389005842	0.203536307	-6.824363975	8.83E-12	1.60E-09
GRMZM2G092427	19458.44492	0.008935288	0.174122177	0.051316199	0.95907356	0.983722599	36304.11501	-2.138161074	0.22795748	-9.379648683	6.62E-21	5.88E-18
GRMZM2G092459	24.47776139	0.498963618	0.238754199	2.089863214	0.036630089	0.150366233	133.423285	1.037038755	0.261980154	3.95846303	7.54E-05	0.001366393
GRMZM2G092474	4.182078526	-0.098849391	0.410942394	-0.240543181	0.809909192	0.91500268	44.57872476	1.204762274	0.412972559	2.917293772	0.003530831	0.024721611
GRMZM2G092481	114.0603054	0.220000078	0.241764677	0.909976098	0.362835115	0.611452075	1236.6796	-0.696083933	0.219091941	-3.177131618	0.001487395	0.013054982
GRMZM2G092586	20.94057237	-1.087473301	0.236249218	-4.603076837	4.16E-06	0.000144924	143.0771958	0.947521162	0.289263573	3.275632507	0.001054256	0.010161278
GRMZM2G092627	43.05007472	-0.677953866	0.221717727	-3.057734153	0.002230173	0.021171256	248.9503907	1.04201059	0.362353213	2.875676423	0.004031628	0.02713204
GRMZM2G092652	61.08177563	-0.0091405	0.233563288	-0.039135002	0.968782755	0.987490164	1075.887744	0.730441752	0.171184594	4.266982997	1.98E-05	0.000476775
GRMZM2G092661	30.74551377	-0.434400176	0.214982388	-2.020631458	0.04331793	0.167561067	158.6062749	0.686871794	0.231611944	2.965614741	0.003020786	0.022010651
GRMZM2G092666	20.5170437	-0.699382369	0.379647795	-1.84218736	0.065447749	0.221196993	52.55905081	1.600231661	0.396456041	4.03634072	5.43E-05	0.001053223
GRMZM2G092694	15.76671745	-1.312312245	0.442678733	-2.964479989	0.00303195	0.026724791	48.26826285	1.841842237	0.441151371	4.175079938	2.98E-05	0.000649369
GRMZM2G092752	44.26509201	1.659036505	0.287479879	5.770965638	7.88E-09	6.39E-07	131.1126644	-1.070427678	0.403838363	-2.650633955	0.008034086	0.044862943
GRMZM2G092758	6.377897012	1.131051558	0.456742883	2.476341941	NA	NA	44.89563359	-1.274019026	0.446219716	-2.855138357	0.004301808	0.028465101
GRMZM2G092793	2128.302919	0.174523407	0.163359419	1.06834003	0.285367158	0.538190615	14731.77352	-0.624097898	0.225421452	-2.768582553	0.005630072	0.034631603
GRMZM2G092804	60.42594105	-0.711978219	0.457549632	-1.556067733	0.119691987	0.319721845	615.7575217	0.965341173	0.288093527	3.350790915	0.000805811	0.008335734
GRMZM2G092823	6.483420645	0.778884434	0.451866874	1.723703325	0.084761414	0.25882838	222.510919	-2.576454466	0.25373482	-10.15412257	3.18E-24	4.23E-21
GRMZM2G092923	85.71320975	1.117801907	0.234869799	4.759240698	1.94E-06	7.59E-05	668.7363454	-0.837554085	0.21288434	-3.934315161	8.34E-05	0.001467672
GRMZM2G093020	18.19090159	-0.380782985	0.348490996	-1.092662335	0.274542083	0.525922862	319.8468392	1.090676322	0.239503952	4.553896971	5.27E-06	0.000166331
GRMZM2G093092	0.680020328	0.460973686	0.412968173	1.116245066	0.264317249	NA	242.6367965	2.0479357	0.463120711	4.422034365	9.78E-06	0.000272851
GRMZM2G093101	153.1430559	2.524622007	0.295036633	8.556978109	1.16E-17	6.57E-15	346.4210221	-1.260046578	0.367413142	-3.429508731	0.000604675	0.006707425
GRMZM2G093104	67.91944883	-0.707231135	0.184946908	-3.82396841	0.000131321	0.00243381	395.8419313	0.62743542	0.207018493	3.030818224	0.00243892	0.018783175
GRMZM2G093157	10.47615919	-0.370721347	0.314261625	-1.179658341	0.238136129	0.484294764	62.31937354	1.291934825	0.29404627	4.393644658	1.11E-05	0.00030158
GRMZM2G093286	26.95367005	2.164568276	0.414421572	5.223107152	1.76E-07	1.02E-05	20.74401811	-2.095948982	0.504100302	-4.157801485	3.21E-05	0.000692685
GRMZM2G093291	224.3089885	0.246787519	0.15896	1.552513326	0.120539447	0.321014239	1033.809638	-0.70986975	0.1766014	-4.019615654	5.83E-05	0.001119649
GRMZM2G093503	142.1503139	0.587793516	0.179866421	3.267944696	0.001083315	0.012244703	1290.250974	-0.520784159	0.164899443	-3.158192353	0.001587508	0.013629203
GRMZM2G093526	1752.596943	1.110106107	0.285174316	3.89272822	9.91E-05	0.00196711	18777.76819	-1.860922381	0.216030424	-8.614168089	7.05E-18	3.58E-15
GRMZM2G093603	31.79030076	-0.300706119	0.302920054	-0.992691353	0.32086039	0.572239266	161.343048	0.818856336	0.282304946	2.900609246	0.00372438	0.025638934
GRMZM2G093643	410.668815	0.506990979	0.241741723	2.097242343	0.035972128	0.148559774	2458.127281	-0.671045625	0.222072952	-3.021735064	0.002513304	0.019219385
GRMZM2G093755	44.38738299	-0.012270442	0.300436009	-0.040842116	0.967421763	0.986867063	345.1657104	0.751409756	0.235850899	3.185952474	0.001442783	0.012776787
GRMZM2G093849	64.1514317	0.134373159	0.162577698	0.826516555	0.408511131	0.650551809	818.7019782	0.634121999	0.17998056	3.523280519	0.00042624	0.005172132
GRMZM2G093895	40.2052853	0.300212591	0.196263621	1.529639518	0.126105982	0.329878251	86.38897886	-0.790843708	0.297455695	-2.658694124	0.007844415	0.044092517
GRMZM2G094028	1.647683831	-0.358576795	0.461560022	-0.776880097	0.437229515	NA	65.44973831	1.363403036	0.492542815	2.768090396	0.005638581	0.034663943
GRMZM2G094165	1361.798358	0.331217264	0.189872221	1.744421916	0.081085546	0.251886655	9496.596033	-0.930885867	0.220828831	-4.215418174	2.49E-05	0.000569712
GRMZM2G094224	6969.219982	-0.034243007	0.218365736	-0.156814927	0.875390708	0.94678677	13277.71909	-1.227338372	0.169377493	-7.246171554	4.29E-13	9.33E-11
GRMZM2G094255	59.92413669	0.089361107	0.174694056	0.511529181	0.608980561	0.80006024	774.9558778	-0.681405062	0.209085715	-3.258974728	0.001118156	0.010581044
GRMZM2G094526	208.7156596	0.643360361	0.180318165	3.567917632	0.00035983	0.005308412	1876.862693	-0.850479597	0.185487945	-4.585093649	4.54E-06	0.000148384
GRMZM2G094541	48.34937011	-0.889200718	0.316243153	-2.811762753	0.004927083	0.037553704	213.4296183	0.924131222	0.249067413	3.710365846	0.00020696	0.002957103
GRMZM2G094543	301.2053843	0.264478142	0.205800899	1.285116554	0.198751558	0.433804711	2114.3046	-0.78788699	0.272582033	-2.890458266	0.003846806	0.02624445
GRMZM2G094581	47.87397613	-0.489221284	0.212083507	-2.306738933	0.021069378	0.104185705	234.5049263	0.682323295	0.215104411	3.172056269	0.001513637	0.01318439
GRMZM2G094664	16.7328792	-0.261669487	0.299764771	-0.872916073	0.382708825	0.627880369	50.66069756	0.958125362	0.348162873	2.75194582	0.005924232	0.035933038
GRMZM2G094699	16.48522949	-0.761071247	0.295408679	-2.576333405	0.009985431	0.06230998	79.90996092	1.149794147	0.324223075	3.546305726	0.000390673	0.004829377
GRMZM2G094712	100.9955014	0.513883966	0.18094098	2.840064014	0.004510448	0.035290642	609.3669708	0.642793897	0.169829667	3.784932915	0.00015375	0.002366752
GRMZM2G094978	646.679878	-0.205677124	0.203674935	-1.009830319	0.312576592	0.564248726	5616.241455	-0.64228662	0.170536916	-3.766261499	0.00016571	0.002518134
GRMZM2G095082	2422.29369	-0.253629763	0.246420411	-1.02925631	0.303359248	0.555876984	5222.727537	-1.375132375	0.246276159	-5.583700749	2.35E-08	1.69E-06
GRMZM2G095126	42.2136603	0.501719159	0.349992678	1.433513299	0.151711201	0.368056952	1467.234538	1.135624436	0.335309059	3.38679915	0.000707131	0.007568293
GRMZM2G095147	291.3585859	0.538321271	0.108273383	4.971870779	6.63E-07	3.09E-05	2367.068561	-0.830745928	0.172137792	-4.826051956	1.39E-06	5.52E-05
GRMZM2G095206	144.9169089	0.106721966	0.216646445	0.492608897	0.62228896	0.808979807	1083.463108	-0.574163055	0.190456801	-3.014662907	0.00257265	0.019609904
GRMZM2G095252	541.7569612	-0.204465805	0.17699562	-1.155202626	0.24800746	0.495254996	4899.666365	-0.563311536	0.168664753	-3.339829618	0.000838298	0.008604966
GRMZM2G095261	44.50280002	-0.317389042	0.21764062	-1.458317121	0.144753153	0.358236812	289.3071691	1.044147923	0.303390969	3.441591966	0.000578302	0.00652004
GRMZM2G095287	138.8018197	0.984015066	0.336839284	2.921319191	0.003485525	0.029608702	473.4600479	-1.618563215	0.310645764	-5.210318004	1.89E-07	1.00E-05
GRMZM2G095333	729.1128953	0.419935725	0.211415144	1.986308626	0.046999065	0.176946071	5452.819031	-0.93360586	0.249728962	-3.738476519	0.000185139	0.002718429
GRMZM2G095411	101.1571684	0.52994453	0.303711028	1.744897228	0.08100276	0.251863102	267.4480474	-2.035221955	0.304905831	-6.674919759	2.47E-11	3.91E-09
GRMZM2G095492	735.1453525	-0.145159636	0.192115737	-0.755584307	0.449898467	0.686933537	5221.014488	-0.625274361	0.235883593	-2.650775133	0.008030729	0.044855945
GRMZM2G095631	17.100471	-0.260514349	0.300365589	-0.867324217	0.385764391	0.630932422	315.9729111	0.842021022	0.191249346	4.402739352	1.07E-05	0.000292232
GRMZM2G095873	37.35690842	0.180340821	0.317602543	0.567819197	0.570157744	0.773778204	170.2929233	0.786113215	0.248547074	3.162834321	0.001562412	0.013497013
GRMZM2G095898	11.34614098	0.012027555	0.455518802	0.026404081	0.978935039	0.991928894	96.48926773	1.408088995	0.367035936	3.836379103	0.000124862	0.002019765
GRMZM2G095905	22.26943102	-0.810598104	0.278992475	-2.905447916	0.003667279	0.030681302	59.06975799	1.16282824	0.369037924	3.150972199	0.00162728	0.013877442
GRMZM2G095968	37.14008202	0.125917677	0.331700565	0.379612489	0.704233089	0.859853827	71.79328851	0.772118221	0.288164948	2.679431437	0.00737473	0.042107459
GRMZM2G096051	109.6792307	0.069158071	0.199174733	0.347223114	0.728423708	0.873735781	570.6134164	-0.606776262	0.169945801	-3.570410429	0.000356422	0.004488437
GRMZM2G096106	10.93912633	0.535914717	0.364904777	1.468642644	0.141929742	0.354372722	35.43824438	1.0539485	0.378460229	2.784832905	0.005355531	0.033240154
GRMZM2G096107	427.0108015	-0.567920114	0.152995456	-3.712006405	0.000205623	0.003431784	1557.807347	0.404095355	0.150291251	2.688748367	0.007172046	0.041248455
GRMZM2G096241	0.180379704	0.219525741	0.277279461	0.791712954	0.428528068	NA	79.18673608	-0.93521708	0.323066678	-2.894811336	0.003793865	0.02596361
GRMZM2G096365	175.7901279	-0.011292691	0.209500074	-0.05390304	0.957012415	0.983397519	729.9064338	0.719700229	0.184547101	3.899818665	9.63E-05	0.0016473
GRMZM2G096367	12.0992286	-0.294259921	0.394635938	-0.745649072	0.455879431	0.691599162	202.4326732	1.390111511	0.32508987	4.276083756	1.90E-05	0.00046135
GRMZM2G096391	3292.801681	-0.067145241	0.180277326	-0.372455276	0.709553905	0.862895568	13991.79146	-0.672887564	0.241417461	-2.787236519	0.005315966	0.033061961
GRMZM2G096663	250.7357128	-0.010250741	0.206525921	-0.049634162	0.960413923	0.984161554	801.506057	-0.519060382	0.165773949	-3.131133609	0.001741329	0.014558878
GRMZM2G096690	58.69256599	0.220401174	0.197462991	1.116164469	0.26435174	0.514822463	815.4667308	-0.471343036	0.172842277	-2.727012416	0.006391063	0.038007663
GRMZM2G096695	3592.018418	0.470297748	0.18631725	2.524177174	0.011596946	0.069636902	20399.78741	-0.757592651	0.207664139	-3.648163101	0.000264122	0.003579835
GRMZM2G096815	165.6255043	0.41986808	0.167011516	2.514006756	0.011936815	0.071089641	1479.897881	-0.460274799	0.166671883	-2.761562364	0.005752553	0.035192088
GRMZM2G096877	59.35836761	0.030753275	0.155262401	0.19807291	0.84298802	0.931056497	337.4363147	-0.514682936	0.188616016	-2.728734008	0.006357796	0.037838363
GRMZM2G096952	1.81568864	-0.133466231	0.458054124	-0.291376552	0.770763345	0.896203392	54.1820592	1.66621382	0.376217258	4.428860672	9.47E-06	0.000265749
GRMZM2G096962	1984.544789	0.774141751	0.116910521	6.621660267	3.55E-11	5.45E-09	11552.02908	-1.064878471	0.209461153	-5.083894818	3.70E-07	1.75E-05
GRMZM2G097040	207.0933674	0.362840656	0.156178372	2.323245215	0.020165983	0.101155245	2215.243529	-0.467817686	0.164368595	-2.846150051	0.004425134	0.029047906
GRMZM2G097109	530.641805	-0.417172653	0.164749053	-2.532170259	0.011335893	0.068449616	4038.996967	-0.889470753	0.208544521	-4.265136046	2.00E-05	0.000479113
GRMZM2G097283	692.9127286	-0.274292228	0.209649531	-1.308336954	0.190759046	0.423374287	2175.100683	-1.299347467	0.224066205	-5.7989444	6.67E-09	5.65E-07
GRMZM2G097457	3238.043489	0.043093901	0.19855222	0.217040642	0.828176672	0.924011899	6497.886025	-0.717257846	0.216879709	-3.307168985	0.00094244	0.009415569
GRMZM2G097641	16.66150703	1.403598758	0.397232376	3.533445018	0.000410181	0.005854517	90.95418194	-0.944832163	0.304585973	-3.102021261	0.001922042	0.015678483
GRMZM2G097674	189.030703	0.549158433	0.168016056	3.268487816	0.001081238	0.012239331	954.7993378	-0.488562505	0.156099154	-3.129821612	0.001749125	0.014589727
GRMZM2G097843	29.64117509	-0.548779395	0.234689809	-2.338317959	0.01937076	0.098585676	136.6939913	0.642359328	0.245536265	2.61614849	0.008892788	0.048464783
GRMZM2G097854	190.6364647	-0.053330696	0.285864618	-0.186559276	0.852006199	0.935553999	648.9391598	0.869313962	0.241481945	3.599912867	0.000318324	0.00411637
GRMZM2G097987	39.99035785	-0.12399882	0.21577438	-0.574668876	0.565515261	0.770821496	240.6110801	0.560600516	0.210035202	2.669078854	0.007605959	0.043047265
GRMZM2G098011	346.5869817	0.595527922	0.121628189	4.896298524	9.77E-07	4.29E-05	1495.829745	-0.530500422	0.202174794	-2.623969148	0.008691166	0.047658347
GRMZM2G098078	20.25645431	-0.731887604	0.239846138	-3.051487961	0.002277102	0.021499857	101.6698722	0.839376266	0.289132815	2.903081984	0.003695099	0.025511499
GRMZM2G098102	0.244717887	0.22411728	0.351587818	0.637443246	0.523836166	NA	64.20237267	1.612711685	0.462140801	3.489654408	0.000483646	0.005715811
GRMZM2G098290	1655.729625	1.590321946	0.221604329	7.176402877	7.16E-13	1.53E-10	4022.798089	-1.482873489	0.267917319	-5.534817591	3.12E-08	2.16E-06
GRMZM2G098346	198.3431365	-1.056867449	0.312423492	-3.382804039	0.000717498	0.008913942	3438.837325	1.583227739	0.291539162	5.43058342	5.62E-08	3.52E-06
GRMZM2G098370	32.79213756	1.235413129	0.285567748	4.326164769	1.52E-05	0.000426756	166.7708917	-1.690093384	0.346351497	-4.87970573	1.06E-06	4.39E-05
GRMZM2G098423	222.0890718	-0.129492921	0.226950742	-0.570577208	0.568286272	0.77285571	503.0351908	-0.868271748	0.29012054	-2.992796541	0.00276434	0.020614104
GRMZM2G098520	9754.513212	1.113093952	0.167974138	6.626579326	3.44E-11	5.37E-09	54449.0452	-1.677998186	0.223034764	-7.523482676	5.33E-14	1.60E-11
GRMZM2G098527	71.94440982	0.188825684	0.202940601	0.930448037	0.352139157	0.601690347	603.5681058	-0.548149367	0.193804289	-2.828365509	0.004678635	0.030162839
GRMZM2G098557	138.4785148	-0.31216985	0.132709472	-2.352280097	0.018658719	0.09640692	998.7844162	0.473017834	0.173500067	2.726326519	0.006404361	0.038065507
GRMZM2G098637	84.16582856	-0.043019316	0.294943831	-0.145855962	0.884035097	0.950928902	245.0532384	0.895586389	0.2745239	3.262325756	0.001105021	0.010494006
GRMZM2G098677	9.789410922	-0.453523116	0.450521498	-1.00666254	0.31409697	0.565823255	36.05904623	1.217664537	0.41718365	2.918773391	0.003514116	0.024620752
GRMZM2G098679	223.4337416	0.142749748	0.153571301	0.929534019	0.352612403	0.602136348	836.546764	-0.700532891	0.240768928	-2.909565194	0.003619319	0.025175817
GRMZM2G098815	73.86099744	-0.124332253	0.129156232	-0.962650051	0.335723171	0.586660825	654.8758483	0.475645091	0.178696629	2.661746302	0.007773644	0.043791723
GRMZM2G098900	16.32103225	-0.195528587	0.299559609	-0.652720129	0.513936723	0.734407941	63.31486643	1.120566333	0.329773878	3.397983915	0.000678844	0.007338637
GRMZM2G098973	92.82226418	0.001168317	0.199390829	0.005859433	0.995324875	0.997720612	1391.725442	-0.635367899	0.214188283	-2.966398949	0.003013094	0.021979104
GRMZM2G098986	37.01663375	0.607627124	0.298369127	2.036494626	0.041700712	0.163594196	445.0307116	1.003769829	0.259244769	3.871900035	0.00010799	0.001798712
GRMZM2G099002	115.5741912	0.104708917	0.220705828	0.474427513	0.635195077	0.817611767	455.1789445	0.509265125	0.187565772	2.715128246	0.006625011	0.03901802
GRMZM2G099036	1767.853075	-0.114527274	0.194256876	-0.589566125	0.555481568	0.763800918	8397.621473	-0.901147201	0.288689814	-3.121506743	0.001799281	0.014918208
GRMZM2G099052	167.277485	0.545463788	0.200981873	2.713994951	0.006647718	0.046570957	923.0412809	-0.591824798	0.201411336	-2.938388722	0.003299231	0.023477837
GRMZM2G099092	14.16930978	1.745931328	0.437657027	3.989268353	6.63E-05	0.001421895	2426.704076	2.199311832	0.383964726	5.727900727	1.02E-08	8.18E-07
GRMZM2G099166	2.17718016	0.117922289	0.433447905	0.27205643	0.78557863	0.9031617	28.58235472	1.111346624	0.403200259	2.75631426	0.00584568	0.035567895
GRMZM2G099255	42.28583914	-0.356107123	0.230993324	-1.541633831	0.1231626	0.325061951	416.1952561	0.646317328	0.23787444	2.717052442	0.006586617	0.038858784
GRMZM2G099270	23.57351764	-0.835383023	0.227690901	-3.668934594	0.000243563	0.003908639	207.4830521	1.005489601	0.314554775	3.196548525	0.001390824	0.012443296
GRMZM2G099285	126.8433204	-0.128218238	0.177061455	-0.7241454	0.468976475	0.70133272	1141.88062	-0.610849323	0.153147738	-3.988627783	6.65E-05	0.001237428
GRMZM2G099319	215.9245271	-0.632784232	0.19919304	-3.176738667	0.001489412	0.015694833	946.1040267	0.886317339	0.242373871	3.656818848	0.000255365	0.003485516
GRMZM2G099337	72.23525029	-0.560185195	0.13967972	-4.010497702	6.06E-05	0.001322396	627.6096839	0.916575621	0.160851827	5.698260574	1.21E-08	9.59E-07
GRMZM2G099340	665.0982282	0.345208636	0.247473854	1.394929725	0.163037032	0.385655663	416.5959392	-0.734873063	0.271184589	-2.709862926	0.006731102	0.039403376
GRMZM2G099367	1490.808306	0.100525974	0.203533592	0.493903602	0.621374261	0.808249454	14722.80645	-0.833744706	0.255104328	-3.26824995	0.001082148	0.010336642
GRMZM2G099454	218.6903574	-0.042989692	0.352163289	-0.122073177	0.902841065	0.960086546	2966.614383	1.394956064	0.407495269	3.423244811	0.000618783	0.006817808
GRMZM2G099463	95.92577982	0.179182189	0.170456507	1.051190078	0.293171299	0.545852538	1032.027248	-0.552336872	0.168284114	-3.282168824	0.001030119	0.009996422
GRMZM2G099467	67.86285384	-0.294469835	0.373889426	-0.787585352	0.430939285	0.669917122	2492.926411	1.336286254	0.328681513	4.065596025	4.79E-05	0.000956403
GRMZM2G099529	319.448887	-0.446443356	0.105902247	-4.21561739	2.49E-05	0.000641768	3485.724532	-0.685815576	0.215957473	-3.175697365	0.001494768	0.013087661
GRMZM2G099622	56.45746462	0.168556047	0.190117257	0.886589936	0.375299714	0.620773003	302.5397353	0.635997982	0.193733565	3.282848701	0.001027638	0.009979266
GRMZM2G099648	48.72305365	-0.804411681	0.18859695	-4.265242256	2.00E-05	0.000536386	437.8442425	1.069360132	0.292173272	3.660020392	0.000252195	0.003451092
GRMZM2G099678	27.93028113	1.316681015	0.460003816	2.862326286	0.004205437	0.033540061	351.2219327	1.432036488	0.439944845	3.255036411	0.001133778	0.010695643
GRMZM2G099729	174.5491746	0.784521149	0.210231226	3.731706097	0.000190187	0.003219144	904.3791776	-0.830781755	0.218413751	-3.803706278	0.000142547	0.002241229
GRMZM2G099960	328.641048	-0.039116544	0.308487272	-0.126801159	0.899097778	0.95851399	723.1069206	0.882063929	0.285748948	3.086849263	0.002022901	0.016280959
GRMZM2G100058	38.19896441	0.916046217	0.283044128	3.236407778	0.001210443	0.013356657	266.2742276	-1.580865927	0.286743409	-5.51317268	3.52E-08	2.39E-06
GRMZM2G100103	11.73499027	-0.592562725	0.402339578	-1.472792532	0.140806987	0.352607787	133.7685928	0.828190223	0.263068619	3.148190862	0.001642844	0.013982208
GRMZM2G100118	139.5885694	-0.24258041	0.185614221	-1.306906383	0.191244508	0.424078531	688.9831066	0.475354892	0.181968071	2.612298353	0.008993573	0.048876619
GRMZM2G100176	97.67505236	1.111280917	0.287939046	3.859431129	0.000113651	0.002162328	332.8311237	0.843902183	0.260282302	3.242257257	0.001185869	0.011021243
GRMZM2G100229	48.66265703	-0.621690944	0.276529951	-2.248186648	0.024564291	0.115652411	88.66849343	0.92423058	0.33417922	2.765673401	0.00568054	0.034883282
GRMZM2G100234	2.036040428	-0.38050908	0.461136911	-0.825154246	0.409284025	0.65128497	17.05929271	1.463998146	0.488081276	2.999496637	0.002704261	0.020270092
GRMZM2G100315	95.06595356	-0.23514521	0.178340679	-1.318516962	0.187330651	0.419001883	825.3768328	-0.85842751	0.210600046	-4.076103144	4.58E-05	0.000921119
GRMZM2G100333	52.88853012	-0.112556405	0.230723205	-0.487841717	0.62566196	0.810899056	980.3522353	0.507396134	0.159451816	3.182128298	0.00146197	0.012911037
GRMZM2G100344	328.2742267	-0.151516272	0.224628857	-0.674518287	0.499981863	0.724501298	2513.065771	-0.857654445	0.234173102	-3.662480614	0.000249785	0.00343132
GRMZM2G100391	546.5685348	0.189785447	0.191543448	0.990821918	0.321772545	0.573369002	2899.21412	-0.859350921	0.168898721	-5.087965827	3.62E-07	1.72E-05
GRMZM2G100412	3.111354616	0.721790986	0.450947096	1.600611229	0.109463054	0.302078103	61.85428201	1.568040287	0.440765062	3.557542151	0.000374341	0.004664495
GRMZM2G100454	146.9351076	3.058770197	0.329331586	9.287813026	1.57E-20	1.37E-17	497.1898578	-1.189396282	0.383808717	-3.098929834	0.00194221	0.015796924
GRMZM2G100456	50.47749564	0.622605463	0.229669885	2.710871136	0.00671067	0.046821148	352.8014114	-0.840849672	0.217187708	-3.87153436	0.000108152	0.0017999
GRMZM2G100583	151.1215155	-0.259025087	0.26934347	-0.961690614	0.336205039	0.587068262	835.4602649	0.844065584	0.282382543	2.989085571	0.002798138	0.020794574
GRMZM2G100652	1477.70583	1.55985708	0.19216849	8.117132412	4.77E-16	1.90E-13	3445.07617	-1.105925437	0.281662295	-3.926423434	8.62E-05	0.0015067
GRMZM2G100726	9.662921281	0.36215035	0.442894491	0.817689897	0.413534281	0.654834736	126.8208462	-1.160263096	0.402330174	-2.883858011	0.003928358	0.026621933
GRMZM2G100747	22.14114288	0.398656196	0.286569025	1.391134984	0.164184498	0.387265898	153.8167178	-1.422564115	0.415090063	-3.427121583	0.000610016	0.006749112
GRMZM2G100794	287.3457211	0.324780741	0.140240332	2.31588685	0.020564447	0.102429631	1128.762047	-0.675746966	0.233966778	-2.888217601	0.003874317	0.026383572
GRMZM2G100881	91.0790345	-0.261032806	0.177634551	-1.469493435	0.141699001	0.353982383	754.0395896	0.589968309	0.156350612	3.773367441	0.000161059	0.002468565
GRMZM2G100889	7.061256033	-0.280656932	0.359967131	-0.779673775	0.435582919	0.674456723	51.9129436	1.275948022	0.414851394	3.075674905	0.002100267	0.016789536
GRMZM2G100976	340.9381923	-0.07833119	0.179633825	-0.436060359	0.662792937	0.834642103	2698.493754	-0.684891876	0.211848393	-3.232934016	0.001225259	0.011318247
GRMZM2G100988	247.7471071	-0.451128377	0.219877906	-2.051722184	0.040196669	0.159368385	940.6602122	0.694382313	0.206852287	3.356899374	0.000788218	0.008213493
GRMZM2G101004	394.4587229	-0.026737819	0.220002633	-0.121534089	0.903268016	0.960253732	2452.374611	-1.157226425	0.228121123	-5.072859585	3.92E-07	1.84E-05
GRMZM2G101117	26.4849362	0.281103615	0.385696163	0.728821393	0.466110924	0.699307465	43.55835366	-1.163116818	0.412041535	-2.8228145	0.004760411	0.030542267
GRMZM2G101125	14.74812026	-1.017737272	0.344990032	-2.950048343	0.003177242	0.027694716	162.9710446	1.330254082	0.251128508	5.297105029	1.18E-07	6.69E-06
GRMZM2G101142	260.3166078	0.351196592	0.303176119	1.158391343	0.24670437	0.493669734	2164.644865	0.827914907	0.225113104	3.677773055	0.000235279	0.003265724
GRMZM2G101271	2055.606676	-0.129078863	0.153295853	-0.842024495	0.399774243	0.642685442	22746.53403	-0.703268001	0.230307708	-3.053601665	0.002261121	0.017814892
GRMZM2G101413	40.50110174	0.758474614	0.409055766	1.854208342	NA	NA	157.6266242	0.6946473	0.237872489	2.920250694	0.003497499	0.024528513
GRMZM2G101438	243.8554075	0.058245251	0.14242871	0.408943188	0.682581354	0.846961427	1751.533769	-0.594235909	0.220329697	-2.697030484	0.006996087	0.040476685
GRMZM2G101617	284.8812046	-0.678567483	0.193541195	-3.506062278	0.000454789	0.006336891	3731.575551	-1.030575041	0.275418841	-3.741846548	0.000182673	0.002693354
GRMZM2G101664	15.61807487	-0.797737018	0.428107332	-1.863404241	0.062405414	0.213872578	236.2044963	-0.742506193	0.2781574	-2.669374219	0.007599273	0.043020845
GRMZM2G101867	197.4251847	0.034466576	0.163822084	0.210390289	0.833363071	0.92687549	1581.90873	-0.728103171	0.207648512	-3.506421321	0.000454176	0.00544296
GRMZM2G101916	5.770518524	1.099488372	0.458335831	2.398870646	0.016445723	0.088940916	42.9397392	-2.105510018	0.41615537	-5.059432535	4.21E-07	1.94E-05
GRMZM2G102230	75.54018638	0.147656286	0.215658377	0.684676791	0.493547898	0.72043845	1477.142028	-0.510931133	0.152380596	-3.352993397	0.000799426	0.008290831
GRMZM2G102238	79.74022183	2.485933769	0.270624307	9.185921963	4.08E-20	3.43E-17	610.1157651	-1.243114214	0.28621544	-4.343281455	1.40E-05	0.000361436
GRMZM2G102421	258.4207039	0.56682122	0.139181383	4.072536208	4.65E-05	0.001085954	2608.758695	-0.671478786	0.184816338	-3.633221994	0.000279904	0.003736727
GRMZM2G102662	0.470814194	-0.098214741	0.416258794	-0.235946346	0.813474305	NA	15.16137773	1.892872617	0.474750974	3.987085277	6.69E-05	0.001244411
GRMZM2G102711	5.907877617	-0.014130888	0.404704852	-0.034916528	0.972146302	0.989335769	81.35923998	1.126682175	0.283769712	3.970410259	7.17E-05	0.001314165
GRMZM2G102779	97.78258745	-0.038961649	0.152190084	-0.256006489	0.797945827	0.90908871	837.70022	-0.669115192	0.225893813	-2.962078435	0.003055699	0.022196766
GRMZM2G102838	4196.94252	0.44092336	0.146495666	3.009804808	0.002614156	0.023968042	16806.15753	-1.029117949	0.287408511	-3.580680146	0.000342701	0.004346999
GRMZM2G102862	61.55922098	0.058172759	0.267164933	0.217740998	0.827630918	0.923744265	219.3654309	1.231967121	0.409273507	3.010131609	0.002611345	0.01982688
GRMZM2G102912	42.75393522	0.060824281	0.411797781	0.147704246	0.88257618	0.950113592	1056.807219	-1.159239291	0.273241693	-4.242541751	2.21E-05	0.000517209
GRMZM2G102959	296.0000354	2.247645614	0.266496844	8.434042145	3.34E-17	1.76E-14	433.454862	-0.936938161	0.23631904	-3.964717195	7.35E-05	0.001339024
GRMZM2G102968	153.369581	0.192088208	0.180362485	1.065011983	0.286870507	0.539379288	737.0672008	-0.774474362	0.268932214	-2.879812536	0.003979117	0.026888993
GRMZM2G103047	21.93619732	-0.756596678	0.259362543	-2.91713934	0.003532579	0.029885383	402.2345253	0.830208243	0.221936941	3.74073932	0.00018348	0.002699647
GRMZM2G103101	2174.731698	0.93683874	0.199757588	4.689878116	2.73E-06	0.000101387	8939.602603	-1.536227135	0.207915704	-7.3887018	1.48E-13	3.63E-11
GRMZM2G103119	26.88196738	-0.438485616	0.35037794	-1.251464677	0.210764993	0.449407592	90.98103031	1.31133473	0.326262102	4.019267705	5.84E-05	0.001120294
GRMZM2G103197	28.19538671	-0.501500088	0.43501383	-1.152837115	0.248977247	0.496379935	21.07363192	-1.424827432	0.510197922	-2.792695481	0.005227087	0.032642502
GRMZM2G103250	285.9281116	-0.414467906	0.187110007	-2.215102833	0.026753007	0.122452058	1867.484474	-1.421764983	0.218300117	-6.512891526	7.37E-11	1.00E-08
GRMZM2G103281	145.2565743	0.942084062	0.209511148	4.496582015	6.91E-06	0.000220761	509.6072032	-0.822053242	0.26992992	-3.045432093	0.002323462	0.018145135
GRMZM2G103357	12.60447113	-0.520057476	0.342464239	-1.518574547	0.128869622	0.333871141	163.9907936	0.94647801	0.343322027	2.756822851	0.005836596	0.035543054
GRMZM2G103526	9.123764835	-0.485616318	0.339572079	-1.43008318	0.152693147	0.369270916	211.427235	0.719138547	0.254787137	2.822507268	0.004764974	0.030562349
GRMZM2G103546	62.93292101	0.910101893	0.353394853	2.575311677	0.010014979	0.062416256	469.5921206	-0.748529373	0.17420699	-4.296781505	1.73E-05	0.000430395
GRMZM2G103579	51.29771526	-0.161129447	0.213209791	-0.75573193	0.449809936	0.686926323	538.8620326	0.717568741	0.191229992	3.752385987	0.000175159	0.002618794
GRMZM2G103668	59.08335286	-0.311416609	0.399466915	-0.77958048	0.435637849	0.674484563	124.4058956	1.246881643	0.378349974	3.295577451	0.000982196	0.009690497
GRMZM2G103713	85.84886549	-0.021146967	0.172907333	-0.122302313	0.9026596	0.960046007	422.7310082	-0.65620081	0.184423768	-3.558114104	0.000373527	0.004657074
GRMZM2G103864	9.019037333	-0.293367043	0.309092134	-0.949124908	0.342557088	0.593267265	451.0511436	-1.012296698	0.29353151	-3.448681529	0.000563331	0.006405445
GRMZM2G103897	262.2037612	-0.060451594	0.135644186	-0.445662991	0.655840701	0.830429111	2225.034479	-0.867302413	0.249097776	-3.48177502	0.000498102	0.005845698
GRMZM2G103914	6.439912963	0.699720076	0.452396398	1.546696833	0.121936367	0.323293034	44.0887385	-1.146153536	0.422921701	-2.710084472	0.006726607	0.039398701
GRMZM2G103972	46.05938904	0.30760524	0.441755074	0.696325314	0.486225123	0.714696144	71.52216889	-1.608755573	0.386893212	-4.158138532	3.21E-05	0.000692364
GRMZM2G104081	59.99827863	-0.29231441	0.166992545	-1.750463834	0.080038309	0.250422644	305.9631796	0.735474293	0.218776609	3.361759273	0.000774476	0.008098004
GRMZM2G104231	14.69190411	0.249139925	0.310573167	0.80219398	0.422440758	0.663049371	44.84122272	1.422493384	0.337308963	4.217182289	2.47E-05	0.000566489
GRMZM2G104262	393.2967702	0.329305268	0.114210346	2.883322578	0.003935042	0.032143932	1151.685985	-0.480317548	0.161892179	-2.966897783	0.00300821	0.02196405
GRMZM2G104325	1390.906336	2.112194614	0.150457748	14.03845697	9.07E-45	2.06E-40	14299.8479	-0.775691457	0.220011336	-3.525688595	0.000422383	0.005148778
GRMZM2G104357	168.0488446	0.03003911	0.206952555	0.145149743	0.884592645	0.951098062	657.4555301	-0.903213648	0.218531969	-4.133096193	3.58E-05	0.000757006
GRMZM2G104397	607.8929418	0.070726133	0.144854748	0.488255537	0.625368851	0.810843264	3719.373065	-0.680488613	0.237102798	-2.87001511	0.004104522	0.02749243
GRMZM2G104400	465.7344335	-0.485083141	0.186716873	-2.597960933	0.009377916	0.059474698	2324.284777	0.649017054	0.193690755	3.350790047	0.000805814	0.008335734
GRMZM2G104419	26.84109582	-0.239323912	0.242637964	-0.986341577	0.323965524	0.574841265	94.12541146	0.829501346	0.285430017	2.906146152	0.003659105	0.025345067
GRMZM2G104449	141.678603	-0.156275142	0.177226048	-0.881784274	0.377893477	0.623149614	460.2197454	0.711838717	0.214890292	3.312568055	0.000924436	0.009287928
GRMZM2G104504	59.67076775	-0.864118144	0.232926612	-3.709830047	0.000207398	0.003443694	233.6676208	1.286629488	0.243277762	5.288726253	1.23E-07	6.91E-06
GRMZM2G104542	76.24723792	-0.011192792	0.328502751	-0.034072141	0.972819624	0.989605155	82.66457558	1.016264984	0.318480967	3.190975568	0.001417933	0.012627538
GRMZM2G104549	150.0509907	1.585196901	0.335720769	4.721771918	2.34E-06	8.86E-05	82.57162348	-1.968781504	0.32528882	-6.052410607	1.43E-09	1.41E-07
GRMZM2G104676	7.52603061	-0.562269675	0.296986002	-1.893253121	0.058324216	0.204563684	33.32716653	0.989482546	0.365102879	2.7101472	0.006725335	0.039398701
GRMZM2G104876	1102.632429	0.636846345	0.230672691	2.760822458	0.005765601	0.042133809	7657.836906	-0.440727314	0.150199786	-2.934273925	0.00334329	0.023704338
GRMZM2G104920	183.7561095	0.283992153	0.121219118	2.342800036	0.019139638	0.097873742	2135.519808	-0.73401052	0.254322238	-2.88614368	0.003899941	0.026496729
GRMZM2G105004	221.2900581	-0.525240253	0.132129114	-3.975204546	7.03E-05	0.001490286	964.9687323	0.56102482	0.158568177	3.538066899	0.000403068	0.004955829
GRMZM2G105319	39.83389811	-1.282355404	0.335379813	-3.823591504	0.000131522	0.00243381	44.66278184	-1.030221193	0.352649481	-2.921374478	0.003484907	0.024456291
GRMZM2G105362	56.98784107	-0.79499692	0.367576556	-2.162806377	0.030556075	0.133359222	373.9384767	-0.887657722	0.282358157	-3.14372969	0.001668094	0.014140666
GRMZM2G105364	3.065467792	-0.214222962	0.459763979	-0.465941161	0.641257618	0.821745003	113.7937135	-2.219682055	0.461060038	-4.814301549	1.48E-06	5.79E-05
GRMZM2G105387	37.99708227	-0.156032749	0.243990006	-0.639504673	0.522494675	0.740067652	505.9781682	0.794060978	0.193389184	4.106025786	4.03E-05	0.000830767
GRMZM2G105417	5.478386316	-0.118444314	0.460325062	-0.257305812	0.796942706	0.908636475	125.263979	1.462912836	0.438188317	3.338548248	0.000842174	0.008628136
GRMZM2G105425	65.40070315	0.148353101	0.239673593	0.618979751	0.535929698	0.749009692	431.5781294	-0.955820926	0.251711525	-3.797287103	0.000146288	0.002276545
GRMZM2G105518	419.6603263	0.467446665	0.408767693	1.143550905	0.252809932	0.501247366	1056.268257	-1.361208665	0.220366972	-6.177008511	6.53E-10	6.79E-08
GRMZM2G105531	108.9908118	0.575474775	0.206046207	2.792940394	0.005223132	0.039347707	2291.120245	-0.560435498	0.15882772	-3.528574836	0.000417804	0.005107556
GRMZM2G105644	8527.106361	0.530199136	0.17780241	2.98195697	0.002864123	0.025687934	26683.38206	-1.334062879	0.147664913	-9.034393153	1.65E-19	1.10E-16
GRMZM2G105827	231.8107962	0.096379252	0.223174783	0.431855475	0.665846458	0.836842907	1067.392826	-0.508688482	0.191295505	-2.65917634	0.007833195	0.044052683
GRMZM2G105855	10.56173649	-0.722379939	0.27596643	-2.61763701	0.008854094	0.057019989	72.58431477	0.982505021	0.36139951	2.718611932	0.006555647	0.038727181
GRMZM2G105982	5.269791616	0.767142016	0.420365348	1.824941138	0.068009912	0.226049054	30.39622149	-1.282783984	0.375042711	-3.420367726	0.000625365	0.006879665
GRMZM2G106061	3866.939274	-0.10654117	0.196564513	-0.5420163	0.587807277	0.785427066	39256.4182	-0.728782926	0.265483249	-2.745118303	0.006048909	0.036523006
GRMZM2G106140	76.26820518	-0.471339227	0.180757407	-2.60757905	0.009118501	0.058269072	437.9785235	0.520620936	0.190057197	2.739285568	0.006157287	0.037009684
GRMZM2G106164	329.9171334	0.070028772	0.194405341	0.360220414	0.71868231	0.868481965	2574.830784	-0.898427421	0.216502551	-4.149731334	3.33E-05	0.000714672
GRMZM2G106165	195.6934065	0.541386451	0.20409579	2.652609591	0.007987219	0.052813103	1095.62147	-1.398273713	0.209895733	-6.661753869	2.71E-11	4.24E-09
GRMZM2G106177	1.179263968	0.042651273	0.440433812	0.096839235	0.922854066	NA	15.71549557	2.584315383	0.50026391	5.165904103	2.39E-07	1.23E-05
GRMZM2G106190	53.792722	1.618321515	0.353105676	4.583108193	4.58E-06	0.000157074	819.4101525	-0.962694477	0.241254329	-3.990371824	6.60E-05	0.001229437
GRMZM2G106250	101.1492185	0.093895351	0.269044455	0.348995674	0.727092557	0.873472572	508.4449534	0.788199134	0.248703307	3.169234629	0.00152841	0.013283994
GRMZM2G106303	0.649232962	0.633548953	0.449649239	1.408984822	0.158839656	NA	37.50131288	-1.240595	0.454113639	-2.731904292	0.006296943	0.037602735
GRMZM2G106331	134.5402804	0.707109246	0.154394385	4.579889649	4.65E-06	0.00015927	625.5719845	-0.689298359	0.215603974	-3.197057761	0.001388371	0.012431783
GRMZM2G106344	45.81943841	0.173947022	0.348264617	0.499467973	0.617449744	0.805962061	511.5413511	1.75392123	0.339351401	5.168451417	2.36E-07	1.22E-05
GRMZM2G106389	30.26545653	-0.502773222	0.256731535	-1.958361765	0.050187578	0.184913434	148.2207943	0.868305763	0.294895955	2.944447862	0.003235315	0.023115585
GRMZM2G106413	8.910705001	0.651966121	0.461325867	1.413244233	0.157583925	0.376906209	55.86040038	-1.211551677	0.41192708	-2.941179967	0.003269645	0.023306196
GRMZM2G106429	5.600806743	0.012923969	0.381414419	0.033884322	0.972969395	0.989634296	40.57050939	1.053236225	0.380826608	2.765658182	0.005680805	0.034883282
GRMZM2G106468	0.686002767	0.136664677	0.445034989	0.307087489	0.758776781	NA	13.7439409	1.549515829	0.508254164	3.048702676	0.002298318	0.018014759
GRMZM2G106548	20.83720148	-0.817512093	0.228582301	-3.57644529	0.000348298	0.005163731	41.82370255	1.108179562	0.367155802	3.018281492	0.002542127	0.01940499
GRMZM2G106558	2.750849992	-0.102174111	0.460041951	-0.222097378	0.824238079	0.922012514	27.47017078	1.767243573	0.424922263	4.158980895	3.20E-05	0.000690514
GRMZM2G106560	6.170952298	0.109033072	0.460099177	0.236977324	0.812674382	0.916763678	33.84564769	1.762174162	0.406848673	4.331276663	1.48E-05	0.00037843
GRMZM2G106703	44.75157692	0.21418501	0.199567578	1.073245526	0.283160969	0.535803934	819.2391395	-0.609107116	0.203696702	-2.990264994	0.002787355	0.020727734
GRMZM2G106748	114.8019756	0.478961636	0.27056477	1.770229126	0.076688979	0.243810971	139.0464122	-1.678789911	0.25577928	-6.563432004	5.26E-11	7.57E-09
GRMZM2G106792	43.94780112	0.737082174	0.245631665	3.000762031	0.002693049	0.024519388	265.6918906	1.302837419	0.315861468	4.124711471	3.71E-05	0.000777405
GRMZM2G106917	167.3406683	-0.080037831	0.20972161	-0.381638453	0.702729558	0.859404931	664.1015794	-0.460622239	0.164235096	-2.804651695	0.005037098	0.031819534
GRMZM2G106928	1327.177646	0.764589019	0.229739449	3.328070216	0.000874498	0.010338209	8335.238545	-1.313249504	0.250835395	-5.235503169	1.65E-07	9.06E-06
GRMZM2G107089	359.7906695	0.147668525	0.123832336	1.192487601	0.23307011	0.477974824	4636.126745	-0.575761263	0.217338166	-2.649149361	0.008069466	0.045025128
GRMZM2G107101	1701.909612	0.293486942	0.117984308	2.487508261	0.012864147	0.074620598	13497.04145	-0.550475834	0.186167105	-2.956890992	0.00310758	0.022466462
GRMZM2G107226	46.99633831	3.1122761	0.384089033	8.103006941	5.36E-16	2.06E-13	89.03691471	-1.84692934	0.454580661	-4.062929861	4.85E-05	0.000963787
GRMZM2G107228	3.640632821	0.29378492	0.432391458	0.679442007	0.496857841	0.722789161	35.79529113	1.770873989	0.463288279	3.822401883	0.000132158	0.002110569
GRMZM2G107299	11.41202366	-0.43991273	0.368872292	-1.192588166	0.233030703	0.477963098	34.08670084	1.154448204	0.40332499	2.862327486	0.004205421	0.028071253
GRMZM2G107402	111.6606327	0.743809224	0.231603687	3.211560374	0.001320162	0.014275866	1011.665023	-0.981267541	0.224187601	-4.376992916	1.20E-05	0.000320273
GRMZM2G107491	475.1843056	0.430348029	0.191741662	2.244415865	0.024805657	0.116303437	2222.02362	-0.863432972	0.205844029	-4.194598099	2.73E-05	0.000611537
GRMZM2G107565	33.87331379	-0.639176518	0.231845545	-2.756906623	0.005835101	0.042400023	194.6419134	0.957294363	0.228175612	4.195428052	2.72E-05	0.000610583
GRMZM2G107665	61.23245761	0.564078581	0.174001097	3.241810479	0.00118773	0.01316979	439.421023	-0.559261219	0.183790003	-3.042936022	0.002342821	0.018249526
GRMZM2G107805	66.2058915	0.209381618	0.184008359	1.137891877	0.255165634	0.503980991	423.0124703	-0.591189961	0.206913856	-2.857179187	0.004274245	0.028361935
GRMZM2G107867	60.70696433	-0.31458918	0.178073782	-1.766622668	0.077291442	0.245090968	464.0046607	0.689245517	0.19790208	3.482760339	0.000496272	0.005829492
GRMZM2G107872	12.89198031	0.041974589	0.296462515	0.141584809	0.887407967	0.952517364	54.94319572	0.994903404	0.313134916	3.177235608	0.001486862	0.013054982
GRMZM2G107886	128.3468359	0.693427444	0.237212509	2.92323304	0.003464171	0.029482476	426.0514794	-1.549141393	0.412921959	-3.751656606	0.00017567	0.002624586
GRMZM2G107901	16.81958887	-0.229622594	0.270149513	-0.849983371	0.395334331	0.639397082	119.6046227	-0.792581737	0.30189277	-2.625375015	0.008655358	0.047523109
GRMZM2G107968	169.4512439	0.160393946	0.19337277	0.829454665	0.40684718	0.649009478	1523.71796	-0.636944531	0.185152341	-3.440110596	0.000581477	0.006536751
GRMZM2G107984	174.7618703	0.466110856	0.218489481	2.133333162	0.032897406	0.140173703	1788.808541	-0.474685517	0.176718988	-2.686103639	0.007229066	0.041509208
GRMZM2G108003	5.556359194	0.25977952	0.453552949	0.572765583	0.566803425	0.771763896	199.1009618	1.932995021	0.424412541	4.554519092	5.25E-06	0.000166086
GRMZM2G108057	15.43796332	-0.348505412	0.265844492	-1.310937118	0.189879009	0.422122796	47.31345857	1.185859622	0.353480229	3.354811735	0.00079419	0.008247276
GRMZM2G108103	529.2586489	0.392654344	0.352646566	1.113450071	0.265515181	0.51598147	539.5317557	-0.637098506	0.243158987	-2.620090317	0.008790648	0.0480802
GRMZM2G108153	5.39863483	0.562008316	0.461289572	1.218341688	0.223094154	0.466082655	28.06487283	1.825663965	0.503959494	3.622640284	0.000291611	0.003854402
GRMZM2G108255	9.311139675	-0.63774046	0.408928274	-1.559541124	0.118868359	0.318319256	197.2010172	0.822154147	0.298804342	2.751479921	0.005932666	0.035973957
GRMZM2G108309	81.82739596	-0.425211463	0.109349316	-3.888560797	0.00010084	0.001983428	313.6426087	0.577520806	0.220455673	2.619668605	0.008801525	0.048117567
GRMZM2G108457	96.68817985	0.047204122	0.135387054	0.348660532	0.727344178	0.873505722	861.2138229	-0.637804654	0.184967017	-3.448207487	0.00056432	0.006413278
GRMZM2G108480	191.5369369	-0.288843547	0.265138172	-1.089407625	0.27597417	0.527465161	207.6109668	0.728050055	0.276341809	2.634599727	0.008423655	0.046517827
GRMZM2G108487	6.240228839	0.371249434	0.459368011	0.80817433	0.418990233	0.659837668	196.0157466	-1.353836552	0.388628918	-3.483622779	0.000494676	0.00581656
GRMZM2G108597	49.82407401	-2.102075461	0.387640547	-5.422744022	5.87E-08	3.81E-06	14.0603031	-2.233481299	0.509028778	-4.387730899	1.15E-05	0.000307942
GRMZM2G108643	1627.141485	0.439241456	0.163933849	2.679382318	0.007375812	0.049900504	9059.019499	-0.952554975	0.235379848	-4.046884144	5.19E-05	0.001014691
GRMZM2G108723	158.788352	0.107044071	0.36543102	0.292925517	0.769579084	0.895514511	877.1183294	0.658809709	0.248909013	2.646789292	0.008125997	0.045245822
GRMZM2G108775	64.41948382	0.196198887	0.146682011	1.337579739	0.181033473	0.410612994	587.781762	-0.624653006	0.189378749	-3.298432421	0.000972263	0.00961886
GRMZM2G108847	4.163295493	1.56147072	0.415698102	3.756261369	0.000172471	0.002981521	124.9628847	1.283704241	0.34703778	3.699033113	0.000216422	0.003057737
GRMZM2G109140	124.0941844	-0.84254717	0.259382793	-3.248277041	0.001161062	0.012956626	333.8175228	0.825018659	0.281456489	2.931247608	0.003376036	0.023880916
GRMZM2G109165	1861.845237	0.265639993	0.185186259	1.434447649	0.151444558	0.367606522	9931.212201	-0.753868387	0.206775811	-3.645824843	0.000266535	0.003594267
GRMZM2G109244	1896.13717	0.359342283	0.137279602	2.617594142	0.008855206	0.057019989	9862.645847	-1.215362174	0.186432793	-6.519036458	7.08E-11	9.73E-09
GRMZM2G109326	158.9167679	0.626785391	0.237156586	2.642917921	0.008219496	0.053920843	207.1126029	0.889358804	0.244497637	3.637494477	0.000275303	0.003688318
GRMZM2G109348	16.0005319	-0.687870375	0.348548164	-1.973530337	0.048435172	0.180527945	95.76964862	0.983965835	0.269373426	3.652794747	0.000259402	0.003529318
GRMZM2G109354	115.4041639	-0.020054534	0.137952078	-0.145373192	0.884416229	0.951063619	784.0385147	0.597073167	0.227137484	2.628686188	0.008571542	0.047164568
GRMZM2G109383	1359.495097	0.433594729	0.135331578	3.203943497	0.001355591	0.014561855	11657.33665	-0.728312767	0.217782562	-3.344219854	0.000825143	0.008506795
GRMZM2G109405	24.53215594	1.03976944	0.360747159	2.882266469	0.003948257	0.032160536	257.0554491	1.079335467	0.385960214	2.796494112	0.005166035	0.032375036
GRMZM2G109526	444.4974242	-0.054061719	0.239441414	-0.225782657	0.821370467	0.92077893	3181.869942	-0.83782065	0.220260646	-3.803769148	0.000142511	0.002241229
GRMZM2G109668	15.32606713	0.230415993	0.359357393	0.641188961	0.521399921	0.739525234	178.9049677	-0.617036117	0.235781942	-2.616977843	0.00887121	0.048384292
GRMZM2G109674	1009.978643	0.340377256	0.162332882	2.096785633	0.036012556	0.148674608	3543.822365	-1.756284395	0.237939941	-7.381208824	1.57E-13	3.76E-11
GRMZM2G109677	18.07051751	-0.161042675	0.225860115	-0.71301954	0.475833666	0.706837209	348.5343751	-0.561403884	0.209400825	-2.681001298	0.007340223	0.041977885
GRMZM2G109680	17.70657717	0.45863813	0.253749644	1.807443442	0.070693166	0.23195349	174.0999076	-0.725297243	0.248790659	-2.915291295	0.003553567	0.024815607
GRMZM2G109725	168.0038895	0.576091297	0.133926751	4.301540162	1.70E-05	0.000467627	731.8553827	-0.735670334	0.20370836	-3.611389999	0.00030456	0.003976255
GRMZM2G109830	137.1303822	-1.045027191	0.384942956	-2.714758574	0.00663241	0.046492417	3254.809305	1.504927925	0.281727735	5.341781231	9.20E-08	5.38E-06
GRMZM2G109881	15.89764136	-0.536810271	0.248637379	-2.159008725	0.03084949	0.134270705	49.26975146	0.845331789	0.302582468	2.793723624	0.005210499	0.032560999
GRMZM2G110023	84.12164249	-0.336369713	0.204145098	-1.647699192	0.099414414	0.28506723	1092.938863	-0.611781348	0.205909083	-2.971123652	0.002967123	0.021753459
GRMZM2G110063	1792.229152	0.26625719	0.120298905	2.213296861	0.026877186	0.122688847	11559.17196	-1.000968547	0.203729784	-4.913216545	8.96E-07	3.76E-05
GRMZM2G110145	180.6927685	0.729666733	0.314048297	2.323422032	0.020156492	0.101129984	78.64684993	-1.847885411	0.274905391	-6.721895856	1.79E-11	3.02E-09
GRMZM2G110192	1573.588292	-0.19028392	0.290296552	-0.655481159	0.512158013	0.733183966	13692.00449	0.7379406	0.271024185	2.722785052	0.006473416	0.038390328
GRMZM2G110236	329.7407195	-0.110173935	0.23314866	-0.472548011	0.636535681	0.818681261	755.6276611	-0.7542852	0.274475595	-2.748095694	0.005994251	0.036254591
GRMZM2G110258	479.3492057	0.216776449	0.199031533	1.089156306	0.276084964	0.527578423	2484.069334	-0.803944838	0.217833073	-3.69064636	0.000223685	0.003135413
GRMZM2G110277	1570.039118	0.546589303	0.230221352	2.374190311	0.017587483	0.092849605	10419.12963	-1.131049816	0.179478585	-6.301865018	2.94E-10	3.32E-08
GRMZM2G110286	4.27688846	2.61870296	0.444525329	5.891009549	3.84E-09	3.53E-07	17.72499822	-1.45262503	0.477909498	-3.039539986	0.002369397	0.01839605
GRMZM2G110294	1395.027599	0.557180458	0.217225722	2.564983798	0.010318062	0.063797161	14583.54873	-1.298341842	0.218008204	-5.9554724	2.59E-09	2.47E-07
GRMZM2G110304	20.41590297	-0.069666878	0.317602567	-0.219352376	0.826375565	0.923038855	98.20514153	0.691434394	0.243001997	2.84538565	0.004435768	0.029089689
GRMZM2G110328	143.2245002	0.322179419	0.188102332	1.712788007	0.086751547	0.262052219	2129.591741	-0.52871712	0.192572556	-2.745547612	0.006041	0.036485587
GRMZM2G110333	105.8134882	-0.47861333	0.137365	-3.484245123	0.000493527	0.006729638	633.5825866	0.483380286	0.184230994	2.623772876	0.008696175	0.047673556
GRMZM2G110345	242.9744565	3.415478167	0.268224143	12.73367168	3.84E-37	4.36E-33	280.0438994	-2.690675454	0.347144467	-7.750881004	9.13E-15	3.09E-12
GRMZM2G110408	5546.052178	0.297081133	0.170101576	1.746492536	0.080725403	0.251483008	33326.7277	-0.881689701	0.250776545	-3.515837983	0.000438368	0.005294991
GRMZM2G110423	36.889802	-0.589620664	0.266800845	-2.20996551	0.027107556	0.123239796	211.6534242	1.158297579	0.261508625	4.429290152	9.45E-06	0.00026557
GRMZM2G110553	0.031937703	-0.083921122	0.230127515	-0.364672266	0.715356063	NA	20.1783914	-2.076628842	0.509648377	-4.07463054	4.61E-05	0.000925876
GRMZM2G110558	5.946947257	1.1405239	0.377914752	3.017939613	0.002544996	0.023491794	61.08104188	-1.614592407	0.333728974	-4.838034853	1.31E-06	5.27E-05
GRMZM2G110657	215.8777823	-0.387780867	0.181019723	-2.142202305	0.032177206	0.138273045	1295.812384	-0.823554933	0.253395854	-3.250072649	0.001153755	0.010820311
GRMZM2G110714	93.19153253	2.800264601	0.294434105	9.510666578	1.89E-21	2.05E-18	79.89470879	-1.855811765	0.393482035	-4.716382456	2.40E-06	8.76E-05
GRMZM2G110822	47.97044238	-0.319013881	0.1963476	-1.624740411	0.104217883	0.293378859	537.0489884	0.71048486	0.166896308	4.257043598	2.07E-05	0.000492352
GRMZM2G110862	47.90117136	0.274792523	0.270615116	1.015436707	0.309897703	0.561601442	108.455632	-0.815802203	0.270978291	-3.010581402	0.00260748	0.019811648
GRMZM2G110897	91.86583981	-0.458961272	0.11604712	-3.954956163	7.65E-05	0.001596969	223.2133316	0.622384833	0.2141869	2.905802517	0.003663126	0.025356441
GRMZM2G110908	353.9232073	-0.287992949	0.114608708	-2.512836542	0.011976481	0.071218803	1336.555359	-0.472029331	0.150357125	-3.139387851	0.001693012	0.014289008
GRMZM2G111146	8.047645698	-0.108147405	0.412123134	-0.262415274	0.793001298	0.906732329	17.41264246	-1.341751496	0.466765003	-2.874576045	0.004045703	0.02718616
GRMZM2G111164	321.3194192	-0.081351062	0.258048031	-0.315255506	0.752567665	0.8868394	1363.237943	-0.95245516	0.23692318	-4.020101193	5.82E-05	0.001118351
GRMZM2G111172	43.06066878	0.394529553	0.22767744	1.732844293	0.083123348	0.255412718	1110.79025	-0.566354519	0.207183685	-2.73358647	0.006264867	0.037487221
GRMZM2G111216	266.0287398	0.254171947	0.287835752	0.88304509	0.37721191	0.622461355	1600.546325	-1.092119031	0.221001315	-4.941685658	7.75E-07	3.30E-05
GRMZM2G111225	65.30415991	-0.35744753	0.177670166	-2.011860168	0.044234679	0.169983644	259.1759836	0.664022049	0.197172606	3.367719594	0.000757926	0.007967944
GRMZM2G111300	157.6576868	0.45289591	0.253699677	1.785165497	0.074234477	0.23930382	757.2777473	-0.696487533	0.246151807	-2.829504039	0.004662021	0.030105796
GRMZM2G111475	204.3337993	-0.273745335	0.234686423	-1.166430219	0.243440547	0.490095876	1955.602013	-0.585379804	0.155603164	-3.762004511	0.000168557	0.002541243
GRMZM2G111501	96.1646604	-0.297355792	0.190300081	-1.562562618	0.118155507	0.317008711	631.6809108	-1.00162238	0.262848802	-3.810640838	0.000138607	0.002192212
GRMZM2G111579	117.9410241	0.879903143	0.17055055	5.159192653	2.48E-07	1.35E-05	828.0420751	-0.737454667	0.190199987	-3.877259294	0.00010564	0.001767849
GRMZM2G111637	8.855682012	-0.920288732	0.389159609	-2.364810506	0.018039298	0.094322965	128.6248881	-1.954204602	0.36069418	-5.417898905	6.03E-08	3.74E-06
GRMZM2G111642	39.47722877	0.007618012	0.304292424	0.025035168	0.980026912	0.992160932	148.1693288	0.744675807	0.25122773	2.964146543	0.003035237	0.022093293
GRMZM2G111672	82.72676691	-0.232616725	0.189226557	-1.229302738	0.218958321	0.460774705	266.8949777	0.732110505	0.194055969	3.772677067	0.000161505	0.002471854
GRMZM2G111922	60.87145334	0.897904416	0.212262986	4.230150685	2.34E-05	0.000607887	202.1847921	-0.807794521	0.237325302	-3.403743786	0.000664691	0.007233898
GRMZM2G111984	3.181128354	-0.66697575	0.424604447	-1.570816685	0.116225235	0.313646462	20.72415289	1.125692463	0.404196311	2.785014194	0.005352538	0.033231249
GRMZM2G112057	132.162037	0.979934773	0.256390938	3.822033575	0.000132356	0.002435526	454.0253086	-0.892275278	0.263734832	-3.383228796	0.000716389	0.007636709
GRMZM2G112176	34.51333371	-0.763174347	0.25845822	-2.952795799	0.003149102	0.027502238	120.8921348	0.736466952	0.276683859	2.661763338	0.007773251	0.043791723
GRMZM2G112244	39.99273354	0.450308687	0.383309308	1.174791946	0.240077963	0.486456848	173.2560498	1.008477581	0.310875263	3.243994298	0.001178661	0.010968596
GRMZM2G112247	32.27502739	3.681263302	0.3927482	9.373087646	7.04E-21	6.66E-18	90.67124477	-1.761732148	0.41669591	-4.227860424	2.36E-05	0.00054483
GRMZM2G112285	57.8475489	-0.92452639	0.223477929	-4.136991943	3.52E-05	0.000861614	238.5286111	0.864197538	0.270732171	3.192075535	0.001412544	0.012590822
GRMZM2G112377	28.66145642	2.162885233	0.366869435	5.895517661	3.74E-09	3.45E-07	84.68042354	-1.08189673	0.337341686	-3.207124333	0.00134069	0.012091167
GRMZM2G112623	0.353154224	0.268561417	0.393816134	0.681946201	0.49527297	NA	76.2383962	-0.864071841	0.329289063	-2.624052661	0.008689035	0.047658347
GRMZM2G112686	15.03793472	0.937795916	0.292928001	3.201455349	0.001367353	0.014674312	36.05926713	-1.337870485	0.397227984	-3.368016701	0.00075711	0.00796722
GRMZM2G112728	783.7798179	-0.14114783	0.167837985	-0.840976676	0.400361001	0.643264246	6331.035554	-0.860854895	0.213697865	-4.028373863	5.62E-05	0.001087571
GRMZM2G112793	22.43205744	-0.032728689	0.226341301	-0.144598837	0.885027615	0.951409156	175.7402947	0.788240412	0.249440189	3.160037738	0.001577487	0.013583208
GRMZM2G112805	131.5549582	-0.051971175	0.161240798	-0.322320257	0.747210089	0.884217433	521.9681772	0.894313489	0.217558405	4.110682312	3.94E-05	0.000817353
GRMZM2G112830	207.3855754	0.525099419	0.13670615	3.841081177	0.000122494	0.002303529	987.5777219	-0.779710152	0.247813981	-3.146352551	0.001653206	0.014053569
GRMZM2G112895	238.3750599	0.089852975	0.163226817	0.550479242	0.58199071	0.781473329	1519.377621	-0.691337653	0.227535336	-3.038374895	0.002378578	0.018433767
GRMZM2G112968	905.5004018	0.413579432	0.204600185	2.021403014	0.043238063	0.167420258	3414.55064	-0.696264995	0.243671211	-2.85739539	0.004271334	0.028355448
GRMZM2G113017	502.5641341	-0.079513082	0.180881628	-0.439586281	0.660236778	0.833252955	2454.342082	-0.820145427	0.190409611	-4.307269071	1.65E-05	0.000413594
GRMZM2G113033	13280.39819	1.014752331	0.182782527	5.55169222	2.83E-08	2.05E-06	34461.18921	-2.147923496	0.215296567	-9.976580316	1.93E-23	2.20E-20
GRMZM2G113093	952.8817681	0.23146658	0.121283675	1.908472673	0.056330152	0.199872094	5771.186823	-0.614842077	0.193087779	-3.184261992	0.001451236	0.01283832
GRMZM2G113129	179.8449909	0.240133612	0.204542216	1.174005136	0.240392968	0.486709751	1304.201817	-0.687934304	0.178073619	-3.863201686	0.000111911	0.001845269
GRMZM2G113159	85.58339224	0.088288529	0.201085955	0.439058654	0.660619037	0.833424512	245.2293319	-0.802134767	0.243047441	-3.300321799	0.00096574	0.009580502
GRMZM2G113181	112.0248565	0.405946982	0.223324309	1.817746505	0.069102886	0.228577282	643.2257043	-0.791310512	0.239348942	-3.306095717	0.000946058	0.009447283
GRMZM2G113205	530.9428872	0.659593082	0.203166795	3.246559465	0.00116809	0.013015865	3787.02157	-1.149771428	0.22301093	-5.155672979	2.53E-07	1.28E-05
GRMZM2G113216	74.68000562	-0.239863314	0.15046549	-1.594141711	0.110904298	0.304316461	523.6478221	0.527593008	0.192646302	2.738661496	0.006168985	0.037069551
GRMZM2G113228	138.2807145	0.563929219	0.233431266	2.415825555	0.015699581	0.086095455	1622.388274	-1.051274575	0.230562465	-4.559608501	5.12E-06	0.000163323
GRMZM2G113250	31.1187144	-0.145874687	0.207240533	-0.703890716	0.481500833	0.711437698	207.1119437	0.632799727	0.222092849	2.849257547	0.004382139	0.028819423
GRMZM2G113252	36.4900773	-0.090444004	0.332484347	-0.272024848	0.785602914	0.9031617	172.9782159	-0.739724672	0.234280303	-3.157434339	0.001591641	0.013655445
GRMZM2G113267	420.1899232	-0.404996515	0.180586908	-2.242668193	0.024918219	0.116615263	2379.742351	-0.634627863	0.170580854	-3.720393285	0.000198913	0.002875291
GRMZM2G113276	26.9027529	0.001548735	0.256445477	0.006039235	0.995181417	0.997720612	125.0568054	0.810166835	0.286632887	2.826496443	0.004706027	0.030284482
GRMZM2G113287	33.8172164	0.13143793	0.317362505	0.414157084	0.678759069	0.845070119	60.5854658	-1.283112199	0.322523224	-3.978355984	6.94E-05	0.001279816
GRMZM2G113319	16.49534146	-0.433134009	0.29504367	-1.46803356	0.142095107	0.354620642	94.83123364	1.266543657	0.364752235	3.472339678	0.000515943	0.005984715
GRMZM2G113325	571.7104105	-0.053114853	0.157502754	-0.337231263	0.735942571	0.877571901	4926.272997	-0.488403134	0.157560284	-3.099785826	0.001936606	0.015770987
GRMZM2G113340	824.9217374	0.743605893	0.278682883	2.668286928	0.007623912	0.051091689	873.5289103	-1.781747161	0.380780953	-4.679191927	2.88E-06	0.000102168
GRMZM2G113349	6802.526144	0.398867163	0.191876404	2.07877131	0.037638375	0.15296613	12021.46882	-1.616429146	0.244469612	-6.611983933	3.79E-11	5.69E-09
GRMZM2G113408	460.6181303	0.641675326	0.136358166	4.705807826	2.53E-06	9.47E-05	4156.490872	-0.52906111	0.159906736	-3.308560494	0.000937769	0.009386498
GRMZM2G113439	46.89810515	-0.640466219	0.173681715	-3.687585759	0.000226392	0.003699526	146.4554439	0.8966158	0.250211983	3.583424705	0.000339119	0.004316422
GRMZM2G113480	100.0145953	1.343397065	0.330071729	4.070015542	4.70E-05	0.001089822	638.641656	-1.080109184	0.267397069	-4.039345636	5.36E-05	0.001042671
GRMZM2G113495	155.5225679	0.631460825	0.162714994	3.880778336	0.000104123	0.002033887	1384.453138	-0.71486827	0.25467377	-2.806996063	0.005000585	0.031673345
GRMZM2G113512	36.10973982	-0.851652257	0.274672092	-3.100614444	0.001931196	0.019091585	255.6949995	1.28282908	0.310185232	4.135687163	3.54E-05	0.000751496
GRMZM2G113618	32.33085774	-0.48750715	0.289567712	-1.683568747	0.092265043	0.272658624	374.6235911	0.816178674	0.283117176	2.882829945	0.003941201	0.026692
GRMZM2G113928	13.46888467	-0.872253542	0.324829476	-2.685265984	0.007247211	0.049278092	55.80752007	0.943888586	0.319531782	2.953974028	0.003137104	0.022618552
GRMZM2G113967	72.30769768	2.932495339	0.299326259	9.796986582	1.16E-22	1.46E-19	213.8148177	-1.020779354	0.293309082	-3.480217343	0.000501007	0.005872859
GRMZM2G114044	24.93531454	0.732261481	0.254221861	2.880403278	0.003971668	0.032256684	154.1868674	-0.745500136	0.247730953	-3.009313634	0.002618387	0.019851296
GRMZM2G114137	1051.321317	0.069102127	0.189706741	0.364257623	0.715665641	0.866736233	2263.945582	-0.660518637	0.206199487	-3.20329913	0.001358628	0.012211613
GRMZM2G114192	27.48030607	0.484847337	0.209312079	2.316384887	0.020537263	0.102339144	496.5914635	0.65610353	0.249204978	2.632786618	0.008468753	0.046666793
GRMZM2G114234	81.57423638	0.095390472	0.180653216	0.52803085	0.597477924	0.792054311	600.3230742	-1.064554822	0.213769092	-4.979928635	6.36E-07	2.78E-05
GRMZM2G114322	19.6272066	-0.772413225	0.310388041	-2.488540548	0.012826861	0.074461404	112.9618455	0.995208771	0.335611635	2.965358372	0.003023305	0.022021478
GRMZM2G114399	35.95120685	-0.27193514	0.301151489	-0.902984547	0.366534097	0.614490799	317.4988792	-0.586651172	0.217419445	-2.698246118	0.006970588	0.040368804
GRMZM2G114469	656.4525849	-0.261602977	0.144885842	-1.805579994	0.07098397	0.232562666	2599.394872	-0.65468529	0.247561914	-2.64453154	0.008180408	0.045513127
GRMZM2G114550	1.912722776	1.581954712	0.450547301	3.511184524	0.000446115	0.006258288	140.6795639	-0.944551942	0.318457259	-2.966024218	0.003016767	0.021988882
GRMZM2G114557	474.3975053	0.011607433	0.099990975	0.116084807	0.90758533	0.962139639	1720.644324	-0.662100032	0.155466596	-4.258792877	2.06E-05	0.000489607
GRMZM2G114588	34.23147138	-0.109145037	0.457825583	-0.238398729	0.811571853	0.915923723	149.4941215	1.184386609	0.389489127	3.040872069	0.00235894	0.01832821
GRMZM2G114642	188.9367769	0.624363716	0.263126787	2.372862618	0.017650828	0.092996234	75.31988268	-1.100284925	0.337091308	-3.264056052	0.001098294	0.010453409
GRMZM2G114704	193.3979528	-0.390752442	0.218004901	-1.792402101	0.073068578	0.236930085	392.4904973	0.66468217	0.247005626	2.690959634	0.007124681	0.041009236
GRMZM2G114707	41.88929122	-0.237100674	0.197016907	-1.203453442	0.228800898	0.472807973	400.727792	-0.570889579	0.180326968	-3.165858023	0.001546262	0.013411845
GRMZM2G114751	1336.794811	-0.016586154	0.273350335	-0.060677277	0.951616229	0.981273177	403.930963	-2.356092261	0.365158222	-6.452250342	1.10E-10	1.42E-08
GRMZM2G114789	42.06025544	0.957471343	0.309240154	3.096206399	0.001960139	0.019251938	51.18897232	-0.896336774	0.339745915	-2.638256222	0.008333359	0.046207339
GRMZM2G114850	28.06241421	0.738060972	0.299303432	2.465928863	0.013665847	0.078141545	131.0067396	-1.150835342	0.390179083	-2.949505476	0.003182829	0.02285548
GRMZM2G114998	75.58963719	0.569707239	0.251078335	2.269041804	0.023265784	0.111575483	251.9299823	-0.756610019	0.288627554	-2.621406063	0.008756789	0.047919596
GRMZM2G115198	50.87449847	-0.086153592	0.18835931	-0.457389615	0.647391028	0.824936689	754.013042	-0.603439239	0.177878754	-3.392418861	0.000692784	0.00744464
GRMZM2G115372	397.3294037	0.267472219	0.146083357	1.830956133	0.067107091	0.224279332	2121.944272	-0.540311139	0.1910148	-2.828634943	0.004674699	0.030146576
GRMZM2G115420	94.37365906	-0.811000379	0.137897937	-5.881163953	4.07E-09	3.67E-07	354.5478979	0.71370235	0.191481794	3.727259565	0.000193573	0.002813209
GRMZM2G115658	170.3789771	1.49124019	0.38138171	3.910098858	9.23E-05	0.001864262	235.9522084	-1.287627468	0.268856152	-4.789280293	1.67E-06	6.44E-05
GRMZM2G115660	182.6103669	-0.22887715	0.27825879	-0.822533403	0.410773384	0.652648346	2751.954355	1.012023467	0.324845273	3.115401547	0.001836947	0.01512112
GRMZM2G115705	38.91321016	-0.43823454	0.426691888	-1.027051493	0.304396218	0.556776141	153.1014969	1.289978241	0.297680926	4.333425919	1.47E-05	0.00037529
GRMZM2G115755	88.15278316	-0.265943931	0.169822128	-1.566014601	0.117345199	0.315730361	477.1893607	0.811144991	0.192765148	4.207944218	2.58E-05	0.000585742
GRMZM2G115901	57.81021875	0.107406441	0.189264265	0.567494559	0.570378222	0.773938599	670.7253783	-0.575086787	0.188346123	-3.053350812	0.002263012	0.017815227
GRMZM2G115981	19.2909334	-1.046101457	0.297612214	-3.514981599	0.000439784	0.006196293	108.3130491	1.007767619	0.36265606	2.778852282	0.005455133	0.033730692
GRMZM2G116185	2.643717277	0.718868214	0.411222258	1.748125741	0.080442257	0.251164345	52.06217219	-1.497231273	0.44680776	-3.350951815	0.000805343	0.008335734
GRMZM2G116258	882.7345808	-0.614054375	0.152418769	-4.028732012	5.61E-05	0.001251593	6584.368754	-0.651183435	0.150503244	-4.326706964	1.51E-05	0.000384788
GRMZM2G116517	63.76064531	0.342007044	0.23024303	1.485417579	0.137433242	0.34705304	523.0417146	-0.583508873	0.173134527	-3.370262891	0.000750965	0.007911199
GRMZM2G116520	2.663476333	0.715749927	0.460274673	1.555049559	0.119934267	0.320085269	75.44608976	1.395094716	0.439276326	3.175893241	0.001493759	0.013084201
GRMZM2G116538	17.267659	-0.744073234	0.356618157	-2.086470417	0.036936032	0.151155394	59.10840454	1.143495928	0.384652005	2.972806359	0.002950906	0.021664362
GRMZM2G116554	22.95025685	-1.038904742	0.381047951	-2.726440964	0.00640214	0.045297937	95.39487227	1.844177464	0.385014386	4.789892354	1.67E-06	6.43E-05
GRMZM2G116584	12.05845688	0.895522018	0.336774217	2.659116915	0.007834577	0.052027276	22.99633603	1.118013855	0.38736948	2.88616918	0.003899625	0.026496729
GRMZM2G116614	546.7418102	-1.111611928	0.212582607	-5.229082201	1.70E-07	9.89E-06	841.9733922	-1.35801595	0.339351555	-4.001796745	6.29E-05	0.001180833
GRMZM2G116629	12.88964945	-0.903481973	0.363038461	-2.488667377	0.012822287	0.074461404	170.9704942	1.907328143	0.293532525	6.497842594	8.15E-11	1.10E-08
GRMZM2G116670	71.58810115	0.625899416	0.249847743	2.505123357	0.012240869	0.072237667	141.858081	-0.858572242	0.286813231	-2.993488968	0.002758075	0.020580377
GRMZM2G116785	29.53176885	0.523383389	0.347259077	1.507184187	0.131763452	0.338537878	1271.441689	-0.726962847	0.256365075	-2.835654769	0.004573185	0.029716643
GRMZM2G117222	114.3379594	0.900393684	0.194243364	4.635389673	3.56E-06	0.000126947	2043.737357	-1.133563975	0.287577551	-3.941767958	8.09E-05	0.001433441
GRMZM2G117240	112.2676837	-0.195544435	0.250767389	-0.77978415	0.435517938	0.674456723	132.3005547	-0.882940613	0.339236721	-2.602727115	0.009248554	0.049913321
GRMZM2G117298	421.1698906	0.551931796	0.184419567	2.992804963	0.002764263	0.025057209	1240.571797	-0.58764116	0.159182971	-3.691608192	0.000222841	0.003125632
GRMZM2G117300	159.3315304	-0.179812448	0.249841468	-0.719706177	0.471705922	0.703467873	948.7782505	-0.784338333	0.235486968	-3.330708021	0.000866254	0.008828173
GRMZM2G117369	189.2922296	0.197211632	0.339062717	0.581637621	NA	NA	546.221301	-0.742603162	0.195249567	-3.803353696	0.00014275	0.002242768
GRMZM2G117412	1964.025405	0.50088834	0.181586834	2.758395693	0.005808584	0.04233364	7851.64592	-1.116272348	0.272820265	-4.091603493	4.28E-05	0.000871517
GRMZM2G117459	60.4172869	0.199381548	0.196600826	1.014143997	0.310514047	0.56223122	355.7293692	-0.620803423	0.222422245	-2.79110312	0.005252873	0.032775055
GRMZM2G117497	30.30390494	-1.441640023	0.294642833	-4.892839259	9.94E-07	4.36E-05	37.45060308	-1.586199489	0.490421547	-3.234359298	0.00121916	0.011278446
GRMZM2G117531	1693.639805	0.594984622	0.164560487	3.615598323	0.000299655	0.004601869	8974.654891	-0.841911611	0.272513667	-3.089428952	0.002005417	0.016182999
GRMZM2G117558	365.4629612	0.345957829	0.175462774	1.971687903	0.048645245	0.18103225	2786.448907	-1.031388747	0.194917549	-5.291410417	1.21E-07	6.85E-06
GRMZM2G117609	101.835371	0.229266167	0.213710548	1.07278826	0.283366129	0.53607638	745.7732527	-0.57918675	0.189630681	-3.054288199	0.002255952	0.017787318
GRMZM2G117642	330.082038	0.876358105	0.210230428	4.168559779	3.07E-05	0.000762711	2707.719001	-0.942046326	0.183431852	-5.135674716	2.81E-07	1.38E-05
GRMZM2G117878	24.80667198	0.081325265	0.411911127	0.19743401	0.843487917	0.931427329	66.74901283	0.897307295	0.274133966	3.273243767	0.001063207	0.010215224
GRMZM2G117930	3.023587902	-0.488803257	0.428612064	-1.140432802	0.254106034	0.502758352	42.37392059	1.402652037	0.426723615	3.287026982	0.001012511	0.009879515
GRMZM2G117942	6.292838113	1.21988197	0.448207108	2.721692605	0.006494853	0.045811113	76.42587008	1.516666416	0.429350188	3.532469432	0.000411698	0.00503869
GRMZM2G117968	841.103648	0.161605033	0.24159641	0.668904942	0.503556117	0.727232391	4638.277901	-1.088028696	0.256327483	-4.244682164	2.19E-05	0.000513989
GRMZM2G117989	23.07406627	-1.340002036	0.42797822	-3.131005209	0.001742091	0.017629057	151.0925706	2.540753876	0.404983292	6.273725179	3.53E-10	3.91E-08
[truncated: 1,954 more rows]
