# Supplementary material for: The potential role of genetic assimilation during maize domestication
Source: PLoS One. 2017 Sep 8;12(9):e0184202. doi: 10.1371/journal.pone.0184202 (PMC5590903; doi:10.1371/journal.pone.0184202)
Supplement: S1 File — Flowering_genes.csv, Go_terms.xls, Maize_DE.csv, Maize_readcounts.csv, Teosinte_DE.csv, Teosinte_readcounts.csv and Teosinte_specific_in_domestication.xls. (ZIP) [file pone.0184202.s008.zip › supp_files/Maize_readcounts.csv]

	265ppm_Oh43.A	265ppm_Oh43.B	265ppm_B73.A	265ppm_B73.B	265ppm_W22.A	265ppm_W22.B	265ppm_Mo17.A	265ppm_Mo17.B	400ppm_Oh43.A	400ppm_Oh43.B	400ppm_B73.A	400ppm_B73.B	400ppm_W22.A	400ppm_W22.B	400ppm_Mo17.A	400ppm_Mo17.B
gene:AC148152.3_FG001	0	0	0	0	0	2	0	0	0	0	0	0	0	0	0	0
gene:AC148152.3_FG005	0	0	1	1	0	1	1	0	0	0	0	1	1	0	1	2
gene:AC148152.3_FG006	0	0	0	0	0	0	0	0	0	0	0	0	0	0	0	0
gene:AC148152.3_FG008	421	1113	506	495	1973	1505	1146	1462	1203	1282	1587	1090	1386	886	1194	1093
gene:AC148167.6_FG001	244	358	388	143	976	834	416	493	491	607	672	696	911	590	741	770
gene:AC149475.2_FG002	28	30	13	9	3	3	9	22	67	50	36	25	18	18	49	70
gene:AC149475.2_FG003	192	116	288	71	101	66	56	217	308	227	413	364	374	244	238	319
gene:AC149475.2_FG005	191	223	194	85	166	138	163	174	300	344	381	434	266	160	212	202
gene:AC149475.2_FG007	3	0	15	2	5	5	15	11	5	0	14	20	30	28	24	21
gene:AC149810.2_FG003	1	1	1	1	0	3	4	1	1	2	3	2	1	0	0	1
gene:AC149810.2_FG004	0	0	0	0	1	0	0	0	2	0	0	0	2	0	1	1
gene:AC149810.2_FG008	101	19	471	58	97	98	45	55	104	160	535	570	309	248	265	212
gene:AC149818.2_FG001	0	0	27	8	2	4	11	12	0	0	23	29	10	4	28	25
gene:AC149818.2_FG004	13	10	6	1	3	4	5	3	10	8	2	3	15	9	4	8
gene:AC149818.2_FG005	2	1	4	0	5	2	0	0	3	3	8	4	5	3	4	3
gene:AC149818.2_FG006	197	240	232	67	154	99	86	212	395	404	475	377	269	201	327	369
gene:AC149818.2_FG007	14	9	11	2	3	1	3	2	28	37	16	20	7	5	3	7
gene:AC149818.2_FG008	23	44	25	22	54	49	41	55	54	65	74	64	45	47	46	54
gene:AC149818.2_FG009	0	0	0	0	0	0	0	0	0	0	2	1	0	0	0	0
gene:AC149828.2_FG002	57	37	88	16	58	31	52	75	81	52	136	121	148	104	84	154
gene:AC149828.2_FG004	0	4	1	1	6	7	4	8	1	1	4	3	12	5	13	8
gene:AC149828.2_FG005	1	3	3	0	0	0	0	0	1	2	2	1	0	0	0	0
gene:AC149829.2_FG002	1	0	1	0	1	3	0	1	1	2	1	1	2	1	0	2
gene:AC149829.2_FG003	14	21	66	15	21	9	18	18	31	44	55	48	20	17	31	41
gene:AC149829.2_FG004	1	2	7	1	0	0	0	0	1	4	25	18	1	0	1	1
gene:AC149829.2_FG006	55	44	43	29	93	48	30	47	40	39	93	82	166	135	68	61
gene:AC150739.3_FG001	35	25	58	9	47	37	22	32	36	35	36	53	51	24	48	45
gene:AC152495.1_FG002	6	23	114	71	144	83	13	9	40	36	334	217	185	167	18	13
gene:AC152495.1_FG003	2	1	5	5	21	10	9	4	8	6	13	22	25	20	17	17
gene:AC152495.1_FG010	8	19	102	64	197	167	24	18	36	24	298	221	200	225	33	41
gene:AC152495.1_FG011	0	0	0	0	0	0	0	0	1	0	0	0	0	0	0	0
gene:AC152495.1_FG012	1	3	5	4	3	1	44	32	2	3	28	29	27	11	113	123
gene:AC152495.1_FG013	0	0	0	1	0	1	0	0	0	0	0	0	0	0	0	0
gene:AC152495.1_FG015	0	0	0	1	0	1	0	0	1	1	0	0	0	0	0	1
gene:AC152495.1_FG017	102	192	18	11	11	10	0	4	391	346	18	22	20	12	1	1
gene:AC155352.2_FG001	0	0	0	0	0	0	0	0	2	1	0	2	2	0	0	0
gene:AC155352.2_FG010	0	0	0	0	0	0	0	0	0	0	0	0	1	0	0	0
gene:AC155376.2_FG002	0	0	0	0	0	0	0	0	0	0	0	0	0	0	0	0
gene:AC155376.2_FG004	2	4	6	3	5	0	5	1	6	4	3	5	13	7	4	4
gene:AC155376.2_FG005	96	162	173	76	59	61	140	105	137	125	203	212	75	59	222	251
gene:AC155377.1_FG001	391	2111	368	222	1714	1444	440	645	1872	2238	1027	1028	1155	912	769	724
gene:AC155377.1_FG002	111	86	195	32	147	115	125	141	119	124	221	193	163	105	169	179
gene:AC155390.2_FG002	10	3	14	2	4	3	2	4	14	17	16	14	13	14	7	5
gene:AC155434.2_FG001	15	43	21	30	100	73	29	81	27	21	27	27	70	33	18	9
gene:AC155434.2_FG003	0	2	2	0	29	29	1	1	0	1	0	0	61	42	1	2
gene:AC155434.2_FG004	185	130	194	38	140	121	99	82	373	350	500	487	332	232	232	311
gene:AC155434.2_FG005	32	66	15	19	43	40	47	36	148	226	230	179	144	170	123	117
gene:AC155434.2_FG006	224	605	279	147	783	407	326	333	625	844	771	689	699	570	601	512
gene:AC155496.2_FG009	281	211	372	90	277	224	148	154	347	374	461	529	515	354	314	334
gene:AC155610.2_FG007	0	0	1	0	1	0	2	0	1	2	3	2	0	1	3	2
gene:AC155610.2_FG009	93	70	117	46	52	54	57	65	132	140	259	280	184	118	135	148
gene:AC155622.2_FG001	117	89	132	27	129	63	72	124	269	210	334	303	301	212	149	270
gene:AC155622.2_FG004	4	7	2	3	4	1	0	1	23	10	33	41	17	20	5	14
gene:AC155624.2_FG006	51	37	129	37	105	65	50	57	137	113	292	203	211	162	155	179
gene:AC155624.2_FG011	1140	1317	995	283	1117	873	1040	847	1535	2001	1266	1406	959	564	1662	1563
gene:AC159612.1_FG007	1	2	12	1	2	5	0	5	2	2	14	11	15	12	1	5
gene:AC165171.2_FG002	0	0	0	0	0	1	0	0	0	0	1	0	0	0	0	0
gene:AC165178.2_FG004	4	4	3	0	2	4	2	1	2	3	1	5	4	3	2	1
gene:AC166636.1_FG007	0	1	3	1	6	4	0	0	3	3	2	2	16	16	3	1
gene:AC166636.1_FG008	13	9	13	5	1	0	2	23	65	24	67	36	15	9	15	22
gene:AC166636.1_FG009	1	0	3	1	0	1	0	0	0	1	15	20	0	1	0	2
gene:AC177831.3_FG004	1	0	9	3	0	1	0	0	4	1	21	33	3	0	0	0
gene:AC177833.2_FG001	1	0	0	0	0	0	0	0	1	0	0	1	0	0	0	0
gene:AC177837.3_FG002	0	0	0	0	0	0	0	0	0	0	0	0	0	0	0	0
gene:AC177838.2_FG015	3	4	1	2	0	1	0	0	7	13	11	21	12	11	0	0
gene:AC177844.2_FG003	0	0	0	0	0	0	0	0	0	0	0	0	0	0	0	0
gene:AC177850.2_FG003	0	0	0	0	0	2	22	33	0	1	0	0	1	2	22	28
gene:AC177850.2_FG005	70	56	92	20	76	50	56	62	80	117	173	152	129	77	105	90
gene:AC177860.4_FG002	3	4	0	0	0	0	0	0	1	7	0	0	1	2	0	0
gene:AC177890.3_FG005	0	0	0	0	0	0	1	0	0	0	1	1	0	0	0	0
gene:AC177893.3_FG003	0	0	0	0	0	0	0	0	0	0	0	0	0	0	0	0
gene:AC177893.3_FG006	0	0	0	0	1	0	0	0	0	0	0	0	0	0	0	0
gene:AC177897.2_FG002	7	18	0	1	35	8	1	5	37	13	15	7	95	118	8	11
gene:AC177897.2_FG022	0	0	0	0	1	0	2	0	0	0	0	1	0	1	0	0
gene:AC177897.2_FG029	0	0	0	0	0	1	0	0	0	0	0	0	0	0	0	0
gene:AC177899.2_FG009	8	2	5	1	1	2	0	1	8	2	5	7	9	4	5	5
gene:AC177899.2_FG012	0	0	0	0	0	1	0	1	0	1	0	0	0	0	0	0
gene:AC177900.4_FG001	0	0	0	0	0	0	0	0	0	0	0	0	0	0	0	0
gene:AC177905.2_FG001	0	0	0	0	0	0	0	0	0	0	0	0	0	0	0	0
gene:AC177905.2_FG003	11	0	1	0	3	7	3	4	1	3	0	0	1	3	2	5
gene:AC177908.3_FG002	72	36	96	19	91	39	37	41	265	114	244	154	277	187	114	132
gene:AC177908.3_FG003	0	0	0	0	0	0	0	0	0	0	0	0	0	0	0	0
gene:AC177908.3_FG006	0	0	0	0	0	0	0	0	0	1	0	0	1	1	0	0
gene:AC177911.4_FG005	0	0	0	0	0	0	0	0	0	0	0	0	0	0	0	0
gene:AC177920.3_FG008	0	0	0	0	0	0	0	0	0	0	0	0	0	0	0	0
gene:AC177922.2_FG002	112	9	32	3	1	4	3	2	14	19	4	6	4	4	5	1
gene:AC177924.2_FG001	5	7	0	1	0	0	0	0	13	7	0	1	1	0	0	0
gene:AC177924.2_FG003	13	9	42	8	23	3	3	7	14	10	37	53	428	279	15	8
gene:AC177926.2_FG003	0	0	0	0	0	0	0	0	0	0	0	0	0	0	0	0
gene:AC177930.2_FG001	0	0	0	0	0	0	0	0	0	0	0	0	0	0	0	0
gene:AC177930.2_FG002	0	0	0	0	0	0	0	0	0	0	0	2	0	0	0	0
gene:AC177936.6_FG008	209	278	324	82	434	351	258	293	411	418	483	438	460	299	447	443
gene:AC177941.3_FG001	0	0	0	0	0	0	0	0	0	0	0	0	0	0	0	0
gene:AC177941.3_FG006	1	0	0	0	0	0	0	0	0	0	0	0	0	0	0	0
gene:AC177946.2_FG004	6	8	10	5	6	19	6	15	103	49	51	31	24	23	14	12
gene:AC177947.2_FG003	1	0	15	1	1	2	0	0	0	0	2	8	9	2	1	0
gene:AC182105.3_FG006	0	0	0	0	0	0	0	0	0	0	0	0	0	0	0	0
gene:AC182413.4_FG002	0	0	0	0	0	0	0	0	0	0	0	0	0	0	0	0
gene:AC182439.4_FG004	0	0	0	0	1	0	0	0	0	0	0	0	0	0	0	1
gene:AC182482.3_FG003	279	306	661	162	488	423	77	73	309	337	918	704	461	486	169	155
gene:AC182615.4_FG001	0	0	0	0	1	0	0	0	0	0	0	0	0	0	0	0
gene:AC182617.3_FG001	97	85	105	22	101	98	68	79	160	141	127	122	118	68	110	127
gene:AC182627.2_FG003	1	0	0	0	0	0	0	0	0	0	0	0	0	0	0	0
gene:AC182831.3_FG004	0	0	0	1	0	1	0	1	0	0	0	0	1	2	0	0
gene:AC182838.3_FG006	0	0	15	3	1	3	0	0	0	1	11	14	6	6	0	0
gene:AC183315.4_FG006	29	55	32	26	58	56	45	71	92	113	120	124	107	79	129	97
gene:AC183319.3_FG001	17	4	89	14	26	26	35	27	25	12	97	66	16	17	58	40
gene:AC183372.4_FG006	0	0	0	0	0	0	0	0	0	0	0	0	0	0	0	0
gene:AC183412.5_FG005	5	3	1	1	1	0	2	3	5	5	9	3	3	1	3	8
gene:AC183413.3_FG006	2	3	0	0	0	0	1	1	11	3	0	0	0	0	13	5
gene:AC183509.1_FG001	47	13	46	2	1	1	3	0	11	28	11	17	3	0	0	2
gene:AC183514.3_FG006	0	0	0	0	0	0	0	0	0	1	0	0	0	0	0	0
gene:AC183817.2_FG002	0	0	0	0	0	0	0	0	0	0	0	0	0	0	0	0
gene:AC183888.4_FG006	0	1	0	0	0	3	0	0	0	0	0	0	1	0	0	0
gene:AC183888.4_FG008	1	0	0	0	1	0	0	0	1	1	3	0	0	2	1	1
gene:AC183914.3_FG004	0	0	0	0	0	0	0	0	0	0	0	0	0	0	0	0
gene:AC183915.4_FG001	1	0	0	0	0	0	1	0	0	0	0	0	0	0	2	1
gene:AC183927.3_FG004	0	0	0	0	0	0	0	1	0	0	0	0	0	0	0	0
gene:AC183928.4_FG001	0	0	0	0	0	0	0	0	0	0	0	0	0	0	0	0
gene:AC183932.3_FG007	0	5	3	0	5	4	1	1	15	14	1	3	0	4	2	4
gene:AC183938.4_FG011	0	0	0	0	0	0	0	0	0	0	0	0	0	0	0	0
gene:AC183944.4_FG003	0	0	0	0	0	0	0	0	0	0	0	0	0	0	0	0
gene:AC183950.2_FG002	0	0	0	0	0	0	0	0	0	0	0	0	0	0	0	0
gene:AC183950.2_FG003	0	1	0	0	0	0	0	0	0	1	0	0	0	0	0	0
gene:AC183950.2_FG004	3	0	2	0	0	0	2	1	3	1	7	8	5	4	0	4
gene:AC183950.2_FG005	10	7	4	3	6	0	4	1	11	16	20	33	12	13	9	8
gene:AC183968.2_FG001	0	0	3	0	0	0	0	0	0	0	0	0	0	0	0	0
gene:AC184112.4_FG010	0	0	0	0	0	0	0	0	0	0	0	0	0	0	0	0
gene:AC184116.3_FG001	1	0	0	0	0	0	0	0	0	0	0	0	0	1	0	0
gene:AC184127.3_FG003	54	104	2	1	4	8	6	3	98	135	3	2	3	5	0	2
gene:AC184130.4_FG005	0	0	1	1	0	0	0	0	0	1	1	0	1	0	1	0
gene:AC184130.4_FG012	23	4	17	6	13	5	18	9	34	27	23	44	57	44	48	59
gene:AC184133.3_FG001	3	0	0	0	93	66	8	2	0	1	1	0	84	60	13	4
gene:AC184164.2_FG004	0	0	0	0	0	0	0	0	0	0	0	0	1	0	0	0
gene:AC184164.2_FG006	0	0	0	0	0	0	0	0	0	0	0	0	0	0	0	1
gene:AC184169.3_FG001	11	9	6	1	1	4	0	0	16	10	9	19	8	3	2	0
gene:AC184170.4_FG002	10	1	11	0	0	0	25	10	2	2	4	4	1	0	59	69
gene:AC184171.4_FG002	0	0	0	0	0	0	0	0	0	0	0	1	1	0	0	0
gene:AC184172.3_FG001	0	0	0	0	0	0	0	0	0	0	0	0	0	0	0	0
gene:AC184699.3_FG005	0	0	0	1	36	48	0	0	1	0	0	0	0	10	1	2
gene:AC184764.3_FG003	0	0	0	0	0	0	0	0	0	0	0	0	0	0	0	0
gene:AC184764.3_FG006	0	0	0	0	0	0	0	0	0	0	0	0	0	0	0	0
gene:AC184765.4_FG005	1	0	2	0	0	0	0	0	1	0	0	0	1	0	0	0
gene:AC184771.4_FG003	0	0	0	0	0	0	0	0	0	0	0	0	0	0	0	0
gene:AC184775.2_FG002	0	0	0	0	0	0	0	0	0	0	0	0	0	0	0	0
gene:AC184788.2_FG001	1	0	0	0	0	0	0	0	0	0	0	0	0	0	0	1
gene:AC184789.4_FG002	0	0	0	0	0	0	0	0	0	0	0	0	0	0	0	0
gene:AC184794.2_FG003	0	0	0	0	0	0	0	0	0	0	0	0	0	0	0	0
gene:AC184831.3_FG003	0	0	2	0	0	0	0	0	0	0	1	2	0	0	0	0
gene:AC184831.3_FG005	0	0	0	1	0	0	0	0	0	0	0	0	0	0	0	0
gene:AC184831.3_FG008	0	0	0	0	0	0	0	0	0	0	0	0	0	0	0	0
gene:AC184836.3_FG002	0	0	0	0	0	0	0	0	0	0	0	0	0	0	0	0
gene:AC184857.2_FG006	2	6	0	0	0	0	0	0	4	7	0	0	0	0	0	0
gene:AC184871.2_FG009	0	0	0	0	0	0	0	0	0	0	0	0	0	0	0	0
gene:AC185108.3_FG006	0	0	0	0	0	0	0	0	0	0	0	0	0	0	0	0
gene:AC185108.3_FG010	0	1	0	0	1	0	0	0	0	1	4	6	1	2	4	3
gene:AC185108.3_FG011	1	0	0	0	0	0	0	0	0	0	0	0	0	0	0	0
gene:AC185122.3_FG009	0	0	0	0	0	0	0	0	0	0	0	0	0	0	0	0
gene:AC185126.3_FG006	0	0	0	0	0	0	0	1	0	0	1	0	0	1	0	0
gene:AC185130.2_FG004	0	0	0	0	0	0	0	0	0	0	0	0	3	0	0	0
gene:AC185130.2_FG005	0	0	0	0	1	0	0	0	0	0	0	1	1	0	0	0
gene:AC185217.3_FG004	0	1	0	0	0	0	0	0	0	1	0	0	0	0	0	0
gene:AC185217.3_FG007	0	0	0	0	4	2	0	0	0	0	0	0	3	3	0	0
gene:AC185226.4_FG001	171	268	124	32	55	42	54	32	420	392	307	382	201	148	153	176
gene:AC185252.4_FG002	0	0	0	0	0	0	0	0	0	0	0	0	0	0	0	0
gene:AC185254.4_FG002	0	0	0	0	1	1	0	3	0	2	0	1	0	0	0	1
gene:AC185256.3_FG002	14	2	1	0	0	0	0	0	2	2	0	3	2	3	1	2
gene:AC185256.3_FG003	0	0	0	0	1	0	0	0	0	0	0	0	0	0	0	1
gene:AC185261.4_FG002	1	0	0	1	0	0	0	0	0	0	0	0	0	0	0	1
gene:AC185265.3_FG003	0	0	0	0	0	0	0	0	0	0	0	0	0	0	0	0
gene:AC185276.2_FG004	0	0	49	18	0	0	0	0	0	0	130	92	0	0	1	0
gene:AC185276.2_FG006	0	0	0	0	0	0	0	0	0	0	0	0	0	0	0	0
gene:AC185281.5_FG006	1	1	0	0	2	1	0	0	0	1	1	0	2	1	1	2
gene:AC185300.4_FG002	7	13	16	8	13	7	2	10	24	11	51	46	45	52	7	15
gene:AC185305.3_FG003	36	4	30	3	4	10	4	3	12	11	12	8	17	22	16	12
gene:AC185415.3_FG005	72	87	114	27	89	111	81	103	175	138	198	141	173	118	166	185
gene:AC185422.3_FG005	0	1	2	1	3	2	1	2	0	0	5	3	2	2	0	2
gene:AC185427.5_FG004	0	0	0	1	0	0	0	1	0	0	0	0	0	0	0	0
gene:AC185443.3_FG004	0	0	0	0	0	0	0	0	0	0	0	0	0	0	0	0
gene:AC185460.3_FG004	0	0	0	0	0	0	0	0	0	0	0	0	1	0	0	2
gene:AC185466.3_FG001	1	5	4	1	1	1	3	3	11	7	19	11	4	10	3	2
gene:AC185471.3_FG005	1	0	0	0	0	0	1	0	0	0	0	1	0	0	0	1
gene:AC185473.3_FG005	0	0	0	0	0	0	0	0	0	0	0	0	0	0	0	0
gene:AC185475.3_FG001	0	0	0	0	0	0	0	0	1	0	0	1	0	0	0	0
gene:AC185478.4_FG005	0	0	1	0	1	0	0	0	0	0	1	2	0	0	1	0
gene:AC185478.4_FG007	0	0	0	0	0	0	0	0	0	0	0	0	0	0	0	0
gene:AC185487.4_FG001	0	0	0	0	0	0	0	0	1	0	0	0	0	0	0	0
gene:AC185500.3_FG001	2	1	1	0	3	3	16	8	3	1	0	0	3	1	11	17
gene:AC185501.3_FG001	1	0	2	0	0	0	0	0	0	1	1	0	0	0	2	0
gene:AC185501.3_FG006	6	5	0	0	0	0	0	0	6	15	0	0	0	0	2	0
gene:AC185504.4_FG002	0	0	0	0	0	0	0	0	0	0	0	0	0	0	0	0
gene:AC185522.2_FG002	6	0	0	0	0	0	0	0	1	1	0	0	5	0	0	0
gene:AC185530.2_FG004	0	0	0	0	0	0	0	0	0	0	0	0	0	0	0	0
gene:AC185586.4_FG003	0	0	0	0	0	0	0	0	0	0	0	0	0	0	0	0
gene:AC185587.3_FG003	0	0	0	0	0	0	1	0	0	0	0	0	0	0	0	0
gene:AC185588.2_FG002	3	0	10	0	1	1	0	1	2	1	1	1	0	0	1	2
gene:AC185593.3_FG003	5	3	7	1	2	0	2	3	2	4	8	6	6	1	3	13
gene:AC185605.3_FG003	0	0	0	0	0	0	0	0	0	0	0	0	0	0	1	0
gene:AC185610.3_FG001	1	0	0	0	0	0	0	0	0	0	0	0	0	0	0	0
gene:AC185611.3_FG001	0	0	0	0	0	0	0	0	0	0	1	1	0	1	0	0
gene:AC185623.4_FG010	0	0	0	0	0	0	0	0	0	0	0	0	0	0	1	0
gene:AC185623.4_FG012	0	0	0	0	0	0	0	0	0	0	0	0	0	0	1	0
gene:AC185628.3_FG010	0	0	0	0	0	0	0	0	0	0	0	0	0	0	0	0
gene:AC185642.4_FG001	0	0	0	0	0	0	0	0	0	0	0	0	0	0	0	0
gene:AC185648.3_FG007	0	0	1	1	2	1	0	0	0	0	0	0	0	0	0	0
gene:AC185649.2_FG003	0	0	0	0	0	0	0	0	0	0	0	0	0	0	0	0
gene:AC185655.3_FG004	0	0	0	0	0	0	0	0	0	0	0	0	0	0	0	1
gene:AC185655.3_FG005	0	0	0	0	1	0	0	0	0	0	0	1	0	0	0	0
gene:AC185656.3_FG002	0	0	0	0	0	0	0	0	0	0	0	0	0	0	0	0
gene:AC185660.3_FG003	0	0	0	0	0	0	0	0	0	0	0	0	0	0	0	0
gene:AC186009.3_FG001	0	0	0	0	0	0	0	0	0	0	0	0	0	0	0	1
gene:AC186013.3_FG001	5	1	4	0	1	0	2	1	1	2	0	2	1	4	1	0
gene:AC186145.3_FG002	1	1	3	0	1	1	1	5	0	3	7	4	6	3	0	2
gene:AC186147.3_FG008	1	0	1	0	0	0	0	0	2	5	6	16	9	15	3	2
gene:AC186156.3_FG004	0	0	0	0	0	0	0	0	0	0	0	0	0	0	0	0
gene:AC186156.3_FG005	4	0	2	0	0	0	0	0	0	1	0	2	0	0	0	0
gene:AC186164.3_FG001	3	0	3	1	0	0	0	0	3	1	3	10	0	0	0	1
gene:AC186166.3_FG008	0	1	3	2	0	2	1	3	0	0	1	5	10	7	2	1
gene:AC186189.3_FG004	0	0	0	0	0	0	0	0	0	0	0	0	0	0	0	0
gene:AC186189.3_FG005	0	0	0	0	0	0	0	0	0	0	0	0	0	0	0	0
gene:AC186195.4_FG001	0	0	0	0	0	0	0	0	0	0	0	0	0	0	0	0
gene:AC186231.4_FG002	0	2	0	0	0	3	0	0	4	0	0	0	1	0	0	1
gene:AC186233.3_FG007	1	2	0	1	0	0	0	0	2	2	0	1	1	0	0	0
gene:AC186283.4_FG002	0	0	0	0	0	0	0	0	0	0	0	0	1	1	0	0
gene:AC186284.3_FG007	0	0	0	0	0	0	0	0	0	1	0	0	0	2	0	0
gene:AC186287.7_FG005	0	1	1	1	1	0	0	0	0	0	1	1	1	1	0	0
gene:AC186309.3_FG002	0	0	0	0	0	0	0	0	0	0	0	0	0	0	0	0
gene:AC186309.3_FG006	0	0	0	0	0	0	0	0	0	0	1	0	0	0	0	0
gene:AC186310.4_FG004	0	0	0	0	0	0	0	0	0	0	0	0	0	0	0	0
gene:AC186322.4_FG003	0	1	0	0	0	0	0	0	0	0	0	0	0	0	0	0
gene:AC186322.4_FG005	0	0	0	0	0	0	0	0	0	0	0	0	1	0	0	0
gene:AC186329.3_FG006	0	0	0	0	0	0	0	0	0	0	0	0	1	0	0	0
gene:AC186337.3_FG003	0	0	0	0	0	0	0	0	0	0	0	0	0	0	0	0
gene:AC186375.3_FG001	1	0	0	0	0	0	0	0	0	0	0	0	0	0	0	0
gene:AC186404.3_FG002	0	0	0	0	0	0	0	0	0	0	0	0	0	0	0	0
gene:AC186406.4_FG006	0	1	0	0	0	0	0	0	0	0	0	0	0	1	0	1
gene:AC186408.5_FG005	0	0	0	0	0	1	0	0	0	0	0	0	0	0	0	0
gene:AC186412.4_FG011	0	0	0	0	0	0	0	0	0	0	0	0	0	0	0	0
gene:AC186417.3_FG004	3	5	8	5	8	3	1	1	1	6	8	14	5	11	1	0
gene:AC186417.3_FG006	0	0	0	0	0	0	0	0	0	1	0	0	0	0	0	0
gene:AC186424.4_FG009	0	0	0	0	0	0	0	0	0	0	0	0	0	0	0	0
gene:AC186431.5_FG001	0	0	0	0	0	0	0	0	0	0	0	0	0	1	0	0
gene:AC186433.4_FG001	0	0	0	0	0	0	0	0	1	0	0	0	0	0	0	0
gene:AC186493.4_FG002	0	0	0	0	0	0	0	0	1	0	0	0	0	0	0	0
gene:AC186500.3_FG001	0	0	0	0	0	0	0	0	0	0	0	0	0	0	0	0
gene:AC186506.3_FG001	0	0	0	0	0	0	0	0	0	0	0	0	0	0	0	0
gene:AC186512.3_FG007	6	14	458	140	129	108	354	327	11	9	1256	1090	88	65	639	780
gene:AC186519.4_FG002	0	0	0	0	0	1	0	1	0	0	0	0	0	0	0	0
gene:AC186524.3_FG005	0	0	0	0	0	0	0	0	0	0	0	0	0	0	0	1
gene:AC186524.3_FG006	0	0	0	0	0	0	0	0	0	0	0	0	0	0	0	0
gene:AC186563.4_FG004	0	0	0	0	0	0	0	0	0	0	0	0	0	0	0	0
gene:AC186577.3_FG006	1	0	4	0	0	1	1	0	0	0	0	1	1	2	0	0
gene:AC186579.3_FG007	0	0	0	0	0	0	0	0	0	0	0	0	0	0	0	0
gene:AC186581.3_FG003	0	1	0	0	0	0	0	0	0	0	0	0	0	0	0	0
gene:AC186583.3_FG004	0	0	0	0	0	0	0	0	0	0	0	0	0	0	0	0
gene:AC186585.4_FG002	0	0	0	0	0	0	0	0	0	0	0	0	0	0	0	0
gene:AC186590.3_FG005	0	0	0	0	0	0	0	0	0	0	0	0	0	0	0	0
gene:AC186590.3_FG006	0	0	0	0	0	0	0	0	0	0	0	0	0	0	0	0
gene:AC186592.3_FG002	0	0	0	0	0	0	0	1	1	0	0	0	0	0	0	0
gene:AC186592.3_FG003	1	0	1	0	0	0	0	0	0	0	0	0	0	0	1	0
gene:AC186602.4_FG003	0	0	0	0	0	0	0	0	0	0	1	0	1	0	0	0
gene:AC186603.6_FG003	8	3	52	7	18	5	1	10	20	25	210	151	83	62	11	18
gene:AC186606.4_FG003	2	1	0	1	1	1	1	1	0	3	5	10	3	0	1	0
gene:AC186611.4_FG005	0	0	0	0	0	0	0	0	0	0	0	0	0	0	0	0
gene:AC186613.4_FG003	0	0	0	0	0	0	0	0	0	0	1	1	0	0	0	0
gene:AC186619.3_FG001	0	0	0	0	0	0	0	0	0	0	0	0	0	0	0	0
gene:AC186647.3_FG001	0	0	0	0	0	0	0	0	0	0	0	1	0	0	0	0
gene:AC186653.4_FG005	0	0	0	0	0	0	0	1	0	0	0	0	0	0	0	0
gene:AC186656.4_FG004	0	0	0	0	0	0	0	0	0	0	1	0	0	0	0	0
gene:AC186656.4_FG012	0	0	0	0	0	0	0	0	0	0	0	0	0	0	0	0
gene:AC186663.3_FG006	0	0	0	0	0	0	0	0	0	0	0	0	0	0	0	0
gene:AC186667.3_FG007	0	0	0	0	0	0	0	0	0	0	0	0	1	1	0	0
gene:AC186669.3_FG002	3	1	0	1	3	0	0	0	2	7	0	1	0	2	0	0
gene:AC186684.4_FG001	1	1	0	1	2	0	6	0	1	7	2	0	1	2	4	2
gene:AC186691.4_FG006	0	0	0	0	0	0	0	0	1	0	0	0	1	0	0	0
gene:AC186743.4_FG003	0	0	0	0	0	0	3	0	0	0	0	0	0	0	0	3
gene:AC186781.4_FG006	0	1	1	0	0	0	1	0	1	2	2	2	0	0	0	0
gene:AC186782.4_FG003	0	0	0	0	0	0	0	0	0	0	0	0	0	0	0	0
gene:AC186785.4_FG002	0	0	0	0	0	0	0	0	0	0	0	0	0	0	0	0
gene:AC186789.4_FG001	0	0	0	0	0	0	0	0	0	0	0	0	0	0	0	0
gene:AC186800.3_FG005	0	0	0	0	0	0	0	0	0	0	0	0	0	0	0	0
gene:AC186807.4_FG002	0	0	0	0	0	0	0	0	0	0	0	0	0	0	0	0
gene:AC186815.3_FG003	0	1	0	0	0	0	0	0	0	1	0	0	0	0	0	0
gene:AC186828.3_FG001	0	0	0	0	0	1	0	0	0	0	1	0	0	1	0	0
gene:AC186845.4_FG009	0	0	0	0	0	0	0	0	0	0	0	0	0	0	0	0
gene:AC186897.4_FG016	1	0	12	0	0	0	1	2	2	0	10	1	0	0	0	2
gene:AC186902.4_FG006	0	0	0	0	0	0	0	1	0	0	0	0	0	0	0	0
gene:AC186902.4_FG009	0	0	0	0	0	0	0	0	0	0	0	0	0	0	0	0
gene:AC186904.4_FG007	0	1	0	0	0	0	0	1	7	6	0	0	1	0	0	0
gene:AC186905.3_FG013	0	0	0	0	0	0	0	0	0	0	0	0	0	0	0	0
gene:AC187037.4_FG008	0	0	0	0	0	0	0	0	1	0	0	0	0	0	0	0
gene:AC187046.3_FG009	0	0	0	0	0	0	0	0	0	0	0	0	0	0	0	0
gene:AC187056.3_FG002	0	0	1	0	0	1	0	0	0	0	0	0	0	0	0	0
gene:AC187065.3_FG003	4	0	1	0	2	0	1	0	1	0	0	0	0	0	0	1
gene:AC187067.4_FG001	0	0	0	0	0	0	0	0	0	0	0	1	0	1	0	0
gene:AC187072.4_FG001	0	0	0	0	0	0	0	0	0	0	0	0	0	0	0	0
gene:AC187072.4_FG002	0	0	0	0	0	0	0	0	0	0	0	0	0	1	0	0
gene:AC187080.3_FG006	0	0	0	0	0	0	0	0	0	0	0	0	0	0	0	0
gene:AC187080.3_FG007	0	0	0	0	0	0	0	0	0	0	1	0	0	0	0	0
gene:AC187082.3_FG003	0	0	0	0	0	0	0	0	0	0	0	0	0	0	0	0
gene:AC187086.3_FG004	0	0	0	0	0	0	0	0	0	0	0	0	0	0	0	0
gene:AC187088.3_FG002	0	0	0	0	0	0	0	0	0	0	0	0	0	0	0	0
gene:AC187090.3_FG003	0	0	0	0	0	0	0	0	0	0	0	0	0	0	0	0
gene:AC187090.3_FG011	0	0	6	6	0	0	7	2	1	0	18	20	2	0	5	11
gene:AC187092.6_FG003	1	4	0	3	1	0	0	0	0	0	0	1	1	2	1	1
gene:AC187096.5_FG001	0	0	0	0	0	0	0	0	0	0	0	1	0	0	0	0
gene:AC187098.4_FG011	78	63	90	30	57	62	55	47	83	94	121	124	122	90	75	95
gene:AC187099.5_FG005	0	0	0	0	0	0	0	0	0	0	0	0	0	0	0	0
gene:AC187142.3_FG007	0	0	0	1	0	0	0	0	0	0	0	0	0	0	0	0
gene:AC187157.4_FG001	0	0	0	0	0	2	1	0	0	0	3	0	0	0	1	1
gene:AC187157.4_FG002	131	123	140	47	176	124	138	173	170	164	203	202	185	132	227	241
gene:AC187157.4_FG005	16	44	32	25	23	42	48	43	77	118	59	39	67	33	140	173
gene:AC187160.3_FG003	0	0	0	0	0	0	0	0	0	0	0	0	0	0	0	0
gene:AC187207.3_FG006	0	1	0	0	1	1	0	0	2	2	0	1	1	0	0	0
gene:AC187209.5_FG003	0	0	0	0	0	0	0	0	0	0	0	0	0	0	0	1
gene:AC187209.5_FG010	0	0	0	0	0	0	0	0	0	0	0	0	0	0	0	0
gene:AC187212.3_FG011	0	0	1	0	0	0	0	0	0	0	0	0	0	0	1	0
gene:AC187222.4_FG001	0	0	0	0	0	1	1	0	0	0	1	0	0	0	0	0
gene:AC187235.3_FG003	0	0	0	0	0	0	0	0	0	0	0	0	0	0	0	0
gene:AC187243.3_FG005	1	2	1	0	1	0	1	0	3	0	7	7	11	6	5	7
gene:AC187262.4_FG007	978	456	4	1	27	3	13	10	353	478	0	4	156	154	96	186
gene:AC187263.4_FG001	69	66	48	9	60	78	1	0	35	54	74	89	66	30	0	0
gene:AC187279.3_FG003	1	0	20	0	3	4	1	0	0	0	5	4	15	2	0	0
gene:AC187279.3_FG004	39	3	1	0	0	0	1	2	10	12	0	0	0	0	8	5
gene:AC187283.3_FG005	0	0	0	0	0	0	0	0	0	0	0	0	0	0	0	0
gene:AC187393.3_FG001	0	0	0	0	0	0	0	0	0	0	0	1	0	0	0	0
gene:AC187404.3_FG003	0	0	0	0	0	0	0	0	0	0	0	0	1	0	0	0
gene:AC187404.3_FG006	0	0	0	0	0	1	4	5	1	0	0	0	0	0	7	18
gene:AC187460.4_FG002	1	0	2	3	0	0	3	0	0	0	0	0	0	2	0	0
gene:AC187469.3_FG005	0	0	0	0	0	0	0	0	0	0	0	0	0	0	0	0
gene:AC187485.3_FG001	0	0	0	0	0	0	0	0	0	1	0	0	0	0	0	0
gene:AC187551.3_FG002	70	15	56	7	16	4	17	10	29	47	42	57	37	18	29	36
gene:AC187560.5_FG003	0	0	2	2	0	1	0	0	0	0	0	0	0	0	1	0
gene:AC187567.4_FG004	1	0	0	0	0	0	0	0	1	0	2	2	3	1	1	0
gene:AC187782.4_FG009	0	0	1	0	0	0	1	0	0	0	0	0	0	0	2	1
gene:AC187789.3_FG001	0	0	0	0	0	0	0	0	0	0	0	0	0	0	0	0
gene:AC187800.4_FG003	0	0	0	0	0	0	0	0	0	0	0	0	0	0	0	0
gene:AC187802.3_FG008	0	0	0	0	0	0	5	6	0	0	0	0	0	0	8	15
gene:AC187809.3_FG005	0	0	0	0	0	0	0	0	0	0	0	0	0	0	0	0
gene:AC187813.3_FG002	0	0	0	0	0	0	0	0	0	0	0	0	0	0	0	0
gene:AC187818.3_FG004	1	0	0	0	0	0	0	0	0	0	0	0	0	0	0	0
gene:AC187826.3_FG007	0	0	0	0	0	0	0	0	0	0	0	0	0	0	0	0
gene:AC187843.3_FG001	0	0	0	0	0	0	0	0	0	0	0	0	1	0	0	0
gene:AC187843.3_FG006	1	0	0	0	0	0	7	24	0	0	1	0	2	0	49	46
gene:AC187843.3_FG010	0	0	0	0	0	0	0	0	0	0	0	0	0	0	0	0
gene:AC187870.3_FG002	0	0	0	0	0	0	0	0	0	0	0	0	0	0	0	0
gene:AC187872.3_FG005	0	0	0	0	0	0	0	0	0	0	0	0	0	0	0	0
gene:AC187879.3_FG001	29	0	10	0	0	0	0	0	0	0	0	1	1	0	0	0
gene:AC187885.3_FG002	14	4	0	0	1	1	2	2	7	11	0	0	0	0	1	1
gene:AC187887.3_FG008	0	0	0	1	0	0	0	0	0	0	0	0	0	0	0	0
gene:AC187891.3_FG006	0	0	1	0	0	2	1	1	1	0	0	0	2	2	1	0
gene:AC187895.2_FG001	1	2	0	2	1	1	1	2	0	1	1	3	1	3	1	0
gene:AC187895.2_FG002	0	0	0	0	0	0	0	0	0	0	0	0	0	0	0	0
gene:AC187896.3_FG006	0	0	0	0	0	0	0	0	0	0	0	0	0	0	0	0
gene:AC187899.3_FG002	0	0	0	0	0	0	0	0	1	0	0	0	0	0	0	0
gene:AC187901.4_FG004	0	0	0	0	0	0	0	0	0	0	0	0	0	0	1	0
gene:AC187903.3_FG004	5	2	0	0	0	0	0	0	3	2	0	1	0	0	0	0
gene:AC187910.5_FG002	0	1	0	0	0	0	0	0	0	0	0	0	0	0	0	0
gene:AC188000.3_FG003	1	1	0	0	1	3	1	2	0	2	0	0	14	2	0	0
gene:AC188001.3_FG009	0	0	0	0	0	0	0	0	0	0	0	0	0	0	0	0
gene:AC188003.3_FG012	2	0	0	0	0	0	0	0	0	0	2	0	0	0	2	0
gene:AC188023.3_FG005	580	507	712	159	829	716	621	725	571	586	882	739	896	475	1128	1076
gene:AC188023.3_FG011	0	0	0	0	0	0	0	0	2	4	1	0	0	1	1	1
gene:AC188036.3_FG003	1	2	1	0	1	1	0	0	15	5	1	0	4	0	0	2
gene:AC188128.3_FG002	0	0	0	0	0	0	0	0	0	0	0	0	0	0	0	0
gene:AC188134.2_FG011	0	0	1	0	0	0	0	1	0	1	3	2	0	0	0	1
gene:AC188195.2_FG003	0	0	0	0	0	0	0	0	0	0	0	0	0	0	0	0
gene:AC188195.2_FG004	0	0	0	0	0	0	0	0	0	0	0	0	0	0	0	0
gene:AC188195.2_FG005	0	0	0	0	0	0	0	0	0	0	0	0	0	0	0	0
gene:AC188296.3_FG004	14	1	8	0	1	0	1	0	1	5	0	2	2	2	0	0
gene:AC188582.3_FG002	0	0	0	0	0	0	0	0	0	0	0	0	0	0	0	0
gene:AC188583.4_FG003	0	1	0	0	0	0	3	0	0	0	1	1	0	1	4	3
gene:AC188612.3_FG009	0	1	0	0	0	0	0	0	0	0	0	0	0	0	0	0
gene:AC188710.4_FG006	0	2	11	1	4	8	4	3	3	6	11	3	6	7	1	4
gene:AC188718.3_FG005	0	0	0	0	0	0	0	0	0	0	0	1	0	0	0	0
gene:AC188718.3_FG011	0	0	0	0	0	0	0	0	0	0	0	0	0	0	0	0
gene:AC188718.3_FG015	0	0	0	0	0	0	0	0	0	0	0	0	0	0	0	0
gene:AC188721.3_FG001	1	0	0	0	0	0	0	0	1	1	0	0	1	0	0	0
gene:AC188722.3_FG002	0	0	0	0	0	0	0	0	0	0	0	0	0	1	0	0
gene:AC188723.3_FG001	0	0	0	0	0	0	0	0	0	0	0	0	0	0	0	0
gene:AC188724.3_FG006	0	0	0	0	0	0	0	0	0	0	0	0	0	0	0	0
gene:AC188727.3_FG003	0	0	0	0	0	0	0	0	0	0	0	0	0	0	0	0
gene:AC188735.3_FG001	0	0	0	0	0	0	0	0	0	0	0	0	1	0	0	0
gene:AC188744.3_FG009	0	0	0	0	0	0	0	0	0	0	0	0	0	0	0	0
gene:AC188745.3_FG001	0	0	0	0	1	0	0	0	1	0	0	0	0	1	0	0
gene:AC188752.3_FG008	0	0	0	0	0	1	0	0	0	0	0	0	0	0	0	2
gene:AC188753.3_FG004	0	0	0	0	1	0	0	0	0	0	0	0	0	0	0	1
gene:AC188755.3_FG001	1	0	0	0	0	3	0	0	0	0	0	0	2	2	0	0
gene:AC188756.2_FG004	0	0	0	0	0	0	0	0	0	0	0	0	0	0	0	0
gene:AC188757.4_FG004	0	0	0	0	0	0	0	0	0	0	0	0	0	0	0	0
gene:AC188831.3_FG005	12	9	3	1	1	0	0	5	15	8	2	0	5	6	1	1
gene:AC188838.3_FG005	22	18	34	17	36	22	9	12	29	25	65	114	25	11	27	20
gene:AC188964.3_FG002	0	0	0	0	0	0	0	0	0	0	0	0	0	0	0	0
gene:AC188978.3_FG008	0	0	0	0	0	0	0	0	0	0	1	0	0	0	0	0
gene:AC189048.2_FG001	0	0	0	0	0	0	0	0	0	0	0	0	0	0	0	0
gene:AC189052.3_FG003	0	0	0	0	0	0	0	0	0	0	0	0	2	1	0	1
gene:AC189056.3_FG001	0	0	0	0	0	0	0	0	0	0	0	0	0	2	0	0
gene:AC189060.4_FG007	0	0	0	0	0	0	0	0	0	0	0	0	0	0	0	0
gene:AC189078.3_FG004	20	1	11	0	0	7	2	5	2	0	0	0	4	1	2	0
gene:AC189084.3_FG002	0	0	0	0	0	0	0	0	0	1	0	0	0	0	0	0
gene:AC189280.3_FG001	0	0	1	0	0	0	0	0	0	0	0	0	0	0	0	0
gene:AC189694.3_FG003	0	0	0	0	0	0	1	0	0	0	1	0	0	0	0	0
gene:AC189750.4_FG004	1284	8343	1757	2200	7667	5223	1347	2012	5294	6310	9838	8437	6967	6489	3147	4414
gene:AC189752.3_FG003	0	0	1	0	0	0	0	0	0	0	0	1	0	1	1	0
gene:AC189753.3_FG002	0	0	0	0	0	0	0	0	0	0	0	0	0	0	0	1
gene:AC189770.3_FG002	0	0	0	0	0	0	0	1	0	0	0	0	0	0	0	0
gene:AC189771.3_FG001	0	0	0	0	0	0	0	0	0	0	2	0	0	5	3	0
gene:AC189792.3_FG005	3	1	6	0	0	0	1	0	0	2	0	0	0	0	0	4
gene:AC189795.3_FG001	0	0	0	0	0	0	0	1	0	0	0	0	0	0	0	0
gene:AC189796.3_FG004	0	0	0	0	0	0	0	0	0	0	0	0	1	0	0	0
gene:AC189879.3_FG003	13	19	12	10	22	16	3	8	13	15	20	25	32	21	17	18
gene:AC189883.3_FG002	0	1	0	0	0	0	0	0	0	0	0	0	0	0	1	0
gene:AC190035.1_FG005	0	0	0	0	0	0	0	0	0	0	0	1	0	0	0	0
gene:AC190225.2_FG001	0	1	0	0	0	0	0	0	0	0	0	0	0	0	0	0
gene:AC190480.1_FG007	0	0	0	0	0	0	0	0	0	0	0	0	0	0	0	0
gene:AC190485.1_FG004	0	0	0	0	0	0	0	0	0	0	0	0	0	0	0	0
gene:AC190491.1_FG002	0	0	2	0	0	0	0	0	0	0	3	4	0	0	0	0
gene:AC190496.1_FG002	2	0	1	0	1	0	0	0	1	0	1	2	2	4	0	0
gene:AC190498.1_FG007	0	0	1	0	1	0	0	0	0	0	0	0	0	0	2	1
gene:AC190507.1_FG007	1	3	0	0	0	0	0	0	0	3	0	0	2	1	0	0
gene:AC190526.3_FG004	0	1	13	2	11	11	0	2	0	1	42	23	23	8	0	1
gene:AC190544.2_FG004	0	0	5	1	3	10	0	0	0	0	4	5	9	10	0	0
gene:AC190549.3_FG004	0	0	1	0	0	0	0	0	0	0	0	1	1	0	0	0
gene:AC190560.2_FG002	0	0	0	0	0	0	0	0	0	0	0	0	0	0	1	0
gene:AC190565.2_FG003	0	0	0	0	0	0	0	0	0	0	0	0	0	0	0	0
gene:AC190570.3_FG003	0	0	0	0	0	0	0	0	0	0	0	0	0	0	0	0
gene:AC190572.4_FG001	0	0	0	0	0	0	0	0	0	0	0	0	0	0	0	1
gene:AC190576.2_FG002	0	0	0	0	0	0	0	0	0	0	0	0	0	0	0	0
gene:AC190587.3_FG005	0	0	1	0	0	0	0	0	0	0	0	1	0	0	1	0
gene:AC190589.2_FG002	1	1	0	0	0	1	0	1	0	0	1	0	2	1	2	0
gene:AC190590.3_FG001	18	1	18	0	4	1	0	6	0	4	4	3	5	3	3	4
gene:AC190609.3_FG001	0	0	1	0	0	0	0	0	2	2	17	11	1	4	4	17
gene:AC190609.3_FG002	1970	1524	1759	433	2771	1848	1241	1985	2159	2073	2412	1842	2648	1714	1938	2185
gene:AC190609.3_FG003	136	153	155	64	259	188	167	148	157	165	188	240	264	155	213	206
gene:AC190609.3_FG004	14	7	69	14	24	26	24	29	23	20	61	67	78	32	56	78
gene:AC190609.3_FG005	0	0	0	0	0	0	0	0	0	0	0	0	0	0	0	0
gene:AC190613.3_FG001	1	0	0	0	0	0	1	0	4	1	1	0	0	0	1	2
gene:AC190614.3_FG004	0	0	0	0	0	0	0	0	0	0	0	0	0	0	0	0
gene:AC190623.3_FG001	5221	12126	18522	5651	20057	24855	14429	17920	9089	10847	15068	11737	11150	5821	10555	9578
gene:AC190623.3_FG002	0	2	13	0	0	0	0	0	0	0	0	0	0	0	0	0
gene:AC190628.4_FG007	234	311	181	63	117	84	154	73	418	455	401	527	227	161	208	280
gene:AC190630.2_FG001	0	0	0	0	3	0	0	0	0	0	0	0	1	0	0	1
gene:AC190632.2_FG004	0	0	0	0	0	0	1	0	0	0	0	0	0	0	0	0
gene:AC190634.1_FG005	0	1	0	0	0	0	0	0	0	0	1	0	0	0	1	0
gene:AC190636.3_FG005	4	3	6	3	205	105	39	100	22	14	23	35	314	181	99	105
gene:AC190638.3_FG001	0	0	0	0	0	0	0	0	0	0	0	0	0	0	0	0
gene:AC190643.4_FG011	0	0	0	0	0	0	0	0	0	0	0	0	0	0	0	0
gene:AC190652.3_FG001	0	0	0	0	0	0	0	0	0	0	0	0	0	1	0	0
gene:AC190665.3_FG006	0	0	0	0	0	0	0	0	0	0	0	0	0	0	0	0
gene:AC190671.4_FG003	0	0	0	0	0	0	0	1	0	0	0	0	0	0	0	0
gene:AC190677.3_FG003	0	0	0	0	0	0	0	0	0	0	0	0	0	0	0	0
gene:AC190685.3_FG005	0	0	0	0	0	0	0	0	0	0	0	0	0	0	0	0
gene:AC190688.3_FG006	0	0	0	0	1	0	22	31	0	0	0	0	0	0	20	23
gene:AC190693.1_FG009	0	0	0	0	0	0	0	0	0	0	0	0	0	0	0	0
gene:AC190695.3_FG003	0	0	0	0	0	0	0	0	0	0	0	0	0	0	0	0
gene:AC190701.3_FG001	0	0	0	0	0	0	0	0	1	0	0	1	0	0	0	0
gene:AC190716.3_FG001	0	0	0	0	0	0	0	0	0	0	0	0	0	0	0	0
gene:AC190734.2_FG003	0	0	0	0	0	0	0	0	0	0	0	0	0	0	0	0
gene:AC190740.2_FG004	1	0	0	0	0	0	1	0	0	1	0	0	0	1	2	0
gene:AC190743.3_FG012	21	42	17	6	32	29	14	19	54	56	52	50	39	38	31	34
gene:AC190744.2_FG010	0	0	0	0	0	0	0	1	0	0	0	0	0	0	0	0
gene:AC190749.3_FG006	0	0	0	1	0	0	0	0	0	0	0	0	1	0	0	0
gene:AC190750.2_FG014	54	66	47	22	31	19	41	43	99	94	141	102	36	19	61	65
gene:AC190751.4_FG008	0	0	0	0	0	0	0	0	0	0	0	0	0	0	0	0
gene:AC190756.4_FG007	0	0	0	0	0	0	0	0	0	0	0	0	0	0	0	0
gene:AC190757.3_FG001	0	0	0	0	0	0	0	0	0	0	0	0	0	0	0	0
gene:AC190763.3_FG002	11	1	1	0	0	0	0	2	0	0	1	0	1	0	3	0
gene:AC190771.2_FG003	0	0	0	0	0	0	0	0	0	0	2	1	0	0	0	0
gene:AC190772.4_FG011	0	0	0	0	0	0	0	0	0	0	0	0	1	0	0	0
gene:AC190788.2_FG004	3	0	1	1	0	0	0	0	0	2	2	4	0	0	1	0
gene:AC190788.2_FG005	24	22	22	8	19	14	19	14	25	27	12	18	15	16	6	21
gene:AC190789.3_FG005	0	0	0	0	0	0	0	0	0	0	0	1	0	0	0	0
gene:AC190792.2_FG006	20	1	35	11	0	0	0	0	8	7	45	83	1	1	0	0
gene:AC190799.2_FG010	0	0	0	0	0	0	0	0	0	0	0	0	0	0	0	1
gene:AC190807.2_FG001	0	0	0	0	0	0	0	0	0	0	0	0	0	0	0	0
gene:AC190809.2_FG002	0	0	0	0	0	0	0	0	0	0	0	0	0	0	0	0
gene:AC190811.1_FG003	0	0	3	0	0	1	0	0	0	0	0	0	0	0	0	0
gene:AC190812.3_FG006	0	0	0	0	0	0	0	0	0	0	0	0	0	0	0	0
gene:AC190816.3_FG007	2	0	0	0	0	0	0	0	1	0	0	0	0	1	0	0
gene:AC190832.2_FG003	0	0	0	0	1	0	1	0	0	0	1	0	0	0	1	0
gene:AC190832.2_FG006	2	4	0	0	0	0	0	0	1	4	0	0	0	1	0	0
gene:AC190834.3_FG005	0	0	0	0	8	4	0	0	0	1	0	0	4	6	0	0
gene:AC190841.2_FG007	1	0	0	0	2	1	0	1	0	0	1	2	2	3	1	1
gene:AC190851.3_FG003	0	0	0	0	0	1	0	0	0	0	0	1	0	0	1	3
gene:AC190858.3_FG004	0	0	0	0	0	0	0	0	0	0	0	0	0	0	0	0
gene:AC190858.3_FG005	0	0	0	0	0	0	0	0	0	0	0	0	0	0	0	0
gene:AC190883.2_FG005	0	0	0	0	0	0	0	0	0	0	0	1	0	0	0	0
gene:AC190885.4_FG006	1	3	0	5	7	4	2	1	2	5	17	29	9	5	6	5
gene:AC190909.3_FG004	184	346	110	49	74	71	89	25	468	451	236	425	141	185	93	92
gene:AC190913.3_FG002	0	0	0	0	0	0	0	0	0	0	0	0	0	0	0	0
gene:AC190915.3_FG007	0	0	0	0	0	0	0	0	0	0	0	0	0	0	0	0
gene:AC190922.3_FG007	0	0	1	1	3	0	1	0	2	1	6	4	5	8	0	1
gene:AC190925.2_FG002	5	4	8	3	1	2	4	2	5	11	7	4	8	8	4	6
gene:AC190932.3_FG008	0	0	0	0	0	0	0	0	0	0	0	0	0	0	0	0
gene:AC190933.3_FG004	1	0	4	8	1	1	3	0	0	0	5	7	1	1	0	0
gene:AC190934.3_FG003	0	0	0	0	0	0	0	0	0	0	0	0	0	0	0	0
gene:AC190978.3_FG007	0	0	0	0	0	0	0	0	0	0	1	0	0	0	0	0
gene:AC190985.3_FG006	6	2	1	1	0	0	0	0	4	1	3	5	0	2	1	1
gene:AC190990.2_FG005	0	0	0	0	0	0	0	0	0	0	0	0	0	0	0	0
gene:AC190999.2_FG004	13	11	5	2	9	17	6	4	19	20	16	19	43	16	13	22
gene:AC191009.3_FG004	36	48	27	12	76	51	34	188	124	69	54	73	167	136	64	82
gene:AC191012.2_FG001	19	6	14	1	0	2	2	1	7	5	3	8	3	1	5	9
gene:AC191040.2_FG002	0	0	0	0	0	0	0	0	0	0	0	0	0	1	0	0
gene:AC191042.4_FG001	0	0	0	0	0	1	1	0	0	0	0	0	0	0	0	0
gene:AC191048.2_FG006	4	3	3	0	2	3	0	1	3	3	2	9	6	3	3	1
gene:AC191049.3_FG007	2	0	0	0	1	1	0	1	1	1	0	0	3	2	0	1
gene:AC191050.3_FG003	1	0	0	0	0	0	26	24	12	5	1	0	0	2	28	30
gene:AC191064.3_FG007	0	0	0	0	0	0	0	0	0	0	0	0	0	0	1	0
gene:AC191067.3_FG005	0	0	0	0	0	0	0	0	0	0	0	0	0	0	0	0
gene:AC191069.3_FG004	129	59	57	9	145	129	85	85	125	137	76	55	243	134	175	179
gene:AC191069.3_FG007	0	1	0	0	0	0	0	0	0	0	0	0	0	0	0	0
gene:AC191070.3_FG006	0	0	9	0	4	3	3	1	0	0	3	7	9	4	6	15
gene:AC191071.3_FG001	0	0	2	0	0	1	0	0	0	0	0	1	0	0	0	0
gene:AC191073.2_FG001	0	0	0	0	0	0	0	0	0	0	0	0	0	0	0	0
gene:AC191073.2_FG003	0	0	0	0	0	0	0	0	0	0	0	1	0	0	0	0
gene:AC191097.3_FG007	69	119	138	58	140	87	76	385	95	169	268	257	296	118	274	239
gene:AC191098.3_FG002	0	0	0	1	0	0	0	0	0	0	0	0	0	0	0	0
gene:AC191107.4_FG001	0	0	0	0	0	0	0	0	0	0	0	0	0	0	0	0
gene:AC191107.4_FG002	0	0	0	0	0	0	1	0	0	0	0	0	0	0	0	0
gene:AC191113.2_FG002	493	569	663	167	485	590	203	193	825	750	794	628	828	662	365	543
gene:AC191115.3_FG002	0	0	0	0	0	0	0	2	0	0	0	0	0	0	10	1
gene:AC191147.3_FG002	0	0	0	0	0	0	0	0	0	0	1	0	0	0	0	0
gene:AC191246.3_FG004	0	0	0	0	0	0	0	0	0	0	0	0	0	0	0	0
gene:AC191246.3_FG006	14	3	11	0	3	5	5	0	4	4	7	4	7	10	7	11
gene:AC191251.3_FG005	9	6	9	0	9	5	7	17	12	6	3	7	3	8	17	28
gene:AC191253.3_FG004	0	0	0	0	0	0	0	0	0	0	0	0	0	0	0	0
gene:AC191254.3_FG001	0	0	0	0	3	9	1	4	0	0	0	0	18	10	1	2
gene:AC191264.3_FG002	0	0	0	0	0	0	0	0	0	0	0	0	1	2	0	0
gene:AC191264.3_FG003	0	0	0	0	0	0	0	0	0	0	0	0	0	0	0	0
gene:AC191279.2_FG001	0	0	0	0	0	0	0	0	0	0	0	0	0	0	0	0
gene:AC191279.2_FG003	0	0	0	0	0	0	0	1	0	0	0	0	0	0	1	0
gene:AC191283.3_FG004	6	6	10	1	2	0	4	2	25	12	12	33	31	26	4	10
gene:AC191297.3_FG004	0	0	0	0	0	0	0	0	0	0	0	0	0	0	0	0
gene:AC191305.3_FG002	0	0	0	0	0	0	0	0	0	0	0	0	0	0	0	0
gene:AC191317.3_FG009	4	6	3	0	0	0	0	0	10	4	3	3	0	0	0	0
gene:AC191328.3_FG002	0	0	0	0	0	0	0	0	0	0	0	0	1	0	0	0
gene:AC191330.3_FG001	0	0	0	0	0	0	0	0	0	0	0	0	0	0	0	0
gene:AC191338.3_FG002	0	0	0	0	0	0	0	0	0	0	0	0	0	0	0	0
gene:AC191360.3_FG004	1	0	3	3	0	0	1	5	0	0	21	17	1	0	6	6
gene:AC191360.3_FG015	0	0	0	0	0	0	0	0	0	0	0	0	2	1	0	0
gene:AC191361.4_FG006	2	0	0	0	0	0	0	0	0	0	0	0	0	0	0	0
gene:AC191362.3_FG002	0	0	0	0	0	0	0	0	0	0	0	0	0	0	0	0
gene:AC191380.3_FG001	0	0	0	0	0	0	0	0	0	0	0	0	0	0	0	0
gene:AC191401.3_FG009	1	0	0	0	0	0	0	0	1	1	0	0	0	0	0	0
gene:AC191401.3_FG013	0	0	0	0	0	0	2	1	0	0	0	0	0	0	2	0
gene:AC191410.4_FG004	0	0	0	0	0	0	0	0	0	0	0	0	0	0	0	1
gene:AC191412.3_FG005	0	0	0	0	0	0	0	0	0	0	0	0	0	0	0	0
gene:AC191418.3_FG003	0	0	0	0	0	0	4	1	0	0	1	0	0	0	3	3
gene:AC191421.3_FG001	0	0	2	0	0	1	0	0	0	0	26	21	0	0	0	0
gene:AC191523.3_FG001	0	0	0	0	0	0	0	0	0	0	0	0	0	0	0	0
gene:AC191526.3_FG001	0	0	0	0	0	0	0	0	1	0	0	1	0	0	0	0
gene:AC191526.3_FG004	2	2	0	0	0	1	0	0	4	6	0	0	0	0	2	6
gene:AC191534.3_FG003	1	0	0	0	0	1	0	0	0	0	0	0	2	2	0	0
gene:AC191539.4_FG001	0	0	0	0	0	0	0	0	0	0	0	0	0	0	0	0
gene:AC191541.4_FG005	0	0	0	0	0	0	0	0	0	0	0	0	0	0	0	0
gene:AC191548.3_FG005	0	0	4	0	0	0	0	0	1	0	0	3	0	0	0	0
gene:AC191551.3_FG003	0	0	2	0	0	1	0	3	0	0	3	4	0	1	1	0
gene:AC191562.3_FG008	0	0	0	0	0	0	0	0	0	0	0	0	0	0	0	0
gene:AC191564.3_FG003	1	0	0	0	0	0	0	0	0	0	1	1	2	0	0	1
gene:AC191568.3_FG010	0	0	0	1	0	0	0	0	0	0	0	0	0	0	0	0
gene:AC191575.2_FG001	63	118	43	66	595	536	189	111	51	278	23	5	443	394	215	131
gene:AC191577.3_FG004	0	0	0	0	0	0	0	0	0	0	0	0	0	0	0	0
gene:AC191578.3_FG003	0	0	0	0	0	0	0	0	0	0	0	0	0	0	0	2
gene:AC191589.3_FG003	0	0	0	0	0	0	0	0	0	0	0	0	0	0	0	0
gene:AC191598.3_FG007	0	7	0	1	3	1	1	0	8	13	0	1	6	3	4	5
gene:AC191601.1_FG003	0	0	1	2	0	0	0	0	0	0	5	1	0	0	0	0
gene:AC191622.3_FG003	0	0	0	0	0	0	0	0	0	0	0	0	0	0	0	0
gene:AC191622.3_FG005	0	0	0	0	0	0	0	0	0	0	1	1	0	0	0	1
gene:AC191650.3_FG003	0	0	0	0	0	0	0	0	0	0	0	0	0	0	0	0
gene:AC191654.3_FG004	0	0	0	0	0	0	0	0	2	0	0	0	0	0	0	0
gene:AC191676.3_FG011	2	1	1	0	5	10	1	5	0	3	3	2	2	1	4	5
gene:AC191686.3_FG002	15	1	5	0	0	0	4	0	1	3	2	3	0	0	3	3
gene:AC191691.3_FG011	0	0	0	0	0	0	0	0	0	0	0	0	0	0	0	0
gene:AC191692.3_FG001	2	0	1	1	1	0	0	0	1	0	1	1	0	4	0	0
gene:AC191704.3_FG007	0	0	0	0	0	0	0	0	0	0	1	0	0	0	0	0
gene:AC191708.3_FG001	0	0	0	0	0	0	0	0	0	0	0	0	0	0	0	0
gene:AC191708.3_FG002	0	0	0	0	0	0	0	0	0	0	0	0	0	0	0	0
gene:AC191731.3_FG001	0	0	0	0	0	0	0	0	0	1	0	0	0	0	0	1
gene:AC191735.3_FG009	0	0	0	0	0	0	0	0	0	0	0	0	0	0	0	0
gene:AC191748.3_FG001	0	0	0	0	0	0	0	0	0	0	0	0	0	0	0	0
gene:AC191771.3_FG008	35	37	47	18	53	37	40	33	61	68	76	78	99	94	95	94
gene:AC191778.3_FG001	0	0	0	1	0	0	0	0	0	0	0	0	1	0	0	0
gene:AC191782.3_FG001	0	0	0	0	0	0	0	0	0	0	0	0	0	0	0	0
gene:AC191790.3_FG005	0	0	0	0	0	0	0	0	0	0	0	0	0	0	0	0
gene:AC191804.4_FG002	11	4	10	4	6	9	8	8	5	4	4	4	14	5	11	7
gene:AC191927.2_FG002	2	0	0	0	0	0	1	0	0	1	0	0	0	0	0	0
gene:AC191961.3_FG009	0	0	0	0	0	0	0	0	0	0	0	0	0	1	0	0
gene:AC192175.3_FG001	0	0	0	0	0	0	0	0	0	0	0	0	0	0	0	0
gene:AC192177.3_FG008	0	0	0	0	0	0	0	0	1	0	0	0	0	0	0	0
gene:AC192204.3_FG005	18	19	28	5	20	25	46	49	10	15	4	12	7	5	25	22
gene:AC192240.3_FG005	0	0	0	0	0	0	0	0	0	0	0	0	0	0	0	0
gene:AC192244.3_FG007	124	267	142	49	329	298	155	279	197	155	224	228	455	291	281	298
gene:AC192330.1_FG004	0	0	0	0	0	0	0	0	0	0	0	0	0	0	0	0
gene:AC192356.3_FG003	0	0	0	0	0	0	0	0	0	0	0	0	0	0	0	0
gene:AC192362.3_FG002	66	60	72	28	114	105	115	134	84	86	133	100	92	59	138	148
gene:AC192362.3_FG003	35	61	22	16	54	31	48	49	85	106	117	114	66	62	104	84
gene:AC192367.2_FG002	2	0	7	2	2	1	1	0	4	2	1	2	1	0	2	6
gene:AC192368.3_FG009	0	0	0	0	0	0	0	1	0	0	0	0	0	0	0	0
gene:AC192372.3_FG003	12	1	9	0	1	5	3	3	3	9	2	11	4	1	3	9
gene:AC192381.3_FG004	0	0	0	0	0	0	0	0	0	0	0	0	0	0	0	0
gene:AC192405.3_FG001	0	0	0	0	0	0	0	0	0	0	0	0	0	0	0	0
gene:AC192451.3_FG001	1300	1897	737	351	2269	1743	953	1297	2566	2715	1611	1261	2948	1862	1548	1797
gene:AC192608.3_FG004	6	0	2	0	1	1	0	1	2	0	2	0	3	3	2	3
gene:AC193318.3_FG006	0	0	0	0	0	0	0	0	0	0	0	0	0	0	0	1
gene:AC193319.3_FG004	1	0	0	1	1	0	0	0	3	1	0	2	1	3	0	0
gene:AC193324.3_FG002	1	10	2	1	2	0	4	2	13	9	9	10	2	6	6	8
gene:AC193335.3_FG001	0	0	0	0	0	0	1	0	0	0	0	0	0	0	0	0
gene:AC193353.3_FG002	0	2	131	0	0	0	0	0	0	0	3	1	0	0	0	0
gene:AC193379.3_FG001	26	15	19	14	43	38	28	23	49	42	45	35	78	76	71	64
gene:AC193402.3_FG004	13	3	183	4	5	4	0	0	5	2	39	44	18	22	1	0
gene:AC193423.3_FG003	0	0	0	0	0	0	1	0	0	0	0	1	1	0	0	3
gene:AC193430.3_FG008	0	0	0	0	0	0	1	0	0	0	0	0	0	1	0	2
gene:AC193440.3_FG009	0	0	0	0	0	0	0	0	0	0	0	0	0	0	0	0
gene:AC193464.3_FG001	0	0	0	0	0	0	0	0	0	0	0	0	0	0	0	0
gene:AC193466.3_FG001	0	0	0	0	0	0	0	0	0	0	0	0	0	0	0	0
gene:AC193479.2_FG002	3	1	1	0	4	8	2	1	3	2	7	7	13	8	12	13
gene:AC193499.3_FG004	0	0	0	0	0	0	3	4	0	0	0	0	0	0	21	29
gene:AC193499.3_FG007	1	0	0	0	1	0	0	0	2	2	2	2	2	8	0	0
gene:AC193500.3_FG003	0	1	0	0	0	0	25	39	1	0	0	0	0	0	35	46
gene:AC193502.3_FG004	0	0	0	0	0	0	0	0	0	0	0	0	0	0	0	0
gene:AC193503.3_FG004	0	1	0	1	0	0	0	0	0	0	0	0	0	2	0	0
gene:AC193576.3_FG003	0	0	0	0	0	0	0	0	0	0	0	0	0	0	0	0
gene:AC193591.3_FG001	0	0	0	0	0	0	0	0	1	0	0	0	0	0	2	1
gene:AC193592.3_FG001	0	0	0	0	0	0	0	0	0	0	0	0	0	0	0	0
gene:AC193598.3_FG002	4	4	1	0	3	0	0	0	17	7	0	0	21	22	1	0
gene:AC193606.2_FG001	0	0	0	0	0	0	0	0	0	0	0	0	0	0	0	0
gene:AC193606.2_FG005	0	0	0	0	0	0	0	0	0	0	0	0	0	0	0	0
gene:AC193625.3_FG008	0	0	0	0	0	0	0	0	0	0	0	0	0	0	0	0
gene:AC193625.3_FG010	3	2	0	0	0	0	0	0	8	2	0	0	0	0	0	0
gene:AC193630.3_FG003	1	0	2	0	0	0	0	0	1	2	0	3	1	1	0	0
gene:AC193630.3_FG004	4	1	1	0	1	1	0	0	2	5	1	2	1	0	2	2
gene:AC193632.2_FG002	31	58	28	70	205	119	46	121	118	73	265	116	246	218	70	75
gene:AC193645.3_FG006	0	0	0	0	0	0	0	0	0	0	0	0	0	0	0	0
gene:AC193646.3_FG002	0	0	0	0	0	0	0	0	0	0	0	0	1	0	0	0
gene:AC193658.3_FG001	9	1	5	0	0	0	1	0	0	1	1	1	1	0	2	2
gene:AC193668.3_FG009	0	1	0	0	3	0	0	0	0	1	0	0	0	1	0	0
gene:AC193744.3_FG009	0	0	0	0	0	0	0	0	0	0	0	0	0	0	0	0
gene:AC193745.3_FG002	0	0	0	0	0	0	1	0	0	0	0	0	0	0	0	0
gene:AC193745.3_FG003	0	0	0	0	0	0	1	0	0	0	0	1	0	0	1	2
gene:AC193754.3_FG005	0	0	0	0	0	0	0	0	0	0	0	0	0	0	0	1
gene:AC193754.3_FG008	13	1	18	1	1	1	1	1	18	8	19	9	7	12	3	11
gene:AC193756.3_FG001	0	0	0	0	0	1	0	0	0	0	0	0	0	0	0	0
gene:AC193767.3_FG003	0	0	0	0	0	0	0	0	2	0	0	1	0	0	0	1
gene:AC193786.3_FG005	0	0	0	0	0	0	0	3	6	1	0	2	20	5	2	5
gene:AC193787.3_FG008	0	0	0	0	5	4	0	1	0	0	0	1	4	0	0	2
gene:AC194005.3_FG004	0	11	11	8	10	8	1	3	5	27	21	19	2	4	12	7
gene:AC194008.3_FG007	0	0	0	0	0	0	1	0	0	2	0	0	0	0	0	0
gene:AC194016.3_FG001	0	0	0	0	0	0	0	0	0	0	0	0	0	0	0	0
gene:AC194022.3_FG013	72	59	100	19	41	31	54	39	67	97	272	459	135	64	192	339
gene:AC194022.3_FG014	0	1	0	0	0	0	0	0	1	0	1	0	1	0	0	0
gene:AC194031.3_FG002	1	0	0	0	0	0	0	0	0	0	0	0	0	0	0	0
gene:AC194032.3_FG010	0	0	1	0	0	0	1	1	0	0	0	0	0	1	0	0
gene:AC194039.4_FG009	1	0	0	0	0	0	0	0	0	0	0	0	0	0	0	0
gene:AC194045.3_FG001	10	2	5	0	0	0	1	0	3	2	4	8	1	0	4	2
gene:AC194047.3_FG006	0	0	0	0	0	0	0	0	0	0	0	0	0	0	0	0
gene:AC194056.3_FG008	2	4	0	3	10	7	1	3	4	3	23	2	34	28	1	2
gene:AC194072.3_FG005	6	9	0	0	2	5	14	26	36	29	0	0	18	13	35	59
gene:AC194097.3_FG008	0	0	0	0	0	0	0	0	0	0	0	0	0	0	1	0
gene:AC194097.3_FG009	0	0	0	0	0	0	0	1	0	0	0	0	0	0	1	0
gene:AC194101.3_FG001	0	0	0	0	0	0	0	0	0	2	0	0	0	0	0	0
gene:AC194103.3_FG006	0	0	0	0	1	0	0	0	0	0	0	0	0	2	0	1
gene:AC194104.3_FG007	0	0	0	0	2	0	0	0	0	0	0	0	0	0	0	0
gene:AC194104.3_FG010	0	0	0	0	0	0	0	0	0	0	0	0	0	0	0	1
gene:AC194112.3_FG001	0	0	0	0	0	0	0	1	2	0	0	0	0	1	0	0
gene:AC194133.3_FG004	0	0	0	0	0	0	0	0	0	0	0	0	0	0	0	0
gene:AC194136.3_FG001	0	0	0	0	0	0	0	0	0	0	0	0	1	0	0	0
gene:AC194157.3_FG001	0	0	3	1	0	0	1	0	0	0	4	2	0	0	0	1
gene:AC194158.3_FG005	0	0	0	0	0	0	0	0	1	0	0	0	0	0	0	0
gene:AC194163.3_FG001	0	0	0	0	0	0	0	0	0	0	0	0	0	0	0	0
gene:AC194163.3_FG002	0	0	0	0	0	0	0	0	0	0	0	0	0	0	0	0
gene:AC194163.3_FG003	0	0	0	0	0	0	0	0	0	0	0	0	0	0	0	0
gene:AC194172.3_FG008	0	0	0	0	0	0	0	0	0	0	0	0	0	0	1	0
gene:AC194174.3_FG003	0	0	0	0	0	0	1	0	0	2	1	0	0	0	0	0
gene:AC194176.3_FG002	0	0	2	0	1	1	0	0	0	0	1	0	0	0	0	0
gene:AC194180.3_FG004	0	0	0	0	0	0	0	0	0	0	0	0	0	0	0	0
gene:AC194203.3_FG003	0	1	0	0	0	0	1	0	1	0	0	1	0	0	0	0
gene:AC194206.3_FG005	0	0	0	0	0	0	0	0	1	1	1	0	0	0	0	1
gene:AC194214.3_FG002	5	1	0	0	0	2	0	0	5	4	4	3	3	0	0	2
gene:AC194219.3_FG002	0	0	0	0	0	0	0	0	0	0	0	0	0	0	0	0
gene:AC194259.3_FG001	0	1	0	0	0	0	0	0	0	0	0	0	0	0	0	0
gene:AC194264.3_FG006	7	20	13	2	6	2	3	1	28	32	33	37	19	16	8	10
gene:AC194272.3_FG003	10	8	57	5	32	27	8	4	12	30	28	33	15	14	10	2
gene:AC194273.3_FG006	0	0	0	0	0	0	0	0	0	0	0	0	0	0	0	0
gene:AC194273.3_FG007	0	0	0	0	0	0	0	0	0	0	0	0	0	0	0	0
gene:AC194298.3_FG005	0	1	1	1	0	1	0	0	0	0	2	2	2	0	0	0
gene:AC194321.3_FG009	0	0	0	0	0	0	0	0	0	0	0	0	0	0	0	0
gene:AC194325.3_FG006	0	0	0	0	0	0	0	0	0	0	0	0	0	0	0	1
gene:AC194335.3_FG001	0	0	0	0	0	0	0	0	0	0	0	0	2	0	0	0
gene:AC194338.3_FG008	0	2	0	1	1	0	0	0	0	0	1	2	1	0	0	1
gene:AC194341.4_FG001	1	2	0	0	0	0	0	0	0	0	0	0	0	0	0	0
gene:AC194341.4_FG002	215	212	452	108	364	308	210	268	262	196	404	434	514	308	286	342
gene:AC194341.4_FG003	0	0	0	0	0	0	0	0	0	0	0	1	1	0	0	3
gene:AC194341.4_FG004	15	8	12	2	8	4	3	6	21	19	19	21	24	11	12	17
gene:AC194350.3_FG001	7	20	0	0	1	0	0	1	41	12	0	0	0	32	1	1
gene:AC194355.3_FG002	1	1	0	0	0	0	0	0	1	0	1	0	0	0	1	1
gene:AC194356.3_FG002	0	0	5	1	1	1	0	0	0	0	6	5	7	4	0	0
gene:AC194357.3_FG003	0	0	0	0	1	1	0	0	0	0	0	0	0	1	1	0
gene:AC194362.3_FG003	0	0	0	0	2	1	0	0	3	0	0	0	2	0	0	1
gene:AC194380.3_FG008	0	0	0	0	1	0	0	0	0	0	0	1	0	0	0	0
gene:AC194402.2_FG003	0	1	0	0	0	1	1	0	1	1	0	0	2	0	1	1
gene:AC194402.2_FG004	0	0	0	0	0	0	0	0	0	0	0	0	0	0	0	0
gene:AC194405.3_FG009	0	0	0	0	0	0	0	0	0	0	0	0	0	0	0	0
gene:AC194405.3_FG021	115	177	122	77	240	105	351	335	67	153	261	179	32	34	455	331
gene:AC194410.3_FG002	0	0	0	0	1	1	0	0	0	0	0	0	5	3	2	0
gene:AC194425.3_FG005	0	0	0	1	0	0	0	1	0	0	0	2	0	1	0	1
gene:AC194428.3_FG006	0	0	0	0	0	0	0	0	0	0	1	0	1	0	0	2
gene:AC194428.3_FG007	0	0	5	0	1	1	0	0	0	0	0	0	0	0	0	0
gene:AC194438.3_FG005	0	0	0	0	0	0	0	0	0	0	0	0	0	0	0	0
gene:AC194439.3_FG002	1	1	0	0	0	0	0	2	0	1	1	0	0	1	1	0
gene:AC194452.3_FG001	0	0	0	0	0	0	0	0	0	0	0	0	0	0	0	0
gene:AC194457.3_FG001	0	5	2	1	2	4	2	0	1	1	0	0	3	2	3	0
gene:AC194467.3_FG006	0	0	0	0	0	0	0	0	0	0	0	0	1	0	0	0
gene:AC194472.3_FG001	0	0	0	0	0	0	0	0	0	0	0	0	0	0	0	0
gene:AC194478.3_FG005	0	0	0	0	0	0	0	0	0	0	0	0	0	0	1	1
gene:AC194480.3_FG001	0	0	0	0	0	0	0	0	0	0	0	0	0	0	0	0
gene:AC194480.3_FG003	0	0	0	0	0	0	0	0	0	0	0	0	0	0	0	0
gene:AC194481.3_FG002	0	0	0	0	0	0	0	0	0	0	0	0	0	0	0	0
gene:AC194485.3_FG002	0	1	24	0	0	0	0	0	0	0	19	9	0	0	0	1
gene:AC194591.2_FG004	0	0	0	0	0	0	0	0	0	0	0	1	1	0	0	0
gene:AC194591.2_FG005	0	0	0	0	2	0	40	23	1	1	0	1	1	2	14	15
gene:AC194592.2_FG001	0	0	0	0	0	0	0	0	0	0	0	0	0	0	0	0
gene:AC194597.2_FG001	0	0	1	0	0	1	0	0	1	1	0	0	0	1	0	0
gene:AC194609.2_FG003	0	1	1	1	1	1	1	0	1	1	0	0	1	1	2	0
gene:AC194613.2_FG002	13	2	2	0	0	0	0	0	1	3	2	1	0	1	1	1
gene:AC194633.3_FG014	1	2	0	0	0	0	0	0	1	1	1	1	0	0	0	0
gene:AC194666.2_FG010	0	4	4	0	0	0	2	0	1	2	3	3	0	0	1	0
gene:AC194670.2_FG001	0	1	0	1	0	1	0	0	0	0	0	0	0	0	0	0
gene:AC194705.3_FG004	0	0	0	0	0	0	0	0	0	0	0	0	0	0	0	0
gene:AC194712.3_FG002	0	0	0	0	0	0	0	0	0	0	0	0	0	0	0	0
gene:AC194719.3_FG002	0	0	0	0	0	0	0	0	0	0	0	0	0	0	0	0
gene:AC194734.3_FG004	3	2	0	1	3	6	5	3	1	2	1	2	3	4	1	4
gene:AC194824.2_FG003	0	0	0	0	0	0	0	0	0	0	0	0	0	0	0	0
gene:AC194824.2_FG005	0	0	4	2	0	0	2	4	0	0	8	7	1	0	4	5
gene:AC194828.3_FG004	197	172	1	0	5	8	0	2	233	271	4	3	12	16	5	3
gene:AC194828.3_FG012	0	0	0	2	0	0	0	0	0	0	0	0	0	0	0	0
gene:AC194839.3_FG001	0	0	0	0	0	0	0	0	0	0	0	0	0	0	0	0
gene:AC194852.3_FG007	0	0	1	0	1	0	1	1	1	0	1	1	2	0	1	1
gene:AC194853.1_FG002	0	0	0	0	0	0	0	0	0	0	0	0	0	0	0	0
gene:AC194856.3_FG002	0	0	0	0	0	0	0	0	0	1	0	0	0	0	0	0
gene:AC194856.3_FG007	2	0	0	0	0	0	2	0	1	1	1	3	1	0	1	0
gene:AC194863.3_FG004	0	0	0	0	0	0	0	0	0	0	0	0	0	0	0	0
gene:AC194863.3_FG006	0	1	0	0	0	0	0	0	0	1	0	0	0	0	0	1
gene:AC194863.3_FG007	0	0	0	0	1	1	0	0	0	0	0	0	4	1	0	3
gene:AC194878.3_FG001	1	1	35	11	0	0	0	0	0	0	30	34	0	0	0	0
gene:AC194878.3_FG002	0	0	29	10	0	0	0	0	0	0	34	38	1	0	0	0
gene:AC194895.3_FG004	0	0	0	0	0	0	0	0	0	0	0	0	0	0	0	0
gene:AC194897.4_FG003	0	0	0	0	0	0	1	0	0	0	0	0	0	0	2	1
gene:AC194897.4_FG005	12	0	0	0	0	0	0	1	1	2	1	0	0	0	2	0
gene:AC194898.3_FG003	0	0	1	5	0	0	1	0	1	1	0	2	2	1	1	0
gene:AC194905.2_FG001	0	0	0	1	0	0	0	0	0	0	0	1	0	0	0	0
gene:AC194905.2_FG003	1	0	0	0	2	2	4	0	5	2	0	0	5	3	1	2
gene:AC194912.3_FG003	0	0	0	0	0	0	0	0	0	0	0	0	0	0	0	0
gene:AC194914.3_FG002	18	18	36	11	47	33	11	11	13	12	61	88	73	51	19	29
gene:AC194937.3_FG004	45	77	69	14	57	32	26	9	82	107	142	259	78	57	54	74
gene:AC194940.3_FG001	0	0	0	1	0	0	0	0	0	0	0	0	0	0	0	0
gene:AC194942.3_FG001	0	0	0	0	1	0	1	0	0	1	0	0	1	0	1	2
gene:AC194965.4_FG001	15	23	34	7	20	21	18	9	38	47	60	55	56	35	44	50
gene:AC194965.4_FG004	7	8	135	36	154	140	94	140	6	3	147	180	201	117	176	191
gene:AC194970.5_FG001	438	487	1171	291	1062	1105	1209	1275	604	632	1287	1255	713	394	1590	1600
gene:AC194970.5_FG002	5	3	7	0	3	2	3	5	10	6	10	4	13	17	3	1
gene:AC194970.5_FG004	120	118	187	34	43	48	76	76	215	207	309	241	124	108	185	207
gene:AC194970.5_FG005	60	45	88	18	100	76	17	56	151	130	208	170	285	278	144	169
gene:AC194970.5_FG009	108	82	134	25	63	39	73	92	185	148	262	282	166	115	212	209
gene:AC194972.2_FG001	0	0	0	0	0	0	0	1	0	0	0	0	0	0	0	0
gene:AC194974.3_FG001	0	1	1	1	0	0	0	0	0	0	1	1	0	0	0	0
gene:AC194974.3_FG005	1	1	5	5	0	0	0	12	6	2	22	17	1	2	10	20
gene:AC194977.2_FG004	0	1	1	0	0	0	0	0	0	0	0	2	0	0	1	0
gene:AC194980.3_FG002	0	0	0	0	0	0	0	0	0	0	0	0	0	0	0	0
gene:AC194980.3_FG005	0	0	0	0	1	0	0	0	1	2	0	2	1	4	0	1
gene:AC195058.3_FG003	0	0	0	0	0	0	0	0	0	0	0	0	0	0	1	0
gene:AC195135.3_FG002	0	0	0	0	0	1	0	0	0	0	0	0	0	0	0	0
gene:AC195138.3_FG004	0	0	0	0	0	0	0	0	0	1	0	0	0	0	0	1
gene:AC195147.3_FG001	0	0	0	0	0	0	0	0	0	0	0	0	0	0	0	0
gene:AC195147.3_FG008	7	18	0	0	0	0	0	0	13	21	0	0	0	0	0	0
gene:AC195148.3_FG001	0	0	0	0	0	0	0	1	0	0	0	0	0	0	0	0
gene:AC195154.3_FG004	174	374	262	89	163	155	55	31	551	530	415	462	333	302	140	206
gene:AC195168.2_FG004	0	0	0	0	0	0	0	0	1	1	0	0	0	0	0	0
gene:AC195172.3_FG001	1	5	92	22	64	51	1	1	3	1	155	173	203	162	0	4
gene:AC195174.2_FG007	2	4	0	0	0	0	0	1	1	1	0	0	1	0	0	0
gene:AC195207.2_FG002	0	0	0	0	0	0	0	0	0	0	1	0	0	0	0	0
gene:AC195214.3_FG007	0	0	0	0	0	0	0	0	0	0	0	0	0	0	0	0
gene:AC195220.3_FG003	0	0	0	0	0	0	0	0	0	0	0	0	0	0	0	0
gene:AC195220.3_FG004	0	0	0	0	0	0	0	0	0	0	0	0	0	0	0	0
gene:AC195220.3_FG007	0	0	0	0	0	0	0	1	0	0	0	0	0	0	0	0
gene:AC195230.2_FG003	0	0	0	0	0	0	0	0	0	0	0	0	0	0	0	0
gene:AC195235.3_FG003	0	0	0	0	0	0	0	0	0	0	0	0	0	2	2	0
gene:AC195240.4_FG002	0	0	0	0	0	0	0	0	0	0	0	0	0	0	0	0
gene:AC195244.3_FG008	0	0	0	0	0	0	0	0	0	0	0	0	0	1	0	0
gene:AC195253.3_FG002	0	0	0	0	0	0	0	0	0	0	0	0	0	0	1	1
gene:AC195260.2_FG007	0	0	0	0	0	0	0	0	0	0	0	0	0	0	0	0
gene:AC195307.3_FG001	0	0	0	0	0	0	0	0	0	0	0	0	0	0	0	0
gene:AC195320.3_FG003	0	0	0	0	0	0	0	0	1	0	0	0	0	0	0	0
gene:AC195331.3_FG008	8	9	21	1	6	5	1	6	6	1	19	25	16	9	9	12
gene:AC195340.3_FG001	1719	1498	2421	776	2528	1987	1609	2567	2706	2295	4583	4220	3631	2780	3027	3604
gene:AC195340.3_FG002	205	308	613	163	597	453	276	371	472	474	687	772	881	571	583	617
gene:AC195340.3_FG004	4	1	46	15	6	6	8	2	4	4	183	122	20	17	16	27
gene:AC195340.3_FG005	0	3	0	0	147	94	10	4	3	5	0	0	114	81	4	11
gene:AC195342.3_FG002	0	0	0	0	0	0	0	0	0	0	0	0	0	0	0	0
gene:AC195343.3_FG002	11	10	0	0	10	15	6	10	14	8	1	2	13	6	23	27
gene:AC195347.4_FG004	104	92	139	39	126	168	165	118	106	105	239	322	285	155	185	255
gene:AC195348.3_FG004	0	0	0	0	0	0	0	0	0	0	0	0	0	0	0	0
gene:AC195351.3_FG001	1	0	9	0	0	0	0	0	0	0	0	0	0	0	0	0
gene:AC195351.3_FG003	339	7	133	1	3	2	1	1	13	22	9	8	13	7	1	1
gene:AC195367.3_FG001	1	0	0	0	0	0	1	2	0	0	0	0	0	0	0	1
gene:AC195370.3_FG004	11	0	0	0	0	0	1	1	0	1	0	0	2	0	1	3
gene:AC195378.3_FG001	0	1	1	1	0	0	0	0	0	0	0	1	0	0	0	0
gene:AC195389.3_FG001	0	0	0	0	0	0	1	3	0	0	0	0	0	0	2	5
gene:AC195402.3_FG001	1	0	0	2	0	0	0	1	0	0	0	0	0	0	0	2
gene:AC195458.3_FG001	0	0	0	0	0	0	0	0	0	0	0	0	0	0	0	0
gene:AC195484.3_FG003	0	0	1	0	0	0	0	0	0	0	0	0	0	0	0	0
gene:AC195485.3_FG002	0	0	0	0	0	0	0	0	0	0	0	0	0	0	0	0
gene:AC195536.3_FG006	0	0	0	0	0	0	0	0	0	0	0	0	0	0	0	0
gene:AC195545.3_FG003	0	0	0	0	0	0	0	0	0	1	0	0	0	0	0	0
gene:AC195580.2_FG010	0	0	0	0	0	0	0	0	0	0	0	0	0	0	0	0
gene:AC195587.4_FG003	0	0	1	0	1	1	0	0	0	0	1	1	0	0	0	2
gene:AC195587.4_FG004	127	110	76	24	23	13	110	67	291	190	218	156	91	70	181	223
gene:AC195596.3_FG002	0	0	0	0	0	0	0	0	0	0	0	0	0	0	0	0
gene:AC195596.3_FG005	1	0	0	0	0	0	0	0	0	0	1	0	0	0	0	3
gene:AC195608.3_FG005	1	0	1	0	0	2	1	0	0	0	1	1	2	0	2	0
gene:AC195608.3_FG006	1	0	0	0	0	0	0	0	0	0	0	0	0	1	0	0
gene:AC195685.3_FG001	6	12	0	0	0	0	1	0	24	28	0	0	0	0	1	0
gene:AC195785.3_FG004	5	5	13	2	79	98	27	22	7	5	20	20	111	74	44	55
gene:AC195794.3_FG002	0	0	0	0	0	0	0	0	0	0	0	0	0	0	0	0
gene:AC195796.3_FG001	0	0	0	0	0	0	0	0	0	0	0	0	0	0	0	0
gene:AC195798.3_FG001	0	0	0	0	0	0	0	0	0	0	1	1	0	0	0	0
gene:AC195806.3_FG001	13	3	0	0	25	33	2	2	2	4	3	5	67	56	1	1
gene:AC195807.3_FG004	0	0	1	0	0	1	0	0	0	0	2	5	1	1	0	1
gene:AC195825.3_FG001	1	0	0	1	0	2	0	0	1	0	0	0	0	0	0	0
gene:AC195826.2_FG006	0	0	0	0	0	0	0	0	0	0	0	0	0	0	0	0
gene:AC195860.3_FG002	0	0	0	0	0	0	0	0	0	0	0	0	0	0	0	0
gene:AC195860.3_FG005	5	10	33	9	23	25	12	37	15	14	29	15	23	12	33	27
gene:AC195860.3_FG006	396	259	86	22	267	116	124	166	368	370	138	161	221	195	242	239
gene:AC195864.3_FG017	31	3	9	0	4	0	1	3	9	12	1	9	10	2	1	6
gene:AC195864.3_FG020	0	0	0	0	0	0	0	0	0	0	0	0	0	0	0	0
gene:AC195874.2_FG002	88	81	366	58	143	85	152	227	216	157	488	335	295	190	414	424
gene:AC195914.2_FG002	0	0	0	0	0	1	0	0	0	0	0	0	1	1	0	1
gene:AC195914.2_FG003	0	0	0	0	0	0	1	0	0	0	0	0	0	0	0	1
gene:AC195920.3_FG006	0	0	0	0	0	0	0	0	0	0	0	0	0	0	0	0
gene:AC195946.3_FG003	0	0	0	0	0	0	0	0	0	0	0	0	0	0	0	0
gene:AC195954.3_FG001	0	0	7	0	0	1	0	0	3	2	5	9	5	0	0	0
gene:AC195957.3_FG003	0	0	0	0	0	0	0	0	0	0	0	0	0	0	0	0
gene:AC195959.2_FG004	1	0	0	0	0	0	0	0	0	0	0	0	1	2	1	3
gene:AC195980.2_FG004	2	0	1	0	0	2	0	0	0	0	4	0	2	3	0	0
gene:AC195989.3_FG004	0	0	0	0	0	0	0	0	0	0	0	0	0	0	0	0
gene:AC195995.3_FG006	0	0	0	0	0	0	0	0	0	0	0	0	0	0	0	0
gene:AC195995.3_FG008	9	0	1	0	0	0	0	0	1	0	0	0	0	0	1	1
gene:AC195999.3_FG005	6	0	2	2	2	0	0	0	0	2	0	2	7	7	0	1
gene:AC196002.2_FG002	1	1	0	0	0	1	0	0	3	7	0	0	3	5	2	4
gene:AC196008.1_FG001	0	0	0	0	1	0	0	0	1	0	0	0	1	0	0	0
gene:AC196008.1_FG004	0	0	0	0	0	0	0	0	0	0	0	0	0	0	0	0
gene:AC196009.2_FG008	0	0	0	0	0	0	0	0	0	0	0	0	0	0	0	0
gene:AC196018.3_FG003	0	0	0	0	0	0	0	0	0	0	0	0	0	0	0	0
gene:AC196019.3_FG001	0	0	0	0	0	0	0	0	0	0	0	0	0	0	0	0
gene:AC196025.3_FG001	0	0	0	0	0	1	0	0	0	0	1	0	0	0	0	0
gene:AC196025.3_FG002	0	0	0	0	0	0	0	0	0	0	0	0	0	0	0	0
gene:AC196025.3_FG008	0	0	0	0	0	0	0	0	0	0	0	0	0	0	0	0
gene:AC196025.3_FG009	0	0	0	0	0	0	0	0	0	0	0	0	0	0	0	0
gene:AC196025.3_FG010	0	0	0	0	0	0	0	0	0	0	0	0	0	0	0	0
gene:AC196025.3_FG011	0	0	0	0	0	0	3	0	2	1	0	0	1	0	0	2
gene:AC196025.3_FG012	0	0	0	0	0	0	0	0	0	0	0	0	0	0	0	0
gene:AC196025.3_FG013	0	0	0	0	0	0	0	0	0	0	0	0	0	0	0	0
gene:AC196025.3_FG015	0	1	0	0	1	0	1	0	1	5	0	0	4	1	1	2
gene:AC196035.3_FG002	0	0	0	0	0	0	0	0	0	0	0	0	0	0	0	0
gene:AC196043.3_FG005	0	1	50	3	3	3	4	9	0	0	6	12	11	5	11	13
gene:AC196048.2_FG001	0	0	0	0	0	0	0	0	0	0	0	0	0	0	0	0
gene:AC196059.3_FG003	315	248	523	138	482	442	280	244	177	191	507	677	396	208	416	390
gene:AC196065.3_FG001	0	0	0	0	0	0	0	0	0	0	0	0	0	0	0	0
gene:AC196066.3_FG003	20	46	14	10	13	7	7	9	47	64	56	78	31	28	15	18
gene:AC196082.3_FG001	1	0	0	0	0	1	192	225	0	0	1	0	3	0	257	276
gene:AC196090.3_FG006	10	17	9	2	2	4	4	3	17	23	37	14	2	1	13	18
gene:AC196096.3_FG005	0	0	0	0	0	0	0	0	0	0	0	0	0	0	0	0
gene:AC196105.3_FG002	0	0	0	0	0	0	0	0	0	0	0	0	0	1	0	1
gene:AC196106.2_FG001	0	0	0	0	0	0	0	0	0	0	0	0	0	0	0	0
gene:AC196110.4_FG004	0	2	2	1	4	10	83	24	7	2	2	4	0	2	3	13
gene:AC196123.3_FG001	0	0	0	0	0	0	0	0	0	0	0	0	0	0	0	0
gene:AC196130.3_FG002	0	0	0	0	0	1	0	1	2	1	0	0	0	0	0	1
gene:AC196135.3_FG006	0	0	0	0	0	0	0	0	0	0	0	0	0	0	0	0
gene:AC196143.2_FG003	0	1	1	0	1	0	0	0	0	0	0	1	0	0	0	0
gene:AC196154.3_FG014	0	0	0	0	0	0	0	0	0	0	0	0	0	0	0	0
gene:AC196154.3_FG018	0	0	0	0	0	0	0	0	0	1	0	0	1	0	0	0
gene:AC196156.3_FG003	11	17	110	43	56	64	22	45	17	17	142	113	82	83	44	48
gene:AC196158.3_FG002	12	1	10	0	1	0	0	0	3	3	4	2	12	3	0	0
gene:AC196161.3_FG002	1	0	0	0	0	1	0	0	0	0	0	0	0	0	0	0
gene:AC196161.3_FG004	0	0	0	1	0	1	0	0	0	0	0	1	1	2	0	0
gene:AC196170.2_FG003	0	0	0	0	1	1	0	1	0	0	0	0	2	4	2	0
gene:AC196171.6_FG002	4	0	0	0	0	0	0	0	1	4	1	1	0	0	0	0
gene:AC196202.3_FG007	0	0	0	0	0	0	0	0	0	0	0	2	0	0	0	0
gene:AC196206.3_FG007	0	0	0	0	0	0	0	0	0	0	0	0	0	0	0	0
gene:AC196212.3_FG001	0	0	0	0	0	0	0	0	0	0	0	0	0	0	0	0
gene:AC196213.3_FG001	0	0	0	0	0	0	0	0	0	0	0	0	0	0	0	0
gene:AC196259.2_FG010	0	1	0	0	1	0	0	0	2	0	0	0	0	0	0	0
gene:AC196262.4_FG006	0	0	0	0	0	0	0	0	0	0	0	0	0	0	0	0
gene:AC196278.2_FG003	1	1	0	0	0	0	0	0	0	1	0	0	5	1	0	1
gene:AC196278.2_FG004	1	1	1	1	0	0	0	1	1	1	3	4	3	3	3	2
gene:AC196278.2_FG005	0	0	0	1	0	1	0	0	0	0	0	0	0	1	0	0
gene:AC196290.3_FG007	1	1	0	0	0	0	1	0	0	0	0	0	0	0	1	0
gene:AC196394.3_FG002	2	3	2	0	4	1	1	3	5	10	0	0	6	7	0	1
gene:AC196395.3_FG001	0	1	0	0	0	0	0	0	0	0	0	0	0	0	0	0
gene:AC196412.3_FG001	0	0	0	0	0	0	0	0	0	0	0	0	1	0	0	0
gene:AC196417.3_FG008	0	0	0	0	0	0	0	0	0	0	0	0	0	0	0	0
gene:AC196420.4_FG002	0	0	1	0	0	0	0	0	0	0	1	0	0	1	0	1
gene:AC196426.3_FG007	347	364	401	86	310	228	195	269	888	671	809	739	756	547	527	641
gene:AC196431.2_FG001	0	0	0	0	0	0	0	0	0	0	0	0	0	0	0	0
gene:AC196432.3_FG007	0	0	0	0	0	1	0	0	0	0	0	1	0	1	0	1
gene:AC196436.3_FG002	0	0	0	0	0	0	0	0	0	0	0	0	0	0	0	0
gene:AC196437.3_FG001	1	0	2	0	3	0	0	0	1	0	1	1	0	0	0	1
gene:AC196439.3_FG002	0	0	0	0	0	0	0	0	0	0	0	0	0	0	0	0
gene:AC196465.3_FG002	13	4	24	4	5	5	13	12	7	15	25	29	10	8	22	25
gene:AC196465.3_FG006	22	33	27	8	13	7	14	6	83	81	71	109	43	37	26	26
gene:AC196470.3_FG007	1	4	3	0	2	1	2	16	1	1	3	4	2	12	5	3
gene:AC196475.3_FG004	128	186	475	138	334	363	305	377	454	309	1444	1466	1189	871	887	1105
gene:AC196475.3_FG005	271	287	515	130	402	272	289	234	579	465	921	689	617	383	505	647
gene:AC196488.3_FG007	2	1	1	0	0	0	0	0	1	0	0	0	0	0	1	1
gene:AC196489.3_FG002	646	541	530	127	667	457	241	320	536	676	805	727	597	442	355	373
gene:AC196502.3_FG003	0	0	0	0	0	0	22	14	0	0	0	0	0	0	23	26
gene:AC196575.3_FG007	0	0	0	0	0	0	0	0	0	0	0	0	0	0	0	0
gene:AC196637.2_FG002	26	4	26	10	0	1	9	4	3	22	21	20	3	2	4	6
gene:AC196642.4_FG003	0	0	1	0	0	0	0	0	0	0	0	0	0	0	0	0
gene:AC196708.3_FG006	2	4	5	4	1	3	4	3	2	6	14	14	1	2	2	10
gene:AC196709.3_FG001	0	0	0	0	0	0	0	0	0	0	0	0	0	0	0	0
gene:AC196710.3_FG013	0	0	0	0	0	0	0	0	0	1	0	0	0	0	1	1
gene:AC196714.3_FG004	0	0	0	0	0	0	0	0	0	0	0	0	0	0	0	0
gene:AC196719.3_FG002	21	6	11	2	15	20	22	29	8	22	19	13	27	10	41	35
gene:AC196726.2_FG001	0	0	4	0	0	0	1	1	4	0	2	5	3	0	1	0
gene:AC196728.3_FG003	0	0	0	0	0	0	0	0	0	0	0	0	0	0	0	0
gene:AC196779.3_FG003	1	5	2	1	1	3	2	3	3	3	5	5	3	3	1	0
gene:AC196780.4_FG003	0	0	1	0	0	0	0	0	0	0	1	4	0	0	0	4
gene:AC196789.3_FG001	0	0	0	0	0	0	0	0	0	0	0	0	0	0	0	0
gene:AC196795.4_FG009	0	0	2	0	2	1	0	0	0	0	0	3	3	1	0	0
gene:AC196954.2_FG012	0	0	0	0	7	6	0	0	0	0	0	0	16	6	0	0
gene:AC196956.3_FG003	7	3	4	3	2	1	1	0	1	6	6	1	6	0	2	1
gene:AC196957.3_FG005	0	0	10	4	17	16	0	0	0	0	8	7	26	13	1	0
gene:AC196961.2_FG003	1	0	0	0	4	3	0	1	3	0	3	2	2	4	7	13
gene:AC196961.2_FG004	0	0	0	0	0	0	0	0	0	0	0	0	0	0	0	0
gene:AC196972.3_FG009	0	0	0	0	0	0	0	0	0	0	0	0	0	0	0	0
gene:AC196974.3_FG008	0	0	0	0	0	0	0	0	0	1	0	1	1	1	1	1
gene:AC196978.5_FG002	0	1	0	0	1	0	0	1	1	2	6	3	0	2	0	0
gene:AC196978.5_FG007	2	0	0	0	34	31	0	1	1	0	1	1	50	42	2	3
gene:AC196984.3_FG001	0	0	8	0	0	1	0	0	0	0	2	0	1	0	0	0
gene:AC197013.3_FG003	4	6	4	5	1	1	1	1	25	11	10	22	19	14	2	3
gene:AC197021.3_FG004	0	0	0	0	0	0	0	0	0	0	0	0	0	0	0	0
gene:AC197029.3_FG001	0	0	0	0	0	0	0	0	0	0	0	0	0	0	0	0
gene:AC197029.3_FG003	12	38	1	0	0	0	0	1	36	40	1	2	3	4	1	2
gene:AC197038.3_FG001	7	5	0	0	1	0	0	0	6	9	0	0	1	0	0	0
gene:AC197041.3_FG001	0	0	0	0	0	0	0	0	0	0	0	0	0	0	0	0
gene:AC197047.3_FG001	79	97	30	4	45	19	15	39	103	117	68	50	64	34	40	27
gene:AC197054.3_FG002	0	0	0	0	0	0	0	0	0	0	0	0	0	0	0	0
gene:AC197055.3_FG003	0	0	1	0	0	0	1	0	0	1	0	0	0	0	0	0
gene:AC197056.3_FG002	0	2	3	0	1	3	0	2	1	5	7	4	6	4	2	0
gene:AC197056.3_FG005	33	37	42	13	47	48	22	21	77	84	130	110	71	51	57	53
gene:AC197082.3_FG004	0	0	0	0	0	0	0	0	0	0	0	0	0	0	0	0
gene:AC197082.3_FG005	0	0	0	0	0	0	1	0	0	0	0	0	0	0	0	0
gene:AC197109.3_FG004	0	0	0	0	0	0	0	0	0	0	0	0	0	0	0	0
gene:AC197118.3_FG005	139	115	204	49	122	114	134	128	170	205	266	264	166	144	196	263
gene:AC197122.3_FG003	31	50	36	21	20	8	18	13	92	87	128	150	59	58	39	50
gene:AC197124.3_FG002	0	0	0	0	0	0	0	0	0	0	0	0	0	0	0	0
gene:AC197124.3_FG004	0	0	0	0	0	0	0	0	0	0	0	0	0	0	0	0
gene:AC197140.2_FG001	0	0	0	0	0	1	1	0	0	1	0	0	0	0	0	0
gene:AC197143.3_FG007	2	1	13	0	10	7	5	10	3	6	6	5	10	9	8	6
gene:AC197143.3_FG010	0	0	0	0	0	0	0	0	0	0	0	0	0	0	0	0
gene:AC197145.4_FG001	0	0	0	0	0	0	0	0	0	0	0	0	0	0	0	0
gene:AC197146.3_FG001	0	0	0	0	0	0	0	0	0	1	0	0	1	0	0	0
gene:AC197146.3_FG002	0	0	2	1	2	0	0	0	2	0	0	2	2	0	0	0
gene:AC197150.3_FG003	2717	3467	4283	985	5066	3493	4400	3946	4107	4320	5764	4858	3231	1992	5736	6039
gene:AC197164.4_FG002	0	1	0	0	0	0	91	27	0	1	0	0	0	0	47	53
gene:AC197230.3_FG001	0	0	0	0	2	3	1	2	0	0	0	0	2	3	6	9
gene:AC197242.3_FG001	0	0	0	0	0	0	0	0	0	0	0	0	1	0	0	0
gene:AC197246.3_FG001	2	1	6	1	164	122	3	7	17	9	21	10	236	180	15	18
gene:AC197246.3_FG003	185	159	225	59	424	260	171	251	248	232	326	269	320	222	304	277
gene:AC197265.3_FG005	0	0	0	0	0	0	0	0	0	0	1	0	0	0	0	0
gene:AC197267.3_FG001	0	0	2	0	0	0	1	0	0	0	1	1	0	0	0	0
gene:AC197274.4_FG010	18	5	0	0	1	1	0	0	11	15	0	0	1	2	0	0
gene:AC197340.3_FG003	2	0	1	0	2	1	0	1	5	2	4	1	10	7	5	10
gene:AC197340.3_FG004	0	0	0	0	0	0	0	0	0	0	0	0	0	0	0	0
gene:AC197347.3_FG003	0	0	0	0	0	0	0	0	0	0	0	0	0	0	0	0
gene:AC197355.3_FG001	3	2	0	0	11	1	0	0	8	0	0	2	0	7	1	0
gene:AC197373.4_FG005	0	0	0	0	0	0	0	0	0	0	0	0	0	1	1	1
gene:AC197376.3_FG001	0	0	0	0	0	0	0	0	0	0	0	0	0	0	0	0
gene:AC197377.3_FG001	4	9	0	0	4	3	0	0	10	24	2	0	10	10	0	0
gene:AC197377.3_FG004	0	0	0	0	0	0	0	0	0	0	0	0	0	0	0	0
gene:AC197387.3_FG004	7	2	28	14	101	154	49	41	8	5	45	69	234	89	67	84
gene:AC197427.3_FG003	0	0	0	0	0	0	0	0	0	1	1	2	1	0	0	0
gene:AC197432.4_FG001	0	1	6	0	0	0	1	0	0	0	2	0	0	0	0	0
gene:AC197477.3_FG002	0	0	0	0	0	0	0	0	0	0	0	0	0	0	0	0
gene:AC197526.3_FG003	0	0	0	0	0	1	0	0	0	0	0	0	0	0	0	0
gene:AC197541.3_FG009	1	0	0	0	0	0	0	0	1	0	0	0	0	0	2	0
gene:AC197544.3_FG002	0	0	0	0	0	0	0	0	0	0	1	0	0	0	0	1
gene:AC197545.3_FG002	37	66	14	9	14	6	4	4	72	81	52	76	37	27	18	26
gene:AC197555.3_FG008	26	27	164	30	56	36	24	39	65	65	200	187	123	84	61	108
gene:AC197575.3_FG008	3	3	1	0	2	2	1	6	1	0	1	1	3	4	9	5
gene:AC197577.2_FG002	0	0	0	4	0	0	0	0	1	0	0	0	0	4	0	0
gene:AC197578.4_FG001	9	14	30	13	29	18	25	27	28	41	38	32	39	27	33	25
gene:AC197583.2_FG003	0	0	0	0	0	0	0	0	0	0	0	1	0	0	0	0
gene:AC197595.3_FG001	0	0	0	0	0	0	0	0	0	0	0	0	0	0	0	0
gene:AC197672.3_FG002	218	212	137	75	168	134	173	196	338	320	295	334	321	247	449	436
gene:AC197697.3_FG001	0	0	0	0	1	0	0	0	0	0	0	0	0	0	0	0
gene:AC197699.3_FG002	44	40	11	2	16	12	3	28	99	81	8	10	115	47	12	25
gene:AC197699.3_FG003	98	99	134	32	139	91	73	69	194	171	252	244	179	90	106	144
gene:AC197699.3_FG005	0	0	0	0	0	0	0	0	0	0	0	0	0	0	0	1
gene:AC197699.3_FG006	3	21	0	0	0	0	1	0	10	13	0	0	0	0	0	0
gene:AC197699.3_FG008	31	16	26	3	9	7	25	12	14	14	11	13	12	14	18	22
gene:AC197699.3_FG009	0	1	0	0	0	0	0	0	0	0	0	1	0	0	0	0
gene:AC197699.3_FG010	0	0	0	0	0	0	0	0	0	0	0	0	0	0	0	0
gene:AC197705.4_FG001	0	0	0	0	0	2	4	5	0	0	0	3	0	2	2	1
gene:AC197705.4_FG003	10	9	12	9	29	7	42	13	40	8	116	36	163	46	41	115
gene:AC197705.4_FG004	0	0	22	7	1	0	0	1	0	0	3	11	1	1	2	1
gene:AC197705.4_FG006	109	138	147	41	141	109	108	93	207	203	385	360	201	152	160	229
gene:AC197705.4_FG007	130	160	152	44	168	141	111	116	312	284	286	354	317	222	230	285
gene:AC197705.4_FG008	0	0	1	0	0	0	0	0	0	0	0	0	0	0	0	0
gene:AC197705.4_FG011	1515	927	2858	914	3646	1537	1232	1150	998	2224	1805	1227	1139	1063	1691	1189
gene:AC197714.3_FG004	0	0	0	0	0	0	0	0	1	0	3	0	1	1	0	0
gene:AC197717.3_FG002	25	57	28	16	133	102	33	103	92	121	165	126	232	124	93	68
gene:AC197718.3_FG002	0	0	0	0	0	0	0	2	0	0	0	0	0	0	2	0
gene:AC197738.3_FG007	0	0	2	0	0	0	0	0	0	0	0	0	0	0	0	0
gene:AC197757.3_FG002	0	0	0	0	0	0	0	0	0	1	0	0	0	0	0	0
gene:AC197757.3_FG003	0	0	0	0	0	0	0	0	0	0	0	0	0	0	0	0
gene:AC197758.3_FG004	0	0	0	0	0	0	0	0	0	0	0	0	0	0	0	0
gene:AC197764.4_FG003	1	1	1	2	5	3	1	2	17	5	2	5	39	49	10	11
gene:AC197770.3_FG002	0	0	0	0	0	0	0	0	0	0	0	0	1	3	0	0
gene:AC197771.3_FG001	0	0	0	0	0	0	0	0	0	0	0	0	0	0	0	0
gene:AC197783.3_FG005	2	2	0	0	0	0	0	1	1	7	0	0	0	0	0	0
gene:AC197835.3_FG001	0	0	0	0	0	0	0	0	0	0	0	0	0	0	0	0
gene:AC197837.3_FG003	0	0	0	0	0	0	0	0	0	0	0	0	0	0	0	0
gene:AC197901.3_FG003	0	0	0	0	0	0	0	0	0	0	0	0	0	0	0	0
gene:AC197903.4_FG001	0	0	0	0	0	0	0	0	0	0	0	0	0	0	0	0
gene:AC197909.3_FG002	0	0	0	0	2	1	0	0	0	0	0	0	2	0	0	0
gene:AC198019.2_FG004	0	0	0	0	0	1	1	0	0	0	0	0	1	0	1	0
gene:AC198025.3_FG001	15	1	2	0	1	1	0	0	0	3	2	6	4	1	1	0
gene:AC198081.2_FG001	0	0	0	0	0	0	0	0	0	1	0	0	0	0	0	0
gene:AC198081.2_FG005	0	0	0	0	0	0	0	0	0	0	0	0	0	1	0	1
gene:AC198122.3_FG002	0	0	0	0	0	0	0	0	0	0	0	0	0	0	0	0
gene:AC198169.4_FG004	1502	1855	979	317	1259	1128	930	973	2253	2452	1906	1844	1314	719	1258	1162
gene:AC198174.4_FG001	0	0	0	0	0	0	0	0	0	0	0	0	1	0	0	0
gene:AC198179.4_FG001	0	0	0	0	0	0	1	0	0	0	0	0	0	0	0	0
gene:AC198179.4_FG002	0	0	0	0	0	0	0	0	0	0	0	0	0	0	0	0
gene:AC198206.5_FG001	0	3	6	1	1	1	9	2	1	9	37	57	15	7	29	27
gene:AC198208.3_FG002	0	0	0	0	0	0	0	0	0	0	0	0	0	0	0	0
gene:AC198223.3_FG001	0	0	0	0	0	0	0	0	0	0	0	0	0	0	0	0
gene:AC198229.4_FG002	0	0	0	0	1	0	0	0	0	0	0	0	0	2	0	1
gene:AC198230.4_FG003	0	0	0	0	0	0	0	0	0	0	0	0	0	0	0	0
gene:AC198291.3_FG001	1	0	1	0	0	0	0	0	0	0	0	1	0	0	0	1
gene:AC198324.3_FG003	0	0	0	0	1	0	0	0	0	0	0	0	0	0	0	0
gene:AC198352.4_FG005	1	0	0	0	0	0	0	0	0	1	0	0	0	1	0	0
gene:AC198353.5_FG001	736	442	463	82	825	328	458	1401	4817	1821	2604	1877	3756	2853	1596	2257
gene:AC198353.5_FG004	202	286	413	102	421	338	609	462	489	522	611	552	431	264	727	771
gene:AC198357.3_FG002	0	0	0	0	0	0	0	0	0	0	0	0	0	0	1	0
gene:AC198361.3_FG004	425	372	390	104	271	210	182	200	617	716	766	800	562	478	407	450
gene:AC198366.3_FG004	2	5	4	1	4	1	3	1	0	1	1	3	1	3	1	2
gene:AC198371.3_FG003	1	0	0	0	0	1	0	0	0	2	2	0	0	2	0	1
gene:AC198371.3_FG011	0	0	0	0	0	0	0	1	0	0	0	0	0	0	0	0
gene:AC198379.3_FG006	0	0	0	0	0	0	0	0	0	0	1	0	0	0	0	0
gene:AC198380.3_FG001	1	0	0	0	1	2	0	0	1	0	0	0	6	4	1	1
gene:AC198382.3_FG001	4	1	22	1	0	1	0	0	0	0	2	7	0	1	0	0
gene:AC198386.3_FG001	5	0	1	0	0	0	0	0	1	3	0	0	1	0	1	0
gene:AC198393.3_FG001	3	0	0	0	1	0	0	0	0	2	0	0	0	0	0	0
gene:AC198398.3_FG003	0	0	0	0	0	1	0	0	0	0	0	0	0	0	0	0
gene:AC198403.3_FG001	0	0	0	0	0	0	0	1	1	0	0	0	0	0	0	0
gene:AC198414.2_FG001	0	0	0	0	0	0	0	0	0	0	0	0	0	0	0	0
gene:AC198418.3_FG005	7960	6338	6155	1395	7917	6534	8561	10873	6404	7703	7067	6471	6984	4379	12072	10270
gene:AC198421.3_FG003	0	1	3	2	0	0	0	2	0	0	7	11	1	0	0	0
gene:AC198479.3_FG007	0	1	0	0	0	0	0	0	0	0	0	0	0	0	0	0
gene:AC198481.3_FG004	770	698	785	190	697	610	508	496	1186	1137	1380	1400	1237	737	1024	1308
gene:AC198490.3_FG003	4	2	1	0	2	0	2	1	5	4	1	4	2	0	1	3
gene:AC198494.3_FG002	1	1	0	0	0	0	0	1	0	0	0	0	0	0	0	0
gene:AC198506.3_FG001	0	0	0	1	0	0	0	0	0	0	0	0	0	0	1	0
gene:AC198509.3_FG004	0	1	0	0	0	1	0	0	0	0	0	1	1	0	0	0
gene:AC198509.3_FG005	1	1	0	0	0	0	0	1	1	3	0	0	1	0	0	1
gene:AC198510.5_FG002	0	0	0	0	0	0	0	0	0	0	0	0	0	0	0	0
gene:AC198515.3_FG011	0	0	0	0	1	0	0	0	0	0	0	0	0	0	0	0
gene:AC198518.3_FG002	1	0	0	0	0	0	1	0	0	0	0	1	0	0	0	0
gene:AC198518.3_FG003	115	141	139	41	136	119	137	147	179	195	327	273	222	140	237	309
gene:AC198518.3_FG005	0	0	0	0	0	0	0	0	0	0	0	0	0	0	0	0
gene:AC198597.4_FG001	0	0	0	0	0	0	0	0	0	0	0	0	0	1	0	0
gene:AC198605.3_FG005	0	0	0	0	0	0	0	0	0	0	0	0	0	0	0	0
gene:AC198691.3_FG005	0	0	0	0	0	0	0	0	0	0	0	0	0	0	0	0
gene:AC198699.3_FG004	3	14	449	49	2	2	20	23	2	4	218	357	3	0	32	74
gene:AC198700.2_FG004	0	0	0	0	0	0	0	0	1	0	0	0	0	1	0	0
gene:AC198721.3_FG002	0	0	0	0	0	1	0	0	0	0	0	0	0	0	0	0
gene:AC198723.4_FG002	0	0	0	0	0	0	0	1	0	0	0	0	0	0	0	0
gene:AC198723.4_FG003	0	0	0	0	0	0	0	0	0	0	0	0	0	0	0	0
gene:AC198725.4_FG004	1	2	19	5	10	16	2	10	1	0	14	15	12	4	3	10
gene:AC198725.4_FG007	78	40	88	10	10	6	19	34	169	174	179	208	47	55	70	82
gene:AC198725.4_FG009	11	2	9	1	8	3	6	1	4	9	17	7	1	4	5	5
gene:AC198743.3_FG008	0	0	0	0	0	0	0	0	0	0	0	0	0	1	0	0
gene:AC198744.3_FG004	0	0	0	0	0	0	0	0	0	0	0	0	0	0	0	0
gene:AC198752.4_FG004	0	0	0	0	0	0	0	0	0	0	0	0	0	0	0	0
gene:AC198766.3_FG005	0	0	0	0	0	0	0	0	0	0	0	0	0	0	0	1
gene:AC198773.3_FG003	0	0	0	0	0	0	0	0	0	0	0	0	0	0	0	0
gene:AC198781.3_FG002	0	0	0	0	0	0	0	0	0	0	0	0	0	0	0	0
gene:AC198787.3_FG001	0	0	0	0	0	0	0	0	0	0	0	0	0	0	0	0
gene:AC198787.3_FG004	0	0	0	0	0	0	0	0	0	0	0	0	0	0	0	0
gene:AC198787.3_FG009	0	0	0	0	0	0	0	0	0	0	0	0	0	0	0	1
gene:AC198871.3_FG002	2	0	0	2	1	0	0	0	2	0	0	1	0	0	0	0
gene:AC198901.4_FG004	0	0	0	0	0	0	0	1	0	0	0	0	0	0	0	0
gene:AC198923.4_FG002	0	0	0	0	1	0	0	0	0	0	0	0	0	1	0	1
gene:AC198937.4_FG003	19	4	0	1	7	11	17	15	18	5	1	1	9	7	51	55
gene:AC198937.4_FG005	0	0	0	0	0	0	0	0	0	0	0	0	0	0	0	0
gene:AC198940.4_FG008	0	0	0	0	0	3	0	0	1	1	0	0	4	5	0	0
gene:AC198979.4_FG009	7	4	17	0	13	5	1	10	14	0	3	8	146	144	3	1
gene:AC198981.4_FG001	0	0	0	0	0	1	0	0	0	0	0	0	0	0	0	0
gene:AC198982.3_FG006	75	101	76	23	32	23	51	26	107	136	88	96	51	37	72	64
gene:AC198993.3_FG004	0	0	0	0	0	0	0	0	0	0	0	0	0	0	0	0
gene:AC198995.3_FG003	0	0	0	0	0	0	0	0	0	0	0	0	0	0	0	0
gene:AC199001.3_FG005	29	38	19	9	13	4	6	6	90	74	80	142	51	55	19	31
gene:AC199005.2_FG003	0	0	0	0	0	0	0	0	0	0	0	0	0	2	0	0
gene:AC199039.3_FG003	0	0	1	1	1	0	2	3	2	1	0	1	0	1	1	6
gene:AC199043.2_FG002	0	0	0	0	0	0	0	0	0	0	0	0	0	0	0	0
gene:AC199054.3_FG003	0	0	3	0	0	0	0	1	1	0	1	0	0	0	0	0
gene:AC199054.3_FG007	0	0	0	0	0	0	0	0	0	0	0	1	0	0	0	0
gene:AC199058.2_FG001	1	1	1	2	0	1	0	1	1	0	3	5	2	5	1	2
gene:AC199067.2_FG004	8	6	15	0	7	8	1	3	8	4	20	22	11	4	11	8
gene:AC199068.2_FG017	1	1	29	18	0	0	0	0	0	0	48	63	0	0	0	0
gene:AC199175.2_FG003	0	0	0	0	0	0	0	0	0	0	0	0	0	0	1	0
gene:AC199175.2_FG006	0	0	0	0	22	12	0	0	0	0	0	0	13	7	0	1
gene:AC199182.3_FG003	1	0	0	0	0	0	0	0	0	0	0	0	0	0	0	0
gene:AC199183.3_FG001	0	0	0	0	0	0	0	0	0	0	0	0	0	0	0	0
gene:AC199194.3_FG002	1	0	0	0	0	0	0	0	0	0	0	0	0	0	0	2
gene:AC199198.3_FG002	0	0	0	0	0	0	1	0	0	0	0	0	0	0	1	0
gene:AC199198.3_FG003	9	4	0	0	0	0	32	11	12	7	0	0	0	0	12	26
gene:AC199204.3_FG002	0	0	0	0	0	0	0	0	0	0	0	0	0	0	0	0
gene:AC199217.3_FG004	0	0	0	0	0	0	0	0	0	0	0	0	0	0	0	0
gene:AC199315.4_FG001	87	51	135	21	122	78	132	227	98	80	129	159	242	151	227	333
gene:AC199315.4_FG002	0	0	0	0	0	0	0	0	0	0	0	0	0	0	0	0
gene:AC199325.3_FG001	0	0	0	0	0	0	0	0	0	0	0	0	0	0	0	0
gene:AC199325.3_FG005	0	0	0	0	0	0	0	0	0	0	0	0	0	0	0	0
gene:AC199335.3_FG002	0	0	0	0	0	0	0	0	0	0	0	0	0	0	0	0
gene:AC199343.3_FG013	0	0	0	0	0	0	0	0	1	0	0	0	0	1	0	0
gene:AC199355.3_FG004	0	0	0	0	0	1	0	0	0	0	0	0	0	0	0	0
gene:AC199363.4_FG003	35	61	27	17	20	16	13	5	92	99	74	74	44	47	32	58
gene:AC199370.4_FG006	0	0	0	0	0	0	0	0	0	0	0	0	0	0	0	0
gene:AC199379.4_FG001	0	0	0	0	0	0	1	0	0	0	0	0	0	0	0	0
gene:AC199379.4_FG008	1	0	0	0	0	0	0	0	0	1	0	0	2	0	1	0
gene:AC199382.3_FG005	0	0	0	0	10	5	0	0	0	0	0	1	11	11	0	0
gene:AC199384.3_FG002	0	0	0	0	0	0	0	0	1	0	1	0	0	0	0	0
gene:AC199421.3_FG001	0	0	0	0	0	0	0	0	0	0	0	0	0	0	0	0
gene:AC199439.4_FG005	4	7	0	1	1	0	3	0	11	8	4	5	0	1	4	5
gene:AC199479.4_FG004	0	0	0	0	0	0	0	0	0	0	0	0	0	0	0	0
gene:AC199481.3_FG001	0	0	0	0	0	0	0	0	0	0	0	0	0	0	0	0
gene:AC199487.4_FG002	0	0	0	0	0	0	0	1	0	0	0	0	0	1	0	0
gene:AC199487.4_FG003	1	0	2	0	0	0	0	0	2	3	4	1	1	1	1	1
gene:AC199488.4_FG003	0	0	0	0	0	0	0	0	0	0	0	0	0	0	0	0
gene:AC199488.4_FG004	0	0	0	0	0	0	0	0	0	0	0	0	0	0	0	0
gene:AC199492.3_FG001	2	0	0	0	0	0	0	0	0	0	0	0	0	0	1	0
gene:AC199517.4_FG001	0	0	0	0	0	0	0	0	0	0	0	0	0	0	0	0
gene:AC199517.4_FG006	0	0	0	0	0	0	0	0	0	0	0	1	0	0	0	0
gene:AC199524.3_FG002	0	0	0	0	0	0	0	0	0	0	0	0	0	0	0	0
gene:AC199526.5_FG001	0	0	2	0	0	1	0	0	0	0	4	3	0	0	0	0
gene:AC199526.5_FG002	69	82	113	44	190	101	27	57	859	415	1291	895	1608	1719	264	379
gene:AC199526.5_FG003	602	497	1063	166	503	538	554	473	634	736	708	729	523	287	770	748
gene:AC199541.4_FG001	117	159	92	52	88	92	131	123	226	168	320	243	205	183	189	269
gene:AC199541.4_FG002	3	0	0	2	0	1	1	1	3	2	0	2	0	4	2	1
gene:AC199541.4_FG004	0	0	8	2	0	0	0	0	1	0	18	10	0	0	0	1
gene:AC199541.4_FG007	9	13	5	4	6	4	15	13	31	54	72	56	26	29	32	43
gene:AC199543.4_FG004	0	0	0	0	0	0	0	0	0	0	0	1	0	0	0	0
gene:AC199554.2_FG003	1	0	0	0	0	0	0	0	0	0	0	0	0	0	0	0
gene:AC199571.3_FG001	12	7	3	0	8	8	46	49	8	9	3	0	13	12	66	55
gene:AC199571.3_FG003	2	1	0	1	0	1	26	6	3	3	0	0	1	1	27	36
gene:AC199571.3_FG004	4	10	5	0	2	1	7	3	8	9	6	6	5	6	16	15
gene:AC199572.3_FG005	0	0	0	0	0	0	0	0	0	0	0	0	0	0	0	0
gene:AC199577.4_FG004	0	0	0	0	0	0	0	0	0	0	0	0	0	0	0	0
gene:AC199624.4_FG007	1	0	0	0	0	1	0	0	1	0	0	0	1	2	0	0
gene:AC199632.4_FG007	0	0	0	1	0	0	0	0	0	0	0	0	0	0	0	1
gene:AC199638.4_FG001	0	0	0	0	0	0	0	0	0	0	0	0	0	0	0	0
gene:AC199701.4_FG001	0	0	0	0	1	0	0	0	0	0	0	0	0	0	0	0
gene:AC199703.3_FG003	8	9	10	11	33	19	13	22	5	5	17	12	17	8	15	12
gene:AC199705.3_FG006	0	0	0	0	0	0	0	0	0	0	0	0	0	0	0	0
gene:AC199705.3_FG008	537	874	744	273	1246	870	651	569	1024	1106	1280	1127	716	550	888	866
gene:AC199728.4_FG006	0	0	0	0	0	0	0	0	0	0	0	0	0	0	0	0
gene:AC199765.4_FG008	5	1	8	1	0	4	0	0	7	10	4	3	8	4	9	4
gene:AC199768.4_FG008	0	0	0	0	0	0	0	0	0	0	0	0	0	0	0	0
gene:AC199771.4_FG001	0	0	0	0	0	0	0	0	0	0	0	0	0	0	2	0
gene:AC199777.3_FG001	0	0	0	0	0	0	0	0	0	0	0	0	0	0	0	0
gene:AC199779.3_FG006	10	4	16	5	11	19	9	15	10	17	26	20	16	17	15	21
gene:AC199782.5_FG001	253	327	199	32	180	115	67	132	287	274	316	255	279	187	181	160
gene:AC199782.5_FG002	120	220	146	41	109	67	69	111	460	498	431	358	248	178	247	223
gene:AC199782.5_FG003	7	2	8	2	5	5	1	2	8	5	9	8	14	5	11	16
gene:AC199790.4_FG013	0	0	0	0	0	1	0	0	0	1	0	0	1	1	0	0
gene:AC199801.4_FG005	0	0	0	0	0	0	0	0	0	0	0	0	0	0	0	0
gene:AC199810.3_FG003	0	0	0	0	0	0	0	0	0	0	0	0	0	0	0	0
gene:AC199820.4_FG006	0	0	0	0	0	0	0	0	0	0	1	0	0	0	0	0
gene:AC199826.4_FG003	1	0	4	2	1	2	7	1	3	1	4	1	11	5	13	12
gene:AC199843.4_FG007	0	0	0	0	0	0	0	1	0	0	2	1	0	0	0	0
gene:AC199857.4_FG004	0	0	0	0	0	0	0	0	0	0	0	0	0	0	0	0
gene:AC199873.4_FG002	0	0	1	0	0	0	7	1	0	0	0	0	0	0	5	4
gene:AC199875.3_FG002	0	0	0	0	0	0	0	0	0	0	0	0	0	0	0	0
gene:AC199893.4_FG002	1	0	3	0	0	0	0	0	6	1	7	4	1	1	0	0
gene:AC199908.4_FG002	0	0	0	1	0	0	1	0	0	0	0	1	0	0	1	0
gene:AC199911.5_FG001	7	3	0	2	0	5	2	3	4	3	16	17	3	0	4	7
gene:AC199918.4_FG003	0	1	0	0	1	0	0	0	0	0	0	0	0	0	0	0
gene:AC199932.4_FG002	0	0	0	0	0	0	0	0	0	1	0	0	0	0	0	0
gene:AC199956.4_FG003	0	0	0	0	0	0	0	0	0	2	0	0	0	0	0	0
gene:AC199961.4_FG001	1	0	3	1	1	1	0	1	3	0	3	2	1	0	0	1
gene:AC199961.4_FG004	0	0	0	0	0	0	0	1	1	2	0	0	0	0	0	0
gene:AC200038.4_FG011	0	0	0	0	0	0	0	0	0	0	0	0	0	0	0	0
gene:AC200045.3_FG006	0	0	0	0	0	0	0	0	0	0	0	0	0	0	0	0
gene:AC200047.3_FG004	0	0	0	0	0	0	0	0	0	0	0	0	0	0	0	0
gene:AC200057.4_FG006	0	0	0	0	0	0	0	0	0	0	0	0	0	0	0	0
gene:AC200057.4_FG007	61	50	83	19	60	46	63	37	98	110	160	126	93	90	128	113
gene:AC200065.5_FG009	0	0	0	0	0	0	0	0	0	0	0	0	0	0	0	0
gene:AC200069.4_FG002	0	0	0	0	0	0	0	0	0	0	0	0	0	0	0	0
gene:AC200099.4_FG003	1	0	7	2	2	2	45	128	1	2	59	39	2	1	223	215
gene:AC200099.4_FG006	9	3	10	0	0	1	25	34	2	2	0	2	1	1	93	69
gene:AC200106.4_FG003	0	0	0	0	0	0	0	0	0	0	0	0	0	0	0	0
gene:AC200112.4_FG007	0	0	0	0	0	0	0	0	0	0	0	0	0	0	0	0
gene:AC200112.4_FG008	0	0	0	0	0	0	0	0	0	0	0	0	0	0	0	0
gene:AC200117.3_FG004	0	0	0	0	0	0	0	0	0	0	0	0	0	0	0	0
gene:AC200122.4_FG004	1	1	2	0	0	0	0	1	4	3	3	4	0	0	0	2
gene:AC200124.3_FG005	0	0	0	0	0	0	0	0	0	0	0	0	0	0	0	0
gene:AC200138.3_FG003	0	0	0	0	0	0	0	0	0	0	0	0	0	0	0	0
gene:AC200143.3_FG003	0	0	0	0	0	0	0	0	0	0	0	0	0	0	0	0
gene:AC200171.2_FG001	0	1	1	2	0	0	1	0	0	1	1	4	1	4	0	1
gene:AC200178.2_FG002	8	0	12	0	0	0	0	3	6	8	2	1	2	1	4	4
gene:AC200178.2_FG003	1	0	6	0	0	0	0	0	0	0	2	1	0	0	0	0
gene:AC200207.2_FG001	0	0	0	0	0	0	1	0	0	0	0	0	0	0	0	0
gene:AC200209.1_FG001	175	101	122	48	122	121	92	138	63	126	152	156	165	134	82	81
gene:AC200210.1_FG006	8	15	4	4	5	3	2	1	21	25	24	28	28	16	10	9
gene:AC200215.3_FG002	1	3	2	0	1	0	0	1	2	1	0	1	1	1	0	1
gene:AC200225.5_FG001	0	0	0	0	0	0	0	0	0	0	0	0	0	0	0	0
gene:AC200228.4_FG001	0	0	0	0	0	0	0	0	0	0	0	0	0	0	0	0
gene:AC200234.3_FG001	0	0	0	0	0	0	0	0	0	0	0	0	0	0	0	0
gene:AC200234.3_FG006	0	0	0	0	0	0	0	0	0	0	0	0	0	0	0	0
gene:AC200240.3_FG002	0	0	0	0	5	4	0	0	0	0	0	0	6	3	0	0
gene:AC200256.3_FG003	0	0	0	0	0	0	0	0	0	0	0	1	0	0	0	0
gene:AC200287.4_FG006	8	3	0	2	1	0	4	2	7	9	7	22	6	3	5	5
gene:AC200298.4_FG001	47	84	48	43	92	88	98	62	98	104	265	306	153	105	131	119
gene:AC200490.3_FG005	0	0	0	0	0	0	0	0	0	0	0	0	0	0	0	0
gene:AC200495.3_FG001	2	0	7	0	0	0	0	0	0	0	3	4	1	0	1	0
gene:AC200497.4_FG015	0	0	0	0	0	0	0	0	0	0	0	0	0	0	0	0
gene:AC200535.4_FG002	1	0	0	0	0	0	0	0	0	0	0	0	0	0	0	0
gene:AC200540.3_FG002	0	0	0	0	0	0	0	0	0	0	0	0	0	0	0	0
gene:AC200565.4_FG001	0	0	0	0	0	0	0	0	0	0	0	0	0	0	0	0
gene:AC200622.3_FG005	0	0	0	0	0	0	0	0	1	0	0	0	0	0	0	0
gene:AC200627.3_FG005	0	0	0	3	1	0	0	0	1	0	0	1	0	1	0	0
gene:AC200725.4_FG003	0	0	3	1	6	0	1	0	3	4	6	6	2	0	2	1
gene:AC200725.4_FG008	0	0	0	0	6	11	0	0	0	0	0	0	5	2	0	0
gene:AC200739.5_FG001	0	0	5	0	2	2	0	0	0	0	4	9	11	2	0	0
gene:AC200753.3_FG003	6	7	11	2	0	1	2	1	7	25	30	47	1	0	15	14
gene:AC200754.4_FG004	0	4	3	0	1	1	0	0	1	3	8	5	4	6	0	0
gene:AC200876.4_FG002	0	0	1	0	0	0	0	0	0	0	1	0	0	0	0	0
gene:AC200876.4_FG003	3	0	2	0	0	1	0	1	1	0	0	1	2	0	0	0
gene:AC200881.4_FG002	0	0	0	0	0	0	0	0	0	0	0	1	0	0	0	0
gene:AC200881.4_FG007	0	0	0	0	0	0	0	1	0	0	0	0	2	0	0	0
gene:AC200884.4_FG002	1	0	0	0	0	0	2	1	0	0	1	0	0	0	0	0
gene:AC200887.4_FG002	0	0	0	0	0	0	0	0	0	0	0	0	0	0	0	0
gene:AC200904.3_FG003	16	13	0	0	1	0	0	0	43	54	0	0	0	0	0	0
gene:AC201740.3_FG003	1	2	0	1	0	0	0	1	1	0	0	0	0	1	1	0
gene:AC201767.3_FG003	1	0	7	1	0	0	0	0	6	4	6	3	1	3	3	1
gene:AC201769.3_FG002	7	8	10	3	2	3	1	0	8	7	11	20	9	10	1	2
gene:AC201791.3_FG005	2	0	0	0	0	0	0	0	1	3	0	0	0	0	0	0
gene:AC201797.4_FG006	0	0	0	0	0	0	0	0	0	0	0	0	0	0	0	0
gene:AC201798.4_FG005	0	0	0	0	0	0	0	0	0	0	0	0	0	0	0	0
gene:AC201815.4_FG001	36	25	14	3	7	3	4	6	25	32	10	6	5	10	10	10
gene:AC201828.3_FG002	0	0	0	0	0	0	0	0	0	0	0	0	0	0	0	0
gene:AC201832.3_FG006	1	0	0	0	0	0	0	0	1	0	0	0	0	0	0	0
gene:AC201888.3_FG013	0	0	0	0	0	0	0	0	0	0	0	0	0	0	1	0
gene:AC201891.3_FG001	0	0	0	0	0	0	0	0	1	0	0	0	1	0	0	0
gene:AC201898.4_FG004	0	1	0	1	0	0	0	0	0	0	0	0	0	0	0	0
gene:AC201966.3_FG001	0	0	0	0	0	0	0	0	0	0	0	0	0	1	0	0
gene:AC201969.4_FG005	0	0	0	0	0	0	0	0	1	0	0	0	0	0	0	1
gene:AC201977.3_FG005	0	0	0	0	0	0	2	1	0	0	0	0	0	1	0	0
gene:AC201985.4_FG003	0	0	0	0	17	13	0	0	0	0	0	0	26	23	0	0
gene:AC201986.3_FG002	0	0	0	0	0	0	0	0	3	2	0	0	0	0	0	0
gene:AC201995.4_FG001	0	0	0	0	0	0	0	0	0	0	0	0	0	0	0	0
gene:AC202000.4_FG006	0	0	0	0	0	0	0	0	0	0	0	0	0	0	0	0
gene:AC202011.3_FG010	0	0	0	0	1	0	0	0	0	0	0	0	0	0	0	0
gene:AC202015.3_FG004	0	0	0	0	0	0	0	0	0	0	0	0	0	0	0	0
gene:AC202040.4_FG002	0	0	0	0	0	0	0	0	0	0	0	0	0	0	0	0
gene:AC202041.4_FG003	9	14	1	0	1	1	0	0	12	12	0	0	0	0	2	1
gene:AC202069.3_FG002	0	1	0	0	0	0	0	0	0	0	0	1	0	0	0	0
gene:AC202073.4_FG001	15	70	37	13	40	19	11	33	132	136	203	178	143	105	48	52
gene:AC202076.3_FG009	0	0	0	0	0	0	0	0	0	0	0	0	0	0	0	0
gene:AC202091.4_FG003	1	0	0	0	0	0	0	0	0	0	1	0	0	0	0	0
gene:AC202092.2_FG003	0	0	0	0	0	0	0	0	0	0	0	0	0	0	0	0
gene:AC202101.3_FG002	0	0	0	0	0	0	0	0	0	0	0	0	0	0	0	0
gene:AC202107.3_FG001	2	10	4	3	2	3	7	9	20	21	12	12	7	6	13	8
gene:AC202110.3_FG004	0	0	26	6	0	0	0	0	0	0	32	11	0	0	0	0
gene:AC202122.2_FG001	0	0	0	0	0	0	0	0	0	1	0	0	0	0	0	0
gene:AC202129.3_FG001	17	30	1	0	79	79	56	147	27	24	0	1	18	14	81	86
gene:AC202139.3_FG008	0	0	0	0	0	0	0	0	0	0	0	0	5	2	0	0
gene:AC202144.5_FG001	0	1	5	1	1	0	0	0	2	2	5	9	2	0	0	1
gene:AC202172.3_FG004	0	0	0	0	0	0	0	0	0	0	0	0	0	0	0	0
gene:AC202178.3_FG002	0	0	0	0	1	0	0	0	0	0	0	0	0	0	0	0
gene:AC202179.3_FG004	0	0	0	0	0	0	0	0	0	0	0	0	0	0	0	0
gene:AC202179.3_FG005	0	0	0	0	0	0	0	0	0	0	0	0	0	0	0	0
gene:AC202181.3_FG010	0	0	10	2	8	3	5	1	0	0	10	21	25	18	12	19
gene:AC202185.4_FG004	0	1	11	2	0	2	1	0	0	1	2	3	2	0	2	0
gene:AC202187.4_FG003	0	0	0	0	0	0	0	0	0	0	0	0	0	0	0	0
gene:AC202384.4_FG009	0	0	0	0	0	0	0	0	0	0	0	0	0	0	0	0
gene:AC202391.4_FG002	0	0	0	0	0	0	0	0	0	0	0	0	0	0	0	0
gene:AC202396.4_FG010	0	0	0	0	0	0	0	8	0	0	1	1	1	0	22	15
gene:AC202417.5_FG002	0	0	0	0	0	0	0	0	1	0	0	0	0	0	0	0
gene:AC202432.3_FG006	8	11	5	5	1	2	8	1	8	7	12	23	5	5	6	7
gene:AC202435.3_FG001	1	2	0	2	2	3	0	3	1	1	4	4	3	6	1	1
gene:AC202435.3_FG003	2	0	2	0	2	1	0	2	0	4	0	2	0	0	1	0
gene:AC202439.3_FG001	58	46	57	9	176	90	16	10	36	78	128	180	177	123	46	23
gene:AC202439.3_FG006	6	7	11	2	5	6	1	2	9	31	82	44	30	9	7	10
gene:AC202526.4_FG006	0	0	0	0	0	0	0	0	0	0	0	0	0	0	0	0
gene:AC202532.4_FG006	0	0	0	0	0	0	0	0	0	0	0	0	0	0	0	0
gene:AC202534.2_FG007	1	1	0	0	0	0	0	1	0	0	0	0	0	0	0	0
gene:AC202549.3_FG008	1	0	59	4	0	1	0	0	0	0	47	59	0	0	0	0
gene:AC202561.3_FG007	0	0	0	0	0	0	0	0	0	0	0	0	0	0	0	0
gene:AC202567.4_FG004	5	8	1	0	7	13	0	0	20	10	0	0	14	7	0	0
gene:AC202705.2_FG001	0	0	0	0	0	0	0	1	1	3	0	1	1	1	0	0
gene:AC202707.3_FG002	3	3	2	2	97	55	13	26	12	14	8	9	150	117	62	54
gene:AC202855.3_FG004	0	0	2	1	0	1	0	3	0	1	0	0	0	0	0	2
gene:AC202864.3_FG002	25	20	22	12	41	33	6	13	58	52	75	69	29	27	18	32
gene:AC202867.3_FG008	0	0	0	0	0	0	0	0	0	0	0	0	0	0	0	0
gene:AC202867.3_FG010	0	0	0	0	0	0	0	0	0	0	0	0	0	0	0	0
gene:AC202877.3_FG002	0	0	0	0	0	0	5	4	1	0	0	0	0	0	4	5
gene:AC202900.3_FG001	25	8	24	3	0	1	1	0	37	38	41	87	3	5	11	20
gene:AC202911.3_FG002	0	0	0	0	0	0	0	0	0	0	0	0	0	0	0	0
gene:AC202915.3_FG002	2	11	15	4	5	13	8	2	12	8	32	48	27	16	22	20
gene:AC202921.3_FG004	0	0	0	0	0	0	0	0	0	0	0	0	0	1	0	0
gene:AC202930.4_FG007	0	0	0	0	0	0	0	0	0	0	0	0	0	0	0	0
gene:AC202930.4_FG008	1	0	0	0	0	0	0	0	0	2	0	0	0	1	0	0
gene:AC202940.3_FG004	0	0	0	0	0	0	0	0	0	0	0	0	0	0	0	0
gene:AC202950.3_FG008	0	0	0	0	1	0	0	0	0	0	0	0	0	0	0	0
gene:AC202953.3_FG003	0	0	1	0	0	0	0	0	0	0	0	0	0	0	0	0
gene:AC202959.3_FG001	1	0	0	0	0	0	0	0	0	1	0	0	0	0	0	0
gene:AC202965.3_FG002	0	0	0	0	0	0	0	0	0	0	0	0	0	0	0	0
gene:AC202974.3_FG004	0	0	0	0	0	0	0	0	0	1	1	0	0	0	1	0
gene:AC202989.3_FG007	1	1	0	0	0	0	0	0	0	0	0	0	0	0	0	0
gene:AC202991.3_FG003	0	0	0	0	0	0	0	0	0	0	0	0	0	0	0	0
gene:AC203001.3_FG001	0	0	0	0	0	0	1	0	0	0	0	1	0	0	0	0
gene:AC203006.3_FG005	0	1	0	0	0	0	0	0	0	0	0	1	0	0	0	0
gene:AC203019.3_FG001	1	0	0	0	1	0	1	0	0	0	0	2	1	0	3	0
gene:AC203027.3_FG003	0	0	0	0	0	0	0	0	0	0	0	0	0	0	0	0
gene:AC203031.3_FG002	14	15	16	6	18	19	6	8	20	14	52	59	45	34	21	25
gene:AC203048.3_FG001	1	1	0	0	0	0	0	0	0	2	3	2	3	0	1	0
gene:AC203090.3_FG005	0	0	0	0	0	0	0	0	0	0	0	0	0	0	0	0
gene:AC203093.3_FG001	0	0	0	0	0	0	0	0	0	0	0	0	0	0	0	0
gene:AC203101.3_FG002	9	1	0	0	2	2	12	10	10	4	0	0	3	6	15	14
gene:AC203148.3_FG005	0	0	0	0	0	0	0	0	0	1	0	0	0	0	0	0
gene:AC203159.3_FG009	1	0	0	0	0	0	0	0	0	0	0	0	0	0	0	0
gene:AC203159.3_FG010	0	0	0	0	0	0	0	0	0	0	0	1	0	0	0	0
gene:AC203173.3_FG001	2	1	0	0	3	7	4	9	2	2	0	0	16	11	13	6
gene:AC203173.3_FG002	3	1	0	0	0	1	0	2	5	0	0	0	2	1	1	0
gene:AC203173.3_FG004	3820	3329	4735	1444	2801	1624	1437	2533	4598	5488	4007	4449	2663	2171	2337	2156
gene:AC203176.4_FG003	0	0	0	0	0	0	0	0	0	0	0	1	0	0	0	0
gene:AC203183.3_FG001	0	0	0	0	0	0	0	0	0	0	0	0	0	0	0	0
gene:AC203208.4_FG001	0	0	0	0	0	0	0	0	0	0	0	0	0	0	0	0
gene:AC203220.3_FG006	0	0	0	0	0	1	0	0	0	0	0	0	0	0	0	0
gene:AC203227.3_FG001	0	0	0	0	0	0	0	0	0	0	0	0	0	1	0	0
gene:AC203228.3_FG003	0	0	0	0	0	0	0	0	0	0	0	1	0	0	0	0
gene:AC203237.3_FG001	0	0	0	0	0	0	0	0	0	0	0	0	0	0	0	0
gene:AC203244.4_FG001	0	0	0	0	0	0	0	0	1	0	0	0	1	0	0	0
gene:AC203253.4_FG001	0	0	0	0	0	0	0	0	0	0	0	0	0	0	0	0
gene:AC203257.2_FG003	0	0	0	0	1	0	0	4	0	0	0	0	1	1	0	2
gene:AC203260.3_FG003	0	0	0	0	0	0	0	0	0	0	0	0	0	0	0	0
gene:AC203262.3_FG002	0	0	0	0	0	0	0	0	0	0	0	0	0	0	0	0
gene:AC203265.3_FG002	0	0	0	0	0	0	0	0	0	0	0	0	0	0	0	0
gene:AC203278.4_FG004	0	0	1	0	1	0	0	0	1	0	0	0	1	2	0	0
gene:AC203280.3_FG001	4	2	1	0	2	2	1	0	6	3	0	0	1	0	1	2
gene:AC203294.3_FG001	1	0	0	0	0	0	0	0	0	0	0	0	1	3	0	0
gene:AC203294.3_FG008	14	13	17	5	8	8	0	0	14	7	31	17	3	8	1	0
gene:AC203294.3_FG012	12	6	24	5	23	22	2	2	41	44	66	139	69	69	20	20
gene:AC203306.3_FG003	0	0	0	0	0	0	0	0	0	0	0	0	0	0	0	0
gene:AC203307.4_FG001	0	2	0	0	0	0	2	0	1	1	1	0	1	0	1	1
gene:AC203311.3_FG005	8	1	0	0	0	0	0	0	1	0	0	0	0	0	0	0
gene:AC203316.3_FG003	0	0	0	0	0	0	0	0	0	0	0	0	0	0	0	0
gene:AC203316.3_FG004	0	0	0	0	0	0	0	0	0	0	0	0	0	0	0	0
gene:AC203324.3_FG008	5	1	0	0	4	6	0	0	10	7	0	0	10	4	0	0
gene:AC203332.3_FG001	0	0	0	0	0	0	0	0	0	0	0	0	0	0	0	0
gene:AC203341.3_FG003	1	2	0	0	0	0	0	0	2	0	0	0	0	0	0	0
gene:AC203359.3_FG001	0	0	0	0	0	0	2	1	0	0	1	0	0	0	5	3
gene:AC203363.3_FG007	0	0	0	0	1	0	0	0	0	0	0	0	0	0	0	0
gene:AC203365.3_FG004	0	1	0	0	0	0	0	0	0	0	0	0	0	0	0	0
gene:AC203365.3_FG007	0	0	0	0	0	0	0	0	0	0	0	0	0	0	0	0
gene:AC203366.4_FG001	5	15	7	7	2	3	1	1	22	24	29	43	14	12	3	10
gene:AC203381.3_FG006	0	0	1	0	0	0	1	0	0	0	0	3	0	0	0	0
gene:AC203382.3_FG005	0	0	0	0	0	0	0	0	0	0	0	0	0	0	0	0
gene:AC203392.3_FG004	55	43	57	19	35	55	40	25	109	97	156	207	110	60	107	102
gene:AC203394.3_FG004	5	1	34	1	6	8	3	6	5	1	13	9	4	0	12	6
gene:AC203401.3_FG003	2	0	0	0	1	0	0	0	1	0	1	2	2	1	0	0
gene:AC203408.4_FG003	1	2	0	0	0	1	1	0	1	2	0	2	1	1	0	0
gene:AC203423.3_FG009	0	1	0	0	0	0	0	0	0	1	0	0	1	0	0	0
gene:AC203424.3_FG001	129	109	179	33	175	104	93	155	232	215	273	190	290	215	240	281
gene:AC203430.3_FG007	0	0	0	0	0	0	0	0	3	0	1	1	3	1	0	1
gene:AC203437.2_FG002	0	0	0	0	0	0	0	0	0	0	0	0	0	0	0	0
gene:AC203439.3_FG005	0	1	0	0	0	0	0	0	0	0	1	0	0	0	0	1
gene:AC203531.3_FG002	0	1	0	0	0	0	0	0	0	0	0	0	0	0	0	1
gene:AC203535.4_FG001	420	600	308	88	412	247	223	239	728	792	711	600	461	410	427	440
gene:AC203535.4_FG002	109	111	160	47	270	320	108	80	88	114	130	115	248	206	144	146
gene:AC203535.4_FG004	6958	10245	13872	3994	16959	13408	16389	20887	9032	10645	12447	11083	7745	5184	17403	14496
gene:AC203535.4_FG006	5	1	1	0	1	4	2	2	5	6	4	6	9	4	8	3
gene:AC203535.4_FG007	0	0	0	0	0	0	0	0	0	0	0	1	0	1	0	0
gene:AC203570.4_FG005	33	30	22	8	47	40	11	15	45	73	48	37	65	38	22	31
gene:AC203571.3_FG001	3	7	5	3	16	7	6	5	14	11	17	24	16	15	13	15
gene:AC203571.3_FG007	0	0	0	0	0	0	0	0	0	0	0	0	0	0	0	0
gene:AC203672.3_FG001	0	0	0	0	0	0	0	0	0	0	0	0	0	0	1	0
gene:AC203748.3_FG002	0	0	0	0	0	0	0	0	0	0	0	0	0	0	0	0
gene:AC203752.5_FG002	16	7	8	3	1	0	0	2	23	24	8	14	9	7	5	8
gene:AC203753.4_FG006	0	1	0	0	1	1	0	0	20	4	0	0	4	3	3	9
gene:AC203753.4_FG007	0	1	0	0	0	0	0	0	1	0	0	0	0	0	0	0
gene:AC203754.4_FG007	1	1	0	0	0	1	0	0	1	0	0	0	0	1	1	0
gene:AC203754.4_FG008	0	2	0	0	0	0	0	0	4	2	1	0	6	4	1	6
gene:AC203761.3_FG002	101	63	55	11	16	15	13	11	101	111	70	111	42	31	36	45
gene:AC203768.3_FG005	0	2	0	0	3	3	0	1	2	2	0	0	3	2	2	1
gene:AC203774.3_FG004	1	0	0	0	0	0	0	0	0	0	0	0	0	0	0	0
gene:AC203777.3_FG001	0	0	0	0	0	0	0	0	0	0	0	0	0	0	0	0
gene:AC203777.3_FG004	1	0	0	0	2	2	0	0	0	0	0	0	0	0	0	0
gene:AC203790.3_FG004	0	1	0	0	0	0	0	0	1	0	0	0	1	0	0	0
gene:AC203802.2_FG005	0	0	0	0	0	0	0	0	0	0	0	0	0	0	0	0
gene:AC203804.4_FG008	0	0	0	0	0	0	0	0	0	0	0	0	0	0	0	0
gene:AC203806.3_FG006	0	0	0	0	0	0	0	0	0	0	0	0	0	0	0	0
gene:AC203831.3_FG002	0	1	0	0	1	0	0	1	0	0	0	0	0	1	0	0
gene:AC203834.4_FG004	0	0	0	0	0	0	0	0	0	0	0	0	0	0	0	0
gene:AC203841.3_FG002	125	62	97	13	81	71	77	54	60	66	66	81	89	62	122	130
gene:AC203841.3_FG009	61	36	123	29	59	27	40	44	169	109	261	200	172	130	115	178
gene:AC203847.3_FG004	0	0	0	0	0	0	0	0	0	0	0	0	0	0	0	0
gene:AC203847.3_FG009	0	0	0	0	0	0	0	0	0	0	0	0	0	0	0	0
gene:AC203855.2_FG001	3	0	2	0	1	1	4	2	6	3	0	0	7	0	6	0
gene:AC203862.4_FG001	2	0	1	0	0	1	0	0	1	2	3	1	4	0	2	0
gene:AC203862.4_FG002	44	25	42	14	36	31	29	22	57	78	102	105	67	42	33	53
gene:AC203865.3_FG001	39	28	70	19	52	54	33	11	72	71	163	147	136	109	79	108
gene:AC203900.3_FG006	0	0	0	0	0	0	0	0	0	0	0	0	0	0	0	1
gene:AC203909.3_FG003	7	1	3	0	10	1	0	20	9	2	26	15	57	28	9	8
gene:AC203909.3_FG006	4	2	1	0	0	0	0	0	9	4	1	2	3	1	2	5
gene:AC203909.3_FG007	0	0	0	0	6	5	0	0	1	0	0	0	0	1	0	0
gene:AC203909.3_FG010	0	1	0	0	0	0	0	0	0	0	0	0	0	0	0	1
gene:AC203925.3_FG002	0	0	0	0	0	0	0	0	0	0	0	0	0	0	0	0
gene:AC203928.4_FG001	0	0	1	0	0	0	0	0	0	0	0	0	0	0	0	0
gene:AC203944.4_FG002	0	0	0	0	3	1	1	0	0	0	0	0	6	0	0	0
gene:AC203955.3_FG002	0	0	0	0	0	0	0	0	0	0	0	0	0	0	0	0
gene:AC203955.3_FG005	0	0	0	0	1	0	0	0	0	0	0	1	0	0	3	1
gene:AC203956.3_FG004	0	1	0	2	2	0	28	28	1	0	0	0	0	0	65	24
gene:AC203957.3_FG004	357	176	204	43	292	355	128	143	392	457	280	211	524	465	296	403
gene:AC203966.5_FG002	152	227	141	40	140	122	52	25	219	244	280	283	181	130	65	74
gene:AC203966.5_FG003	0	0	0	0	0	0	1	1	1	1	1	0	2	0	2	0
gene:AC203966.5_FG005	1	3	2	1	2	0	2	3	6	3	10	12	32	9	11	28
gene:AC203966.5_FG006	0	0	0	0	0	1	1	0	0	0	0	0	0	0	0	1
gene:AC203972.3_FG001	27	32	15	8	13	16	6	1	60	35	48	50	36	28	22	13
gene:AC203972.3_FG003	0	0	0	0	0	0	0	0	0	0	0	0	0	1	1	0
gene:AC203976.4_FG001	0	0	0	0	1	0	4	0	0	0	1	0	1	0	0	0
gene:AC203980.3_FG003	0	0	0	1	1	0	0	0	0	0	0	0	0	0	0	1
gene:AC203985.4_FG001	0	0	1	3	1	1	4	3	4	8	15	13	8	3	4	7
gene:AC203985.4_FG005	121	96	151	49	252	153	147	146	118	148	225	227	226	162	167	172
gene:AC203986.3_FG013	21	44	294	9	92	62	2	0	65	69	371	342	97	119	0	1
gene:AC203989.4_FG001	1	1	2	2	13	13	1	1	3	3	6	3	3	2	1	1
gene:AC204007.3_FG001	0	0	0	0	0	0	0	0	0	0	0	0	0	0	0	0
gene:AC204007.3_FG008	0	0	1	0	0	0	0	0	0	0	0	0	0	0	0	0
gene:AC204009.3_FG009	0	1	0	0	0	0	0	0	0	2	0	0	0	0	0	0
gene:AC204015.3_FG006	0	0	0	0	0	0	0	0	0	1	0	0	0	0	0	0
gene:AC204017.4_FG003	0	0	0	0	0	0	0	0	0	0	0	0	0	1	0	0
gene:AC204035.3_FG003	1	0	0	0	0	0	0	0	0	0	0	0	0	0	0	0
gene:AC204048.3_FG002	0	0	0	0	0	0	0	0	1	1	0	1	0	0	0	0
gene:AC204050.4_FG006	1	0	1	2	0	0	0	0	7	1	2	4	0	1	0	1
gene:AC204051.3_FG001	23	8	11	2	6	15	9	4	21	20	14	12	4	8	7	22
gene:AC204060.3_FG010	0	0	0	0	0	0	0	0	0	0	0	0	0	0	0	0
gene:AC204070.3_FG004	1	0	0	0	1	0	0	0	3	1	4	9	3	3	2	1
gene:AC204088.3_FG010	0	0	0	0	0	0	0	0	0	0	0	0	0	0	0	0
gene:AC204212.4_FG001	135	523	1064	666	1131	1809	758	620	166	193	237	158	92	127	258	131
gene:AC204213.1_FG007	0	0	0	0	0	0	0	0	0	0	0	0	0	0	1	0
gene:AC204231.3_FG010	0	0	0	0	0	0	0	0	0	0	0	0	0	0	0	0
gene:AC204252.3_FG001	1	0	0	1	0	0	0	0	0	0	0	0	0	0	0	0
gene:AC204254.3_FG001	0	0	0	0	0	0	0	0	0	0	0	0	0	0	0	0
gene:AC204271.3_FG003	0	0	0	0	0	0	0	0	0	0	0	0	0	0	0	0
gene:AC204277.3_FG006	147	202	327	72	280	255	223	240	341	323	375	299	271	163	338	416
gene:AC204292.4_FG002	19	2	18	1	1	1	1	2	14	11	6	10	8	5	1	2
gene:AC204292.4_FG003	11	20	9	5	32	22	6	5	15	21	31	31	87	53	25	20
gene:AC204292.4_FG005	0	0	0	0	0	0	0	0	0	0	0	0	0	1	0	0
gene:AC204292.4_FG006	0	0	1	0	0	2	0	0	0	0	0	0	0	0	0	1
gene:AC204298.3_FG006	0	0	0	0	0	0	0	0	0	1	0	1	0	0	0	2
gene:AC204300.3_FG003	0	0	0	0	0	0	0	0	0	0	0	0	0	0	0	0
gene:AC204300.3_FG009	0	0	0	0	0	0	0	0	1	0	0	0	1	0	0	0
gene:AC204306.3_FG007	0	0	0	0	0	0	0	0	0	0	0	0	0	0	0	0
gene:AC204311.4_FG004	3	2	2	1	0	0	0	0	3	1	6	2	0	2	1	1
gene:AC204325.3_FG003	0	0	0	0	0	0	0	0	0	0	0	0	0	0	0	0
gene:AC204351.3_FG004	0	0	0	0	0	0	0	1	0	0	0	0	0	0	0	0
gene:AC204352.3_FG012	0	1	0	0	0	0	0	0	0	0	1	0	0	1	0	0
gene:AC204359.3_FG004	0	0	0	0	0	0	0	0	0	0	0	0	0	0	0	0
gene:AC204359.3_FG005	6	8	1	2	4	1	4	4	15	18	6	6	13	20	16	8
gene:AC204377.3_FG001	0	0	0	0	0	0	0	0	0	0	0	0	0	0	0	0
gene:AC204381.3_FG001	0	0	0	0	0	0	1	0	0	0	1	0	0	0	0	0
gene:AC204383.2_FG002	0	0	0	0	0	0	0	0	0	0	0	0	0	0	0	0
gene:AC204387.3_FG002	0	0	0	0	0	0	0	0	0	0	0	0	0	0	0	0
gene:AC204437.3_FG004	0	0	0	1	0	0	0	0	0	0	0	0	1	0	0	0
gene:AC204472.3_FG002	11	7	10	5	12	6	11	7	11	14	11	6	9	8	11	17
gene:AC204476.3_FG004	0	0	0	0	0	0	0	0	0	0	0	0	0	0	0	0
gene:AC204502.4_FG006	0	0	0	0	0	1	0	0	0	0	0	0	1	0	0	0
gene:AC204515.4_FG003	0	0	0	0	0	0	0	0	1	0	0	0	0	0	0	0
gene:AC204515.4_FG006	0	1	2	3	25	4	1	7	17	7	36	24	105	106	5	8
gene:AC204519.3_FG003	0	0	2	4	0	0	0	2	1	1	1	2	0	0	0	0
gene:AC204520.3_FG005	0	0	0	0	1	0	0	0	0	0	0	0	0	0	0	0
gene:AC204530.4_FG002	17	13	33	9	13	11	9	17	46	31	71	89	69	30	58	48
gene:AC204530.4_FG003	0	0	0	0	1	0	0	0	0	0	1	1	2	1	0	1
gene:AC204530.4_FG006	0	0	0	0	0	0	0	2	0	0	1	1	3	2	0	1
gene:AC204539.4_FG001	1	0	1	0	18	23	7	14	0	0	1	0	28	16	10	12
gene:AC204539.4_FG002	56	66	6	6	150	123	50	48	49	80	15	31	140	56	51	57
gene:AC204539.4_FG003	16	13	10	4	22	9	3	1	31	30	24	32	30	31	7	3
gene:AC204540.3_FG001	0	0	0	0	0	0	0	0	0	0	0	0	0	0	3	0
gene:AC204552.3_FG001	2	2	0	0	1	0	0	1	1	2	0	0	0	1	5	5
gene:AC204563.3_FG011	0	0	0	0	0	0	0	0	0	0	0	0	0	0	0	0
gene:AC204569.3_FG002	0	0	0	0	0	0	0	0	0	0	0	1	0	0	0	0
gene:AC204573.3_FG002	0	0	0	0	0	0	0	0	0	0	0	0	0	0	0	0
gene:AC204573.3_FG015	0	0	0	0	0	0	0	0	0	0	0	0	0	0	0	0
gene:AC204581.3_FG003	0	0	0	0	0	0	0	0	0	0	0	0	0	0	0	0
gene:AC204591.3_FG002	0	0	0	0	0	0	0	0	0	0	0	0	0	0	0	0
gene:AC204605.3_FG008	0	0	0	0	0	0	0	0	0	0	0	0	0	0	0	0
gene:AC204611.4_FG001	33	8	19	14	3	3	16	16	44	60	0	0	1	1	6	1
gene:AC204618.3_FG001	0	0	0	0	1	0	0	0	1	0	0	0	0	0	0	0
gene:AC204619.3_FG003	0	0	0	0	0	0	0	0	0	0	0	0	0	0	0	0
gene:AC204621.4_FG006	0	0	0	0	0	0	0	0	1	0	1	0	0	0	0	0
gene:AC204636.3_FG003	0	0	0	1	0	0	0	0	0	0	0	0	0	0	0	0
gene:AC204641.5_FG001	0	0	0	0	2	2	1	3	0	0	0	0	0	0	0	0
gene:AC204641.5_FG003	0	0	0	0	0	0	0	0	1	0	0	0	0	0	0	0
gene:AC204659.3_FG005	0	0	0	0	0	0	0	0	0	0	0	0	0	0	0	0
gene:AC204662.3_FG005	0	1	0	0	1	0	0	0	0	0	1	0	0	0	0	0
gene:AC204679.3_FG003	0	0	0	0	0	0	0	0	0	0	0	0	0	0	0	0
gene:AC204687.3_FG001	0	0	0	0	0	0	0	0	0	0	0	0	0	1	0	1
gene:AC204690.4_FG005	0	0	0	0	0	0	0	1	0	0	0	0	0	0	0	0
gene:AC204703.3_FG007	0	0	0	0	0	0	0	0	0	0	0	0	0	0	0	0
gene:AC204707.4_FG001	0	0	0	0	0	0	0	0	0	0	0	0	0	0	0	1
gene:AC204710.4_FG003	0	0	1	0	0	0	0	0	1	0	0	0	0	0	0	0
gene:AC204711.3_FG002	0	1	0	0	0	1	1	0	0	1	2	5	1	0	0	0
gene:AC204711.3_FG003	1	1	1	0	0	1	1	0	1	0	1	2	1	1	1	2
gene:AC204712.3_FG002	20	7	17	2	18	7	6	13	17	10	24	28	28	16	16	23
gene:AC204712.3_FG006	0	0	0	0	0	0	0	0	0	0	0	0	0	0	0	0
gene:AC204717.3_FG005	2	5	0	0	0	0	1	0	8	7	6	3	4	2	1	2
gene:AC204763.2_FG001	0	0	0	0	0	0	0	1	0	1	1	0	0	0	0	0
gene:AC204768.3_FG001	0	2	0	0	0	0	0	0	1	0	1	0	0	0	0	0
gene:AC204772.2_FG002	0	2	2	0	0	1	0	0	0	1	9	10	5	0	1	0
gene:AC204821.3_FG004	0	0	0	0	0	0	0	0	0	0	0	0	0	1	0	0
gene:AC204845.3_FG008	0	0	0	0	0	0	0	0	0	0	0	0	0	0	0	0
gene:AC204868.3_FG004	0	0	0	0	0	0	1	0	0	0	0	2	0	0	0	0
gene:AC204887.4_FG003	4	0	3	0	1	0	1	5	1	2	1	4	1	0	2	3
gene:AC204891.4_FG001	7	1	16	2	7	8	4	6	11	6	20	14	19	7	5	12
gene:AC204893.3_FG001	0	0	0	0	0	1	0	0	0	0	0	0	4	1	0	0
gene:AC204897.3_FG007	0	0	0	0	0	0	1	0	0	0	0	1	1	0	0	0
gene:AC204931.3_FG002	0	0	0	0	0	0	0	0	0	1	0	3	0	0	0	0
gene:AC204931.3_FG004	3	1	0	0	3	3	9	6	6	6	0	0	4	3	16	26
gene:AC204944.3_FG004	0	0	0	0	0	0	0	0	0	0	0	0	0	0	0	0
gene:AC204953.3_FG002	10	0	2	0	0	0	0	2	0	1	1	1	0	0	1	1
gene:AC205008.4_FG002	0	1	4	0	19	13	32	59	2	4	4	3	25	7	32	33
gene:AC205012.3_FG002	8	28	13	20	194	60	11	30	4	8	29	17	28	33	16	17
gene:AC205026.3_FG003	0	0	0	0	0	0	0	0	1	0	0	0	0	0	0	0
gene:AC205033.4_FG004	0	0	6	3	6	8	12	6	0	0	18	23	7	12	6	9
gene:AC205035.3_FG004	334	746	1	3	4	0	3	0	684	841	1	3	1	1	4	3
gene:AC205057.3_FG002	34	6	135	28	22	6	14	11	23	33	121	146	61	56	33	35
gene:AC205057.3_FG004	0	0	6	4	6	2	0	1	1	0	15	15	6	13	2	0
gene:AC205060.2_FG002	0	1	0	0	0	0	0	1	0	0	0	0	1	0	1	0
gene:AC205066.3_FG008	0	0	0	0	0	0	0	0	1	0	0	0	0	0	0	0
gene:AC205077.3_FG003	26	72	18	5	9	9	34	16	84	96	45	76	43	31	52	58
gene:AC205078.3_FG009	0	1	0	0	0	0	0	0	0	0	0	0	1	0	0	0
gene:AC205100.3_FG001	0	0	0	0	0	0	0	0	0	0	0	0	0	0	0	1
gene:AC205104.3_FG003	0	0	0	0	0	0	0	0	0	0	0	0	0	0	0	0
gene:AC205106.3_FG004	0	0	0	1	0	0	0	0	1	1	0	0	2	2	0	1
gene:AC205110.4_FG001	0	0	0	0	0	0	0	0	0	0	0	0	0	1	0	1
gene:AC205122.4_FG003	449	458	956	354	790	718	810	1012	674	806	1489	1411	1423	912	1155	1205
gene:AC205122.4_FG005	2	1	0	0	4	6	4	7	2	5	0	2	5	5	5	5
gene:AC205122.4_FG006	0	0	0	0	0	1	0	0	0	0	0	0	0	0	0	0
gene:AC205122.4_FG007	0	0	0	0	1	1	1	1	0	0	0	0	0	0	0	0
gene:AC205122.4_FG008	0	1	0	0	0	1	2	1	0	0	0	0	0	0	0	5
gene:AC205122.4_FG009	0	0	0	0	0	0	0	0	1	0	0	0	0	0	0	0
gene:AC205122.4_FG010	0	0	0	0	0	0	0	0	0	0	0	0	0	0	0	0
gene:AC205154.3_FG001	1	0	0	0	0	0	0	1	3	0	1	0	1	0	0	0
gene:AC205154.3_FG005	0	0	0	0	0	0	1	0	0	0	0	0	0	0	0	0
gene:AC205155.3_FG001	0	0	0	0	1	0	1	2	0	0	5	4	0	0	0	0
gene:AC205158.3_FG004	0	0	0	0	0	0	0	0	1	0	0	0	0	0	0	0
gene:AC205165.3_FG002	0	0	0	0	0	0	0	0	0	1	0	0	0	0	0	0
gene:AC205171.3_FG001	0	0	0	0	0	0	0	0	0	0	0	0	0	0	0	0
gene:AC205173.3_FG001	0	0	0	0	0	0	0	0	0	0	0	0	0	0	0	0
gene:AC205175.3_FG001	0	0	0	0	0	0	0	0	1	0	0	0	0	0	0	0
gene:AC205175.3_FG002	10	1	2	1	0	0	1	0	3	8	2	2	3	0	1	0
gene:AC205250.3_FG004	2	0	1	0	0	0	0	0	1	0	0	3	0	0	0	1
gene:AC205250.3_FG006	0	0	13	0	0	0	0	0	1	0	2	8	1	0	0	1
gene:AC205251.3_FG002	0	0	0	0	0	0	0	0	1	2	0	0	1	0	0	0
gene:AC205269.3_FG003	3	3	0	0	2	11	2	3	2	7	3	3	6	4	2	2
gene:AC205274.3_FG001	0	0	0	0	0	0	0	0	18	0	0	0	7	3	5	8
gene:AC205320.3_FG004	22	8	15	4	42	17	4	8	10	13	23	16	56	45	7	4
gene:AC205324.3_FG003	0	0	0	1	0	1	0	0	0	0	0	0	0	0	0	0
gene:AC205326.3_FG002	15	17	28	16	21	7	11	6	36	37	85	55	61	35	19	26
gene:AC205331.3_FG004	1	0	0	1	0	0	0	1	0	0	0	0	0	0	0	0
gene:AC205336.3_FG003	0	0	0	0	0	0	0	0	0	0	1	0	0	0	0	0
gene:AC205345.3_FG002	0	0	0	0	0	0	0	0	0	0	0	0	0	0	0	0
gene:AC205362.4_FG002	18	40	4	7	31	2	38	19	16	58	17	14	43	17	39	44
gene:AC205369.3_FG001	0	0	1	0	0	0	0	3	0	1	0	0	1	0	1	0
gene:AC205376.4_FG003	869	428	684	80	237	223	260	225	444	608	258	351	260	145	365	310
gene:AC205376.4_FG008	47	33	105	14	82	46	52	95	75	74	128	91	108	70	106	133
gene:AC205379.3_FG012	0	0	0	0	0	0	0	0	0	0	0	0	0	0	0	0
gene:AC205395.3_FG003	0	0	0	0	0	0	0	0	0	0	0	0	0	0	0	0
gene:AC205405.3_FG001	0	0	0	0	0	0	0	0	0	0	0	0	0	0	0	0
gene:AC205411.3_FG001	0	0	0	0	0	0	0	0	0	0	0	0	0	0	0	0
gene:AC205413.4_FG001	0	0	3	0	1	0	0	0	0	0	1	0	1	5	1	0
gene:AC205413.4_FG002	0	0	0	0	0	0	0	0	0	0	0	0	1	1	0	0
gene:AC205413.4_FG003	0	0	0	0	0	0	0	0	0	0	0	0	0	0	0	0
gene:AC205417.3_FG003	1	0	0	0	0	0	0	0	0	0	0	0	0	0	0	0
gene:AC205419.3_FG001	7	6	27	6	6	3	8	3	12	11	34	31	16	11	11	15
gene:AC205425.3_FG006	0	0	0	0	0	0	0	0	0	0	1	1	0	2	0	0
gene:AC205466.3_FG003	0	0	0	0	0	0	0	0	0	0	0	0	0	0	0	0
gene:AC205470.3_FG008	0	0	0	0	0	0	1	1	0	0	0	0	0	1	0	0
gene:AC205471.4_FG003	8	4	9	3	14	11	10	9	138	22	34	19	89	60	18	26
gene:AC205471.4_FG007	7	2	7	16	14	18	2	25	5	5	43	28	60	25	3	11
gene:AC205471.4_FG008	0	0	1	0	0	0	0	0	0	0	0	0	0	0	2	0
gene:AC205476.3_FG007	0	0	0	0	0	0	0	0	0	0	0	0	0	0	0	0
gene:AC205484.3_FG005	5	1	3	1	36	33	4	10	2	6	4	4	40	25	13	6
gene:AC205485.3_FG011	0	0	0	0	0	0	0	1	0	0	0	1	0	0	0	0
gene:AC205490.4_FG004	0	0	0	0	0	0	0	0	0	0	0	0	0	0	0	0
gene:AC205496.3_FG002	6	3	0	0	2	1	1	0	19	15	0	0	13	22	1	1
gene:AC205500.3_FG002	0	0	7	1	0	0	1	5	1	0	20	16	0	0	12	13
gene:AC205502.4_FG004	69	52	65	15	62	61	22	19	107	106	41	32	54	30	45	35
gene:AC205511.3_FG002	0	3	0	0	0	0	0	0	0	0	0	0	0	0	0	0
gene:AC205513.3_FG003	0	0	0	0	0	0	1	0	0	0	0	0	0	0	0	0
gene:AC205521.3_FG003	25	17	8	3	5	3	11	54	41	32	6	4	18	9	63	77
gene:AC205532.3_FG001	0	0	0	0	0	0	0	0	0	0	0	0	0	0	0	0
gene:AC205534.3_FG001	0	1	0	0	1	0	0	0	0	0	0	0	0	0	0	0
gene:AC205534.3_FG002	0	1	19	0	0	0	0	0	0	0	6	18	0	0	0	0
gene:AC205544.3_FG004	0	0	0	0	0	0	0	0	1	0	0	0	0	0	0	0
gene:AC205558.3_FG002	0	0	7	4	1	0	0	0	0	0	27	20	1	0	0	0
gene:AC205560.3_FG003	7	1	6	0	8	8	3	6	1	3	3	3	14	4	2	5
gene:AC205562.3_FG002	1	1	3	5	8	4	1	10	14	2	20	12	35	22	14	7
gene:AC205567.3_FG002	3	3	0	0	4	1	10	4	24	13	0	0	13	20	13	13
gene:AC205574.3_FG006	1	0	17	1	0	0	1	1	0	3	30	36	5	0	2	6
gene:AC205591.4_FG006	0	0	0	0	0	0	0	0	1	0	0	0	0	0	0	0
gene:AC205592.3_FG001	3	1	4	1	0	0	1	2	3	2	0	1	6	4	0	2
gene:AC205595.3_FG007	0	0	0	0	0	0	0	0	0	0	0	0	0	0	0	0
gene:AC205605.3_FG002	0	0	0	0	0	0	0	0	0	0	0	0	0	0	0	0
gene:AC205608.4_FG004	456	238	202	20	184	197	72	19	697	794	205	275	498	515	179	367
gene:AC205615.4_FG002	0	0	0	0	0	0	0	0	2	1	0	0	0	1	0	0
gene:AC205619.3_FG003	0	0	0	0	0	0	0	0	0	0	0	0	0	0	0	0
gene:AC205664.3_FG001	0	0	2	1	1	0	0	0	0	0	5	18	1	0	0	1
gene:AC205672.3_FG001	0	0	0	0	0	0	0	0	0	0	0	0	0	0	0	0
gene:AC205673.3_FG006	11	11	14	2	4	2	6	4	12	14	19	18	2	6	7	8
gene:AC205677.3_FG001	84	69	150	34	93	43	83	66	195	189	277	239	237	187	185	213
gene:AC205695.3_FG008	0	0	0	0	0	0	0	0	0	0	0	0	0	0	1	0
gene:AC205703.4_FG001	0	1	0	0	0	0	0	0	0	0	1	0	2	0	0	0
gene:AC205703.4_FG002	281	222	958	283	673	400	208	309	486	387	1032	793	805	529	518	733
gene:AC205703.4_FG005	31	24	27	2	34	24	8	7	103	76	34	23	93	48	33	35
gene:AC205703.4_FG006	48	14	78	12	38	20	27	41	53	52	84	84	51	28	88	93
gene:AC205703.4_FG010	29	70	28	24	19	12	14	9	161	177	147	188	94	115	32	45
gene:AC205709.3_FG001	1	0	0	0	0	0	0	0	0	0	0	0	3	2	0	0
gene:AC205712.3_FG003	0	0	1	0	0	0	0	0	2	1	2	0	0	0	0	0
gene:AC205713.4_FG004	0	0	0	0	0	0	0	0	0	0	0	0	0	0	0	0
gene:AC205722.3_FG004	0	0	0	0	0	0	0	0	0	0	0	0	0	1	0	0
gene:AC205725.3_FG010	32	30	115	24	0	1	0	0	81	72	104	148	0	2	3	1
gene:AC205726.4_FG003	0	0	0	0	0	0	0	0	0	0	0	0	0	0	0	0
gene:AC205730.3_FG001	0	0	1	0	1	1	0	0	2	0	1	1	1	0	2	1
gene:AC205730.3_FG002	18	29	18	3	5	7	3	4	51	27	35	57	18	34	10	15
gene:AC205735.3_FG006	15	3	5	1	0	1	0	1	12	9	4	4	2	5	3	10
gene:AC205813.4_FG008	0	0	0	0	0	0	0	0	0	0	0	0	0	0	0	0
gene:AC205814.3_FG001	0	0	0	0	0	0	0	0	0	0	0	0	0	0	0	0
gene:AC205833.3_FG002	10	1	0	0	0	0	0	0	2	7	0	0	0	0	0	0
gene:AC205834.3_FG003	0	0	0	0	0	0	0	0	0	0	1	1	0	0	0	0
gene:AC205853.3_FG014	0	1	1	0	0	0	0	0	0	0	4	1	0	0	0	0
gene:AC205886.3_FG001	659	517	175	28	10	8	0	4	534	740	242	270	11	6	1	0
gene:AC205888.4_FG004	0	0	0	0	0	0	0	0	0	0	0	0	0	1	0	0
gene:AC205907.3_FG004	0	0	0	0	0	0	0	1	0	0	0	0	0	0	0	0
gene:AC205968.3_FG001	5	22	11	27	38	48	52	60	11	13	22	36	9	8	21	33
gene:AC205972.3_FG002	0	0	0	0	0	0	0	0	0	0	1	0	0	0	0	0
gene:AC205976.3_FG004	0	0	0	0	0	0	1	2	0	0	0	0	0	0	1	0
gene:AC205982.3_FG014	0	0	24	8	9	4	27	9	0	0	74	114	75	72	54	88
gene:AC206030.4_FG001	0	0	0	0	0	1	0	1	0	0	0	0	4	1	1	0
gene:AC206031.3_FG007	3	2	7	2	3	3	16	9	10	14	19	28	14	9	40	43
gene:AC206156.3_FG003	0	0	1	0	0	0	0	0	0	0	0	0	1	0	0	0
gene:AC206156.3_FG009	0	0	0	0	0	0	0	0	0	0	0	0	0	0	0	0
gene:AC206160.3_FG001	0	0	0	0	0	0	0	0	0	0	0	0	0	1	0	0
gene:AC206165.3_FG007	15	8	15	2	0	0	5	5	52	45	35	63	3	4	12	23
gene:AC206165.3_FG009	0	0	1	1	0	0	1	0	1	0	1	2	2	0	3	0
gene:AC206165.3_FG019	107	12	40	1	1	1	3	2	31	23	14	20	0	2	13	11
gene:AC206166.3_FG002	0	0	0	0	0	0	5	6	0	0	0	0	1	1	4	5
gene:AC206168.2_FG003	0	0	0	0	0	0	0	0	0	0	0	0	0	0	1	0
gene:AC206169.3_FG002	4	0	4	0	0	0	0	0	1	0	0	1	0	0	0	0
gene:AC206184.4_FG002	0	0	0	1	0	0	0	0	0	0	0	0	0	0	0	0
gene:AC206185.3_FG002	0	1	0	0	0	0	0	0	0	0	0	0	0	0	0	0
gene:AC206186.3_FG001	0	0	0	0	0	0	0	0	0	0	0	0	0	0	0	0
gene:AC206194.3_FG003	0	0	1	0	1	0	0	0	1	0	0	0	0	0	0	0
gene:AC206198.3_FG001	67	25	137	10	28	43	71	82	23	21	35	59	51	28	106	104
gene:AC206199.3_FG001	0	0	0	0	0	0	0	0	0	0	0	0	0	0	0	0
gene:AC206199.3_FG005	103	5	41	0	1	3	6	4	13	12	5	8	13	5	6	8
gene:AC206201.3_FG004	65	15	62	34	10	23	135	57	48	32	89	79	15	25	58	48
gene:AC206201.3_FG009	47	24	0	0	0	0	0	0	21	36	1	0	0	0	0	0
gene:AC206217.2_FG006	0	0	0	0	1	0	0	0	0	0	0	0	1	0	1	2
gene:AC206223.3_FG001	4	3	12	2	13	7	15	15	16	19	33	42	45	29	46	36
gene:AC206223.3_FG004	0	0	0	0	0	0	0	0	0	0	0	0	1	1	0	1
gene:AC206223.3_FG006	4	4	11	5	3	8	8	8	7	11	34	29	7	8	29	34
gene:AC206223.3_FG007	2	3	0	0	0	0	1	0	0	3	8	6	3	0	1	1
gene:AC206223.3_FG008	0	0	0	4	0	0	0	1	0	0	7	6	0	0	2	0
gene:AC206223.3_FG010	30	35	55	15	45	41	23	39	56	54	65	72	73	58	60	46
gene:AC206227.4_FG001	0	0	0	0	0	0	0	0	0	0	0	0	0	0	0	0
gene:AC206259.3_FG002	0	2	0	0	1	0	1	0	8	6	2	2	3	4	2	1
gene:AC206259.3_FG003	842	979	531	227	1022	986	569	540	1355	1351	892	879	1097	751	967	1176
gene:AC206262.3_FG004	0	0	0	0	0	0	0	0	0	0	0	0	0	0	0	0
gene:AC206265.3_FG006	3	0	7	3	0	1	0	0	2	0	1	3	2	1	3	0
gene:AC206266.3_FG001	1	1	0	0	23	9	5	10	0	0	2	2	27	18	15	15
gene:AC206273.3_FG004	5	0	2	0	0	0	0	1	5	2	7	7	0	0	2	4
gene:AC206274.3_FG008	0	0	0	0	0	0	0	0	1	0	0	0	1	0	0	0
gene:AC206285.3_FG003	1	0	0	0	0	0	0	0	0	0	0	0	0	0	0	0
gene:AC206285.3_FG005	0	2	0	0	0	0	0	1	0	0	0	0	0	0	0	0
gene:AC206312.3_FG008	0	0	1	1	0	1	0	0	0	1	1	3	1	2	0	0
gene:AC206319.2_FG004	0	0	2	2	0	0	0	4	0	1	1	4	2	0	0	1
gene:AC206325.3_FG003	0	0	0	0	0	0	0	0	0	1	0	0	0	0	0	0
gene:AC206332.3_FG005	2	0	1	0	0	0	0	3	15	3	1	4	17	12	6	13
gene:AC206349.2_FG002	0	0	0	0	0	0	0	0	0	0	0	0	1	0	0	0
gene:AC206350.3_FG005	1	1	0	2	0	0	0	0	1	1	0	1	4	0	0	0
gene:AC206392.3_FG004	0	0	0	0	0	0	0	0	0	0	0	0	0	0	1	0
gene:AC206425.3_FG002	0	0	0	0	0	0	0	0	0	0	0	0	0	0	0	0
gene:AC206425.3_FG004	0	1	0	0	0	1	0	0	0	0	0	0	0	0	0	0
gene:AC206503.3_FG001	0	0	0	0	0	0	0	0	0	0	0	0	0	0	0	0
gene:AC206514.2_FG002	1	0	0	0	0	0	0	0	0	0	0	0	0	0	0	0
gene:AC206519.2_FG002	0	0	0	0	0	0	0	0	0	0	0	0	0	0	1	0
gene:AC206547.2_FG002	0	0	0	0	0	0	0	0	0	0	1	0	0	0	0	0
gene:AC206582.2_FG002	13	22	2	3	0	3	1	1	18	23	13	17	6	4	2	5
gene:AC206610.4_FG004	0	0	0	0	0	0	0	0	0	0	0	0	0	0	0	0
gene:AC206610.4_FG005	0	0	0	0	0	0	0	0	0	0	0	0	0	0	0	0
gene:AC206611.3_FG002	0	0	1	0	0	0	0	0	0	0	0	0	0	0	0	0
gene:AC206611.3_FG003	1	1	0	0	0	0	4	5	3	2	0	0	3	0	10	5
gene:AC206634.3_FG004	0	0	0	0	1	1	0	0	1	0	0	1	1	0	2	0
gene:AC206638.3_FG007	0	0	1	1	2	0	0	0	0	0	1	0	0	0	0	0
gene:AC206638.3_FG015	0	0	0	0	0	0	0	0	0	0	0	0	0	0	0	0
gene:AC206642.4_FG001	996	924	941	220	1487	1183	731	976	918	1081	1048	890	1223	816	928	1034
gene:AC206647.3_FG003	0	0	0	0	0	0	0	0	0	0	0	0	0	0	0	0
gene:AC206655.3_FG004	0	0	0	0	0	0	0	0	0	0	0	0	0	0	0	0
gene:AC206695.3_FG001	0	0	0	0	0	0	0	0	0	0	0	0	0	0	0	0
gene:AC206698.2_FG002	0	1	0	0	0	0	0	0	0	0	0	0	0	3	0	0
gene:AC206700.3_FG003	0	0	0	0	0	0	0	0	1	0	0	0	0	1	0	0
gene:AC206749.3_FG003	0	0	0	0	0	0	0	1	0	1	0	0	0	0	0	1
gene:AC206763.3_FG002	0	0	0	0	0	0	0	0	0	0	0	0	0	0	0	0
gene:AC206764.4_FG001	1	0	4	3	2	2	1	1	1	3	5	5	11	4	5	6
gene:AC206764.4_FG003	0	0	0	0	1	0	1	2	0	0	0	0	1	1	0	0
gene:AC206768.3_FG005	0	1	3	0	0	0	1	1	0	1	3	10	3	0	0	0
gene:AC206768.3_FG006	0	0	0	0	0	0	0	0	0	0	0	0	0	0	0	0
gene:AC206780.3_FG004	0	0	1	3	0	0	1	1	1	2	5	5	0	1	0	1
gene:AC206788.3_FG008	4	27	6	9	38	47	11	7	34	25	8	5	55	54	5	8
gene:AC206788.3_FG015	313	301	491	159	248	131	137	149	1115	754	2251	1184	501	382	206	313
gene:AC206831.3_FG015	0	0	0	0	0	0	0	0	0	0	0	0	0	0	0	0
gene:AC206832.3_FG004	0	0	0	0	0	0	0	0	0	0	0	0	0	0	0	0
gene:AC206840.3_FG002	40	35	114	46	59	30	116	164	45	61	196	162	70	38	214	206
gene:AC206898.3_FG006	0	1	2	0	0	0	0	0	0	0	8	6	6	0	5	5
gene:AC206901.3_FG005	0	1	1	3	3	6	13	14	7	3	10	9	15	15	46	32
gene:AC206941.2_FG002	0	0	0	0	0	0	0	0	0	0	0	0	0	0	0	0
gene:AC206946.2_FG009	0	0	0	0	0	0	0	0	0	0	0	0	0	0	0	0
gene:AC206951.3_FG014	0	0	0	0	0	0	0	0	0	0	0	0	0	0	0	0
gene:AC206951.3_FG016	2	1	0	0	1	0	0	0	0	0	0	1	1	3	0	0
gene:AC206951.3_FG017	69	32	42	8	48	24	8	29	180	214	331	161	105	65	80	32
gene:AC206952.3_FG001	0	0	0	0	0	0	0	0	0	0	0	0	0	0	0	0
gene:AC206968.3_FG001	0	0	0	0	0	0	0	0	0	0	0	0	0	0	0	0
gene:AC206968.3_FG003	77	114	67	23	45	36	65	71	337	284	280	247	136	114	184	188
gene:AC206969.3_FG001	0	0	0	0	0	0	0	0	0	0	0	0	0	0	0	0
gene:AC206980.3_FG007	1	0	0	1	0	0	0	8	0	1	0	1	0	0	0	1
gene:AC206989.4_FG002	38	42	59	17	37	30	37	21	88	110	113	95	86	63	69	87
gene:AC206999.1_FG002	57	116	0	0	1	0	1	0	270	320	1	0	1	3	0	0
gene:AC206999.1_FG007	0	0	0	0	0	0	0	0	0	0	0	0	0	0	0	0
gene:AC207011.3_FG001	0	0	0	0	0	0	0	0	0	0	0	0	0	0	0	0
gene:AC207019.3_FG003	1	0	0	0	0	0	0	0	0	0	0	0	0	0	0	0
gene:AC207024.3_FG002	0	1	5	0	0	0	1	2	13	5	4	6	0	0	5	7
gene:AC207043.3_FG002	2	4	5	0	5	5	3	6	8	5	23	10	28	22	4	5
gene:AC207043.3_FG004	0	0	0	0	0	0	0	0	0	1	0	0	0	0	0	0
gene:AC207080.3_FG005	0	0	0	0	0	0	0	0	0	0	1	0	0	0	0	0
gene:AC207104.3_FG001	0	0	0	0	1	0	0	0	0	0	0	0	0	0	1	1
gene:AC207107.4_FG001	0	2	0	0	0	0	0	0	6	7	0	0	0	0	0	0
gene:AC207107.4_FG002	0	1	0	0	0	0	0	0	0	0	0	0	0	0	0	1
gene:AC207119.3_FG001	0	0	0	0	0	0	0	0	0	0	0	0	0	0	0	0
gene:AC207188.3_FG002	0	0	0	0	0	0	0	0	1	0	0	1	0	0	0	0
gene:AC207189.4_FG002	0	0	0	4	1	1	1	1	4	1	19	7	3	6	1	3
gene:AC207205.3_FG004	0	0	0	0	0	0	0	0	0	0	0	0	0	0	0	0
gene:AC207206.3_FG001	0	0	3	0	0	0	0	0	0	0	0	0	0	0	0	0
gene:AC207206.3_FG003	0	1	0	0	0	0	0	0	0	0	0	0	0	0	0	0
gene:AC207225.3_FG001	0	0	0	0	0	0	0	0	0	0	0	0	0	0	0	0
gene:AC207225.3_FG003	1	3	5	3	0	1	0	1	3	3	5	12	4	7	2	4
gene:AC207231.3_FG001	0	0	0	0	0	0	0	0	0	0	0	0	0	0	0	0
gene:AC207254.3_FG005	0	0	0	0	0	0	0	0	0	0	0	0	0	0	0	0
gene:AC207260.3_FG003	0	1	7	4	0	0	3	2	0	0	9	27	0	0	6	2
gene:AC207260.3_FG004	0	0	0	0	0	0	0	0	0	0	0	1	0	0	0	0
gene:AC207265.3_FG002	287	556	511	134	621	387	123	142	684	773	1135	1032	683	534	281	355
gene:AC207309.3_FG007	7	1	6	0	2	0	0	1	1	4	7	8	10	5	7	6
gene:AC207309.3_FG010	0	0	0	0	0	0	0	0	0	0	0	0	0	0	0	0
gene:AC207321.3_FG003	0	0	0	0	0	0	0	0	0	0	0	0	0	1	0	0
gene:AC207328.3_FG003	1	1	0	0	1	0	0	0	2	3	0	1	2	0	4	5
gene:AC207342.3_FG001	0	0	0	0	0	0	0	0	0	0	0	0	0	0	0	0
gene:AC207342.3_FG007	41	19	39	5	23	14	44	31	52	33	69	62	49	37	77	82
gene:AC207342.3_FG008	368	557	572	417	1279	925	919	1426	872	972	2170	1902	2010	1380	1602	1646
gene:AC207347.3_FG005	68	48	77	21	134	81	119	88	129	120	178	124	254	174	264	321
gene:AC207383.3_FG003	6	1	1	0	2	0	0	0	6	3	0	0	1	8	1	0
gene:AC207389.3_FG004	0	0	0	0	0	0	0	0	0	0	0	0	0	0	0	1
gene:AC207397.3_FG001	0	0	0	0	0	0	0	0	0	0	0	0	0	0	0	0
gene:AC207427.3_FG005	0	0	0	0	0	0	0	0	0	0	0	0	0	0	0	0
gene:AC207454.3_FG004	0	0	0	0	0	0	0	0	0	0	0	0	0	0	0	0
gene:AC207472.3_FG001	0	0	0	0	0	0	0	0	0	0	0	0	0	0	0	0
gene:AC207533.2_FG002	4	2	0	1	1	2	1	1	3	5	2	6	2	1	5	2
gene:AC207544.3_FG011	0	0	0	0	0	0	0	0	0	0	0	0	0	0	0	0
gene:AC207546.3_FG004	0	0	0	1	1	0	1	0	1	1	0	0	0	0	1	2
gene:AC207549.3_FG010	0	0	0	0	2	0	0	0	0	0	0	0	0	0	0	0
gene:AC207575.3_FG004	8	7	0	0	1	6	0	0	6	9	0	0	10	6	1	0
gene:AC207619.3_FG001	0	0	0	0	0	0	0	0	0	0	0	0	0	0	0	0
gene:AC207620.2_FG007	0	0	0	0	0	0	0	0	0	0	0	0	0	0	0	0
gene:AC207628.4_FG002	0	0	0	0	0	1	0	0	0	1	0	0	0	1	0	0
gene:AC207628.4_FG003	25	4	19	0	2	0	1	5	7	4	4	7	9	10	6	8
gene:AC207628.4_FG005	85	178	2	0	45	49	2	4	256	264	4	1	82	53	5	3
gene:AC207628.4_FG009	13	84	251	310	35	27	28	15	71	78	838	817	72	48	40	50
gene:AC207628.4_FG010	2	3	10	3	0	0	2	0	1	0	6	19	1	1	0	0
gene:AC207628.4_FG011	5	5	2	1	2	8	11	3	11	24	25	15	8	11	12	17
gene:AC207649.3_FG002	0	0	0	0	0	0	0	0	0	0	0	0	0	0	0	0
gene:AC207652.3_FG001	12	3	13	0	6	4	3	5	17	12	27	26	19	19	7	10
gene:AC207655.2_FG003	0	0	0	1	18	18	0	0	1	1	0	2	28	24	3	2
gene:AC207656.3_FG002	130	199	70	32	301	282	185	107	175	292	239	214	135	167	240	220
gene:AC207722.2_FG009	85545	59784	174942	31817	95060	113538	94837	96422	49951	59937	104208	108577	70883	48739	83829	95534
gene:AC207728.2_FG003	11	8	6	5	24	6	7	10	14	9	18	19	22	24	13	13
gene:AC207732.3_FG010	0	0	0	0	0	0	0	0	0	1	1	0	0	0	0	1
gene:AC207733.3_FG001	0	0	0	0	0	0	0	0	0	0	0	0	0	0	0	0
gene:AC207733.3_FG007	0	0	0	0	0	0	0	0	0	0	0	0	0	0	0	0
gene:AC207740.3_FG005	0	0	0	0	0	0	0	0	0	0	0	0	0	0	0	0
gene:AC207755.3_FG005	0	0	0	0	0	0	0	0	0	0	0	0	1	0	0	0
gene:AC207756.3_FG001	2	8	5	2	2	0	1	0	17	14	6	10	3	7	2	7
gene:AC207767.2_FG001	0	0	0	0	0	0	0	0	0	0	0	0	0	0	0	0
gene:AC207784.3_FG007	0	0	0	0	0	0	0	0	0	0	0	0	0	0	0	0
gene:AC207790.2_FG001	0	0	0	0	0	0	0	0	0	0	0	0	1	0	0	0
gene:AC207793.3_FG002	1	0	14	2	0	0	0	0	2	0	13	16	0	0	0	0
gene:AC207798.2_FG003	3	2	3	1	4	4	2	3	6	4	5	8	5	3	4	4
gene:AC207803.3_FG003	2	0	0	1	0	0	0	0	2	5	8	7	0	0	0	1
gene:AC207814.3_FG002	0	0	0	0	0	0	0	0	0	0	0	0	0	0	0	0
gene:AC207814.3_FG003	0	0	0	0	0	0	2	3	1	0	0	0	0	0	5	7
gene:AC207888.3_FG009	0	0	1	1	1	0	0	0	0	0	4	3	0	0	0	0
gene:AC207890.3_FG002	411	308	360	108	685	284	169	548	1241	875	1328	1077	1258	1157	549	623
gene:AC207896.4_FG003	1	0	0	0	0	0	0	0	0	1	0	0	0	0	0	0
gene:AC208023.3_FG001	929	803	2144	288	1834	1390	705	1272	1148	1174	2063	1422	1817	1319	1435	1498
gene:AC208026.3_FG005	0	0	0	0	0	0	0	0	0	0	0	0	0	0	0	0
gene:AC208031.3_FG002	9	1	0	0	1	1	0	0	4	1	1	3	1	2	0	1
gene:AC208031.3_FG005	0	0	1	0	0	1	0	0	1	3	1	0	0	0	0	0
gene:AC208035.3_FG002	0	0	0	0	0	0	0	0	0	0	0	0	0	0	0	0
gene:AC208042.3_FG005	0	0	0	0	0	0	0	0	0	0	0	0	3	0	0	0
gene:AC208079.3_FG001	0	0	0	0	1	0	0	1	0	0	0	1	0	1	0	0
gene:AC208082.3_FG008	1	0	0	0	0	0	0	0	0	0	1	0	0	0	0	1
gene:AC208109.2_FG004	0	0	0	0	0	0	0	0	0	0	0	0	0	0	0	0
gene:AC208110.2_FG001	0	0	0	0	2	0	0	0	0	0	0	0	1	1	0	0
gene:AC208110.2_FG005	0	0	0	1	2	0	1	0	7	2	0	0	32	15	1	2
gene:AC208110.2_FG006	9	9	148	4	5	26	182	9	17	8	11	4	5	4	9	67
gene:AC208110.2_FG007	6	6	1	1	3	2	1	8	2	1	0	1	9	5	8	16
gene:AC208110.2_FG011	0	0	0	0	0	0	1	0	0	0	1	0	0	1	0	0
gene:AC208113.3_FG001	0	0	0	0	0	0	0	0	0	1	0	0	0	0	0	0
gene:AC208113.3_FG005	27	23	54	11	55	68	31	19	48	48	99	100	95	51	57	56
gene:AC208113.3_FG009	7	10	28	6	17	17	1	0	13	19	18	22	17	12	1	2
gene:AC208122.2_FG003	0	0	0	0	0	0	0	0	0	0	0	0	1	1	0	0
gene:AC208126.3_FG001	0	0	0	0	0	0	0	0	0	0	0	0	0	0	0	0
gene:AC208201.3_FG001	126	172	191	49	260	215	99	152	104	148	158	169	234	125	157	148
gene:AC208201.3_FG002	41	43	60	46	100	57	51	133	596	178	285	139	279	184	219	102
gene:AC208201.3_FG003	0	0	2	4	3	0	0	2	0	1	0	1	0	3	0	0
gene:AC208204.3_FG006	16	62	70	41	57	55	106	18	94	75	336	266	135	49	84	193
gene:AC208212.3_FG001	1	0	3	0	0	0	0	0	0	0	1	0	0	0	0	1
gene:AC208217.3_FG001	1	1	1	0	0	1	0	0	2	1	0	0	3	2	2	0
gene:AC208221.3_FG002	0	0	0	0	0	2	14	7	4	0	0	1	4	1	12	16
gene:AC208308.3_FG003	0	0	0	0	0	0	0	0	0	0	0	0	1	0	0	0
gene:AC208308.3_FG004	0	0	0	0	0	0	0	0	0	0	0	0	0	0	0	0
gene:AC208327.4_FG002	4	4	3	0	1	2	3	1	7	9	4	3	10	3	5	4
gene:AC208327.4_FG003	448	252	489	77	365	206	190	218	516	481	564	525	572	331	545	587
gene:AC208327.4_FG006	155	206	230	73	297	237	237	263	253	259	315	330	328	195	301	361
gene:AC208337.2_FG003	2	0	2	0	3	1	0	1	2	1	0	1	2	0	0	1
gene:AC208338.3_FG010	0	0	0	0	0	0	0	0	0	0	0	0	1	0	0	0
gene:AC208341.4_FG005	184	175	274	78	282	290	224	228	200	315	611	566	414	309	388	426
gene:AC208341.4_FG006	17	5	34	6	30	56	24	32	24	16	13	15	75	26	56	38
gene:AC208341.4_FG007	0	0	0	0	0	0	0	0	0	0	0	0	0	0	0	0
gene:AC208341.4_FG008	6	0	0	1	0	3	0	0	10	5	0	0	1	1	0	0
gene:AC208346.3_FG004	77	61	70	16	81	62	72	72	169	144	198	220	127	93	170	237
gene:AC208348.3_FG012	31	6	26	3	13	6	2	4	6	5	8	18	15	10	8	9
gene:AC208358.3_FG005	1	0	0	0	0	1	0	0	1	1	1	2	1	1	1	0
gene:AC208406.3_FG004	0	0	0	0	0	0	0	0	0	0	0	0	0	0	0	0
gene:AC208411.3_FG013	0	0	0	0	0	0	0	0	0	0	0	0	0	0	0	0
gene:AC208418.3_FG009	0	0	0	0	0	0	0	0	0	0	0	0	0	0	0	1
gene:AC208422.3_FG001	0	0	0	0	0	0	0	0	0	0	0	0	0	0	0	0
gene:AC208422.3_FG002	0	0	0	0	0	0	0	0	0	0	0	0	0	0	0	0
gene:AC208423.3_FG002	0	0	0	0	0	0	0	0	0	0	0	0	1	0	0	0
gene:AC208434.3_FG001	1	0	0	0	0	0	0	0	0	1	0	0	0	0	0	0
gene:AC208434.3_FG007	0	0	0	0	0	0	0	0	0	0	0	0	0	0	0	0
gene:AC208436.3_FG007	1	0	1	0	0	1	1	0	0	2	4	5	1	0	0	0
gene:AC208440.3_FG003	45	79	68	21	31	34	40	20	132	125	192	194	115	84	74	100
gene:AC208445.3_FG001	0	0	0	0	0	0	0	0	0	0	0	0	0	0	0	0
gene:AC208445.3_FG006	0	0	0	0	0	0	0	0	0	0	0	0	0	0	0	0
gene:AC208453.3_FG003	0	0	0	0	0	0	0	0	0	0	0	0	0	0	0	0
gene:AC208454.3_FG002	0	0	0	0	0	0	0	0	0	0	1	0	1	0	0	0
gene:AC208458.3_FG011	0	0	0	0	0	0	0	0	0	0	0	0	0	0	0	0
gene:AC208516.2_FG008	0	0	0	0	0	0	0	0	0	0	0	0	0	0	0	0
gene:AC208521.3_FG002	1	1	1	0	0	0	0	0	1	0	1	1	0	0	0	0
gene:AC208530.3_FG003	0	0	0	0	0	0	0	0	0	0	0	0	0	0	0	0
gene:AC208539.3_FG002	3	0	0	0	0	1	0	0	0	0	0	0	0	0	0	0
gene:AC208539.3_FG003	0	0	0	0	0	0	0	0	0	0	0	0	0	0	0	0
gene:AC208559.3_FG003	8	9	0	0	3	4	2	6	29	21	0	0	13	9	16	14
gene:AC208564.3_FG004	0	0	0	0	0	0	0	0	0	0	0	0	0	0	0	0
gene:AC208571.4_FG001	492	933	706	251	2924	2865	2210	1791	894	967	1223	1018	1538	1101	2382	2190
gene:AC208576.3_FG001	1	0	0	1	0	0	0	0	0	0	1	0	0	1	0	0
gene:AC208577.3_FG005	0	0	0	1	5	2	0	0	0	0	0	0	14	11	0	0
gene:AC208579.3_FG001	0	0	0	0	1	1	2	0	0	0	0	0	0	0	3	2
gene:AC208606.3_FG007	0	0	0	0	0	0	0	0	0	0	0	0	0	0	2	1
gene:AC208610.3_FG010	0	0	0	0	0	1	0	0	0	0	0	0	0	0	0	0
gene:AC208625.3_FG004	0	0	0	0	0	0	0	0	0	0	0	0	0	0	0	0
gene:AC208630.3_FG001	0	0	0	0	0	0	0	1	0	0	0	0	0	0	0	0
gene:AC208641.3_FG009	0	0	0	0	0	0	0	0	0	0	0	0	0	0	0	0
gene:AC208644.2_FG005	0	0	0	0	0	0	0	0	0	0	0	0	0	0	0	0
gene:AC208649.4_FG003	0	0	0	0	0	0	1	0	1	0	0	0	1	0	0	0
gene:AC208663.3_FG002	0	1	0	0	0	0	0	0	0	0	1	1	0	0	0	0
gene:AC208678.3_FG002	0	0	0	0	0	0	0	0	0	0	0	0	0	0	0	0
gene:AC208680.3_FG001	0	0	0	1	0	0	0	0	0	0	1	2	0	2	0	0
gene:AC208702.3_FG007	0	0	0	0	0	0	0	0	0	0	0	1	3	0	0	0
gene:AC208711.3_FG005	1	0	3	0	0	0	0	0	2	0	1	3	0	0	1	0
gene:AC208724.3_FG001	5	6	4	0	2	0	0	1	18	15	11	21	3	3	3	6
gene:AC208826.3_FG003	0	0	0	0	0	0	0	0	0	0	0	0	0	0	0	0
gene:AC208826.3_FG004	4	0	2	1	1	2	0	0	3	0	0	1	1	2	0	2
gene:AC208848.3_FG005	0	0	0	0	0	0	0	0	1	0	0	0	0	1	0	0
gene:AC208855.3_FG002	1	0	12	0	0	0	2	0	1	0	0	0	0	0	4	8
gene:AC208860.3_FG002	1	3	2	0	0	0	0	0	0	1	0	3	0	1	0	1
gene:AC208892.3_FG005	14	14	2	1	1	0	1	0	8	12	1	3	1	0	2	1
gene:AC208895.3_FG001	0	0	0	0	0	0	0	0	0	0	0	0	0	0	0	0
gene:AC208895.3_FG004	1	0	0	0	0	0	0	0	0	0	0	0	0	0	0	0
gene:AC208897.3_FG003	11	58	31	45	232	155	0	2	25	45	46	60	101	64	4	8
gene:AC208897.3_FG004	431	1273	586	468	1290	691	563	747	1787	2146	2973	3206	1899	1561	1430	1606
gene:AC208905.3_FG004	0	0	0	0	0	0	0	0	0	0	0	0	0	0	0	0
gene:AC208915.3_FG010	9	14	36	13	19	42	40	56	8	16	16	12	14	8	22	22
gene:AC208916.3_FG003	0	0	0	0	0	0	0	0	2	1	1	0	2	0	0	0
gene:AC208920.3_FG001	1	0	0	0	1	0	0	0	0	1	0	0	0	0	0	1
gene:AC208930.3_FG007	6	1	0	0	3	1	1	3	1	2	0	0	1	2	2	2
gene:AC208974.3_FG001	0	0	0	0	0	0	0	0	0	0	0	0	0	0	0	0
gene:AC209015.3_FG004	0	0	0	0	0	0	0	0	0	0	0	0	0	0	0	0
gene:AC209016.3_FG010	1	0	0	0	0	0	0	0	0	0	0	0	0	0	0	0
gene:AC209029.2_FG002	0	0	0	0	0	0	0	0	0	0	0	0	0	0	0	0
gene:AC209050.3_FG001	0	0	1	1	0	0	1	0	0	3	2	2	0	1	0	0
gene:AC209050.3_FG003	0	2	1	14	14	11	2	5	29	6	4	7	20	18	12	2
gene:AC209051.3_FG003	0	0	0	0	0	0	0	0	0	0	0	0	0	0	0	0
gene:AC209062.3_FG002	0	0	0	0	0	0	0	0	0	0	0	0	0	0	0	0
gene:AC209073.3_FG001	0	0	0	0	0	0	0	1	0	1	0	0	0	0	0	0
gene:AC209073.3_FG002	0	0	0	0	0	0	0	0	0	0	0	0	0	0	0	0
gene:AC209074.3_FG007	0	0	0	1	0	0	0	0	1	1	0	2	0	0	0	0
gene:AC209080.3_FG004	2	6	4	1	1	2	0	1	14	14	34	21	18	14	3	1
gene:AC209093.3_FG006	0	0	0	0	0	1	3	0	0	1	1	2	2	2	4	0
gene:AC209168.3_FG007	0	0	0	0	0	1	0	0	0	1	0	0	0	2	0	0
gene:AC209169.3_FG007	0	0	0	0	0	0	0	0	0	0	1	0	0	0	0	0
gene:AC209177.3_FG001	0	0	0	0	0	0	0	0	0	0	0	0	0	0	0	1
gene:AC209206.3_FG004	0	0	0	0	0	0	0	0	0	0	6	2	0	0	0	1
gene:AC209206.3_FG011	40	45	44	10	22	13	63	51	76	83	115	137	24	38	158	160
gene:AC209206.3_FG014	0	1	0	0	0	0	0	0	1	3	1	1	4	1	5	1
gene:AC209208.3_FG001	95	134	153	28	145	114	97	70	194	197	284	307	199	153	205	257
gene:AC209208.3_FG002	213	977	625	169	170	119	482	358	1286	1475	2511	1650	587	319	828	1396
gene:AC209208.3_FG003	0	0	1	0	0	0	1	1	2	1	1	1	1	1	0	1
gene:AC209208.3_FG004	0	0	0	0	0	0	0	0	0	0	0	0	1	1	0	0
gene:AC209208.3_FG005	107	113	236	41	226	157	154	155	182	182	298	227	261	189	239	292
gene:AC209212.3_FG005	0	0	0	0	0	0	0	0	1	1	1	0	0	0	0	2
gene:AC209213.4_FG002	8	8	0	0	0	1	2	5	20	17	0	0	0	0	12	13
gene:AC209215.4_FG004	0	0	0	0	1	0	0	0	0	0	0	0	0	0	1	0
gene:AC209215.4_FG006	0	2	0	0	0	0	0	2	1	2	1	2	3	1	0	1
gene:AC209242.3_FG003	51	39	79	17	81	58	31	38	90	99	112	118	130	65	96	66
gene:AC209257.4_FG003	6	17	7	3	1	2	0	1	19	12	16	19	10	9	1	3
gene:AC209257.4_FG004	0	0	0	0	0	0	0	0	0	0	0	0	0	0	0	0
gene:AC209257.4_FG006	0	0	1	1	0	0	0	2	2	0	1	2	0	0	1	0
gene:AC209257.4_FG008	9	3	3	4	29	21	14	30	19	6	13	13	63	45	72	67
gene:AC209332.3_FG011	2	7	3	1	1	0	3	1	5	3	3	7	1	4	3	6
gene:AC209356.4_FG001	0	0	0	0	0	0	0	0	0	0	0	0	0	0	0	0
gene:AC209364.3_FG004	0	0	0	0	0	0	1	0	2	0	0	1	1	0	1	2
gene:AC209364.3_FG007	3	2	0	0	0	6	0	0	14	19	2	0	0	0	3	1
gene:AC209364.3_FG009	9	6	14	5	5	6	7	5	10	5	25	42	9	4	13	14
gene:AC209374.4_FG002	128	115	208	75	244	198	132	225	129	145	298	289	262	174	216	217
gene:AC209377.3_FG003	11	9	26	2	14	11	2	8	13	25	40	56	80	38	34	19
gene:AC209381.3_FG002	0	0	0	0	0	0	0	0	0	0	0	0	0	0	0	0
gene:AC209381.3_FG007	0	0	0	0	0	0	0	0	0	0	0	0	0	0	0	0
gene:AC209438.4_FG002	0	0	0	0	0	0	0	0	0	0	0	1	0	0	0	0
gene:AC209460.3_FG002	29	41	10	10	4	3	13	9	95	71	76	85	47	26	24	19
gene:AC209463.4_FG013	0	0	0	0	0	0	0	0	0	0	0	0	1	3	0	1
gene:AC209624.2_FG001	0	0	0	0	0	0	0	0	0	0	0	0	0	0	0	0
gene:AC209624.2_FG003	0	0	0	0	0	0	0	0	0	0	0	0	0	0	0	0
gene:AC209626.2_FG013	14	18	35	10	45	47	18	40	25	18	67	45	48	42	47	46
gene:AC209629.2_FG003	0	0	0	0	0	0	0	0	0	1	0	0	0	0	0	0
gene:AC209629.2_FG007	0	1	0	0	0	0	0	0	0	1	0	1	0	0	0	0
gene:AC209636.2_FG003	5	2	5	1	22	34	0	75	24	8	28	13	62	65	3	5
gene:AC209647.2_FG001	0	0	0	1	0	0	0	0	0	0	0	0	0	1	0	0
gene:AC209647.2_FG002	0	0	0	0	0	0	0	0	0	0	0	0	0	0	0	0
gene:AC209651.2_FG001	0	2	0	0	0	0	0	0	1	1	1	0	0	0	0	0
gene:AC209664.3_FG002	22	1	12	2	1	3	0	10	6	2	6	7	10	7	14	11
gene:AC209675.3_FG001	1	0	0	0	3	2	1	5	1	0	0	0	1	2	1	3
gene:AC209697.3_FG005	0	0	0	0	0	0	0	0	0	0	0	0	0	0	1	0
gene:AC209698.3_FG004	0	0	0	0	0	0	0	0	0	0	0	0	0	0	0	0
gene:AC209704.3_FG003	0	0	0	0	0	0	0	0	0	0	0	0	0	0	0	1
gene:AC209705.3_FG004	28	26	24	12	4	5	8	7	56	45	53	76	30	29	29	33
gene:AC209710.4_FG002	1	0	0	0	0	0	0	0	0	0	0	0	0	0	0	0
gene:AC209718.1_FG009	4	1	10	1	3	0	1	0	1	2	3	6	9	2	1	6
gene:AC209723.3_FG003	2	1	1	0	0	0	0	0	0	3	0	0	1	0	0	0
gene:AC209723.3_FG004	0	0	0	0	0	0	0	0	0	0	0	0	0	0	0	0
gene:AC209729.3_FG003	1	0	0	1	0	0	0	0	2	1	3	0	0	0	0	2
gene:AC209732.3_FG001	0	0	0	0	0	0	0	0	0	0	0	0	0	0	0	0
gene:AC209734.3_FG005	0	0	0	0	0	0	0	0	0	0	0	0	0	0	0	0
gene:AC209737.3_FG006	0	0	0	0	0	0	21	18	0	0	0	0	0	1	19	18
gene:AC209738.3_FG005	0	0	0	0	0	0	0	0	0	0	0	0	0	0	0	0
gene:AC209739.3_FG003	0	1	3	0	1	1	1	2	8	22	18	22	2	0	4	2
gene:AC209744.3_FG001	0	0	0	0	0	0	0	0	6	0	0	0	0	0	0	0
gene:AC209755.3_FG001	0	0	0	0	0	0	0	0	0	0	0	0	0	0	0	0
gene:AC209768.3_FG005	0	0	0	1	0	0	0	0	0	0	0	0	0	0	1	0
gene:AC209768.3_FG016	0	0	0	0	0	0	0	0	0	0	0	0	0	0	0	0
gene:AC209778.3_FG002	0	2	11	4	1	0	5	17	1	1	12	8	0	0	5	8
gene:AC209780.2_FG003	5	0	2	0	1	0	0	0	0	0	0	0	1	1	0	0
gene:AC209784.3_FG007	5	15	10	8	16	13	18	15	47	31	430	249	114	44	34	87
gene:AC209784.3_FG011	0	0	2	0	0	1	0	0	0	0	1	6	2	5	0	0
gene:AC209810.3_FG002	0	0	0	0	0	0	0	0	0	0	0	2	0	0	0	0
gene:AC209811.3_FG001	0	0	0	0	0	0	0	0	0	0	0	0	0	0	0	0
gene:AC209819.3_FG003	0	0	0	0	0	0	0	0	1	0	0	3	0	0	0	0
gene:AC209819.3_FG005	0	0	0	0	0	0	0	0	0	0	0	0	0	0	0	0
gene:AC209819.3_FG006	0	0	0	0	0	0	5	4	0	1	1	0	0	0	14	10
gene:AC209819.3_FG007	1	1	0	0	3	0	0	0	1	2	1	0	0	0	0	3
gene:AC209819.3_FG008	0	3	0	0	2	0	0	1	3	2	0	0	2	1	2	3
gene:AC209819.3_FG009	0	0	0	0	0	0	0	0	1	0	1	0	1	0	0	0
gene:AC209819.3_FG010	0	0	0	0	0	0	0	0	1	0	0	0	0	0	0	0
gene:AC209819.3_FG012	20	7	10	2	11	3	1	1	12	7	0	5	7	4	2	3
gene:AC209828.3_FG006	0	0	0	0	0	0	0	0	0	0	0	0	0	0	0	0
gene:AC209831.3_FG003	0	0	0	0	0	0	0	0	0	0	0	0	0	0	0	0
gene:AC209835.4_FG004	31	54	75	26	202	256	49	67	79	70	108	99	345	195	61	76
[truncated: 37,476 more rows]
