# Supplementary material for: The potential role of genetic assimilation during maize domestication
Source: PLoS One. 2017 Sep 8;12(9):e0184202. doi: 10.1371/journal.pone.0184202 (PMC5590903; doi:10.1371/journal.pone.0184202)
Supplement: S1 File — Flowering_genes.csv, Go_terms.xls, Maize_DE.csv, Maize_readcounts.csv, Teosinte_DE.csv, Teosinte_readcounts.csv and Teosinte_specific_in_domestication.xls. (ZIP) [file pone.0184202.s008.zip › supp_files/Teosinte_DE.csv]

Gene	baseMean.teo	log2FoldChange.teo	lfcSE.teo	stat.teo	pvalue.teo	padj.teo	baseMean.maize	log2FoldChange.maize	lfcSE.maize	stat.maize	pvalue.maize	padj.maize
AC148167.6_FG001	324.8907329	0.387445393	0.143711463	2.695995057	0.007017871	0.048255569	1121.143432	-0.14790759	0.223423	-0.662007001	0.507966735	0.706632572
AC149818.2_FG001	5.312028481	0.941064978	0.34438469	2.73259818	0.006283694	0.044682734	21.31540523	0.009670142	0.443066256	0.021825499	0.982587154	0.992973319
AC149828.2_FG004	21.41784933	1.758050408	0.332839538	5.281975875	1.28E-07	7.63E-06	9.333216529	-0.163550468	0.481475027	-0.339686295	0.734092784	NA
AC155434.2_FG004	60.49001045	-0.541487616	0.15800835	-3.426955711	0.000610389	0.007916915	423.2172994	0.646661184	0.181230162	3.568176383	0.000359474	0.004505583
AC155496.2_FG009	118.293272	-0.585453334	0.135666548	-4.315384628	1.59E-05	0.000442639	589.0783989	0.0570324	0.181642873	0.313980938	0.753535516	0.876309235
AC155610.2_FG009	20.16267981	-0.72784018	0.246666263	-2.950708268	0.003170462	0.02765686	219.834277	0.440325399	0.236331543	1.863168125	0.062438616	0.189692152
AC155622.2_FG001	62.42580026	-0.574661107	0.159453731	-3.603936416	0.000313434	0.00473972	314.5303591	0.579886675	0.209868101	2.763100594	0.005725512	0.035087068
AC177905.2_FG003	5.107955271	1.362316804	0.423501772	3.216791274	0.001296329	0.014085241	6.188771148	-0.99209957	0.506123356	-1.960193221	0.049973211	NA
AC183315.4_FG006	32.41326981	-1.251723379	0.250700622	-4.992900978	5.95E-07	2.83E-05	140.9931524	0.395779318	0.245070518	1.614960955	0.106319151	0.269320198
AC183319.3_FG001	28.74259527	1.441178475	0.372061175	3.873498692	0.000107284	0.00207276	68.73154417	-0.417737671	0.305244081	-1.368536516	0.1711442	0.364952425
AC186166.3_FG008	1.821518074	1.317819491	0.450342711	2.926259181	0.00343065	0.029274091	4.435404959	-0.043041106	0.506343049	-0.085003845	0.932258334	NA
AC190628.4_FG007	93.73514692	-0.744775843	0.19371084	-3.844781447	0.00012066	0.0022747	454.1460078	0.319820235	0.207471746	1.541512239	0.123192167	0.295943346
AC190788.2_FG005	12.60896655	1.272152919	0.352572497	3.608202373	0.000308326	0.004684326	37.08705602	-0.762366599	0.330027142	-2.310011822	0.0208875	0.090169379
AC191113.2_FG002	195.5172792	1.827047859	0.199696277	9.149133316	5.74E-20	4.49E-17	1060.235725	-0.074029877	0.191973945	-0.385624605	0.699774708	0.84432353
AC191575.2_FG001	200.8116859	2.852488321	0.323542022	8.816438454	1.18E-18	7.66E-16	413.2542402	-0.822270423	0.381334056	-2.156299469	0.031060289	0.118444679
AC192451.3_FG001	420.2228218	0.734145459	0.150839416	4.867066439	1.13E-06	4.88E-05	3272.309475	-0.08608719	0.172773715	-0.498265548	0.618296887	0.789650652
AC194970.5_FG001	300.8176092	-0.716635631	0.184270965	-3.889031734	0.000100645	0.001981745	1886.871074	-0.628756992	0.242227381	-2.595730464	0.009439008	0.050679191
AC195331.3_FG008	4.947960493	-0.988156967	0.346545238	-2.851451583	0.004352011	0.03439501	18.16255807	-0.118185142	0.454713974	-0.259910953	0.794932462	0.900290045
AC195340.3_FG001	518.4717505	-0.426375953	0.157242316	-2.711585293	0.006696231	0.046766478	4941.665701	-0.008896515	0.163754283	-0.05432844	0.956673491	0.981534111
AC196059.3_FG003	132.6013556	-0.688077352	0.231286696	-2.974997543	0.002929909	0.026059198	700.4185749	-0.715506195	0.246178239	-2.906455903	0.003655484	0.025329399
AC196066.3_FG003	15.05731967	-1.081984993	0.319719312	-3.384171528	0.000713934	0.008894002	52.39227574	0.541515613	0.340076156	1.592336315	0.111309157	0.277167862
AC196394.3_FG002	5.441898919	1.368315475	0.460298538	2.97266961	0.00295222	0.02622681	5.586153689	-0.134925005	0.508954696	-0.26510219	0.79093074	NA
AC196426.3_FG007	144.8197201	-0.455508189	0.156476885	-2.911025413	0.003602447	0.030295793	888.5300526	0.511166545	0.164712557	3.103385398	0.001913203	0.015628158
AC197699.3_FG002	3.941665994	1.501931344	0.402026751	3.735899019	0.000187046	0.003177817	66.19783696	0.267175379	0.406288543	0.65760008	0.510795143	0.70875537
AC197705.4_FG011	1039.296393	1.35607634	0.228438319	5.936291014	2.92E-09	2.85E-07	3293.930514	-0.964885364	0.270339591	-3.569160405	0.000358127	0.004496625
AC198169.4_FG004	201.5678932	-0.794105487	0.188417454	-4.214606816	2.50E-05	0.000643917	2696.183504	-0.278833049	0.224910619	-1.239750483	0.215067699	0.423374391
AC198353.5_FG001	286.2197555	-1.060488251	0.227053417	-4.670655326	3.00E-06	0.000109388	2846.110401	1.314769945	0.299557608	4.389038741	1.14E-05	0.00030687
AC198481.3_FG004	220.5759306	-0.425977728	0.141532125	-3.009760002	0.002614542	0.023968042	1659.457898	0.164317278	0.165852618	0.990742742	0.321811215	0.543262628
AC198725.4_FG004	3.89663221	-1.200196478	0.387782409	-3.095025586	0.001967959	0.019312035	15.60282821	-0.825068936	0.434412805	-1.899273975	0.057528463	0.180458552
AC198725.4_FG009	3.198717308	-1.164585085	0.377246099	-3.08706992	0.0020214	0.019708654	11.45356218	-0.440000807	0.458220895	-0.960237327	0.336935784	NA
AC199001.3_FG005	11.57260224	-0.876868861	0.267103198	-3.282884167	0.001027509	0.011761167	70.79287935	1.207097061	0.337099224	3.580836075	0.000342496	0.004346999
AC199526.5_FG002	76.02864625	1.085955173	0.209141461	5.192443283	2.08E-07	1.17E-05	800.1112838	2.397496303	0.217975409	10.99893018	3.87E-28	7.49E-25
AC200209.1_FG001	99.90974062	0.668749722	0.175527421	3.809944446	0.000138998	0.002532084	240.5185293	-0.732420698	0.272235698	-2.690391828	0.007136817	0.041067999
AC201767.3_FG003	2.614001933	1.339730395	0.455438147	2.941629737	0.0032649	0.028285863	4.111134295	0.423109141	0.493055705	0.858136589	0.390817046	NA
AC202073.4_FG001	53.1100621	-0.952422225	0.260620843	-3.654436125	0.000257748	0.004099762	131.1758648	1.041037468	0.295389539	3.524286844	0.000424624	0.005158399
AC203173.3_FG004	735.9288534	0.674650398	0.227235855	2.968943427	0.002988256	0.026453758	6268.191308	-0.496968597	0.17360297	-2.862673351	0.004200834	0.028053726
AC203294.3_FG012	17.10146706	-1.997970558	0.401947037	-4.970730909	6.67E-07	3.09E-05	57.41277451	1.366594187	0.326826739	4.181402628	2.90E-05	0.000635468
AC203392.3_FG004	27.82922229	-0.658747966	0.193591798	-3.40276795	0.000667069	0.008437707	140.5867377	0.615670477	0.241905607	2.545085598	0.010925095	0.056548442
AC203535.4_FG004	3224.799506	0.485042773	0.147716682	3.283601876	0.001024896	0.011749034	25012.49656	-0.98146938	0.234897942	-4.178280027	2.94E-05	0.000642931
AC203761.3_FG002	12.63327788	-0.89680596	0.318104853	-2.819214963	0.004814127	0.037015937	100.148139	0.294158934	0.294266222	0.999635403	0.317486983	0.538618802
AC203841.3_FG009	34.49467163	-0.807864344	0.174944575	-4.617830215	3.88E-06	0.000136672	192.5469486	0.798873416	0.241162511	3.312593701	0.000924352	0.009287928
AC203865.3_FG001	25.08212831	-0.99613597	0.268504314	-3.709944007	0.000207305	0.003443694	130.5725512	0.668401055	0.245652716	2.720918649	0.006510078	0.038522027
AC204212.4_FG001	224.0630901	0.844427655	0.281064138	3.004394869	0.002661097	0.024277163	1197.170846	-2.558377312	0.344602066	-7.424149658	1.14E-13	2.99E-11
AC204611.4_FG001	24.7116874	1.607094846	0.327024028	4.91430203	8.91E-07	3.94E-05	31.28249338	-0.895327673	0.509047149	-1.758830544	0.078606295	0.220559309
AC205012.3_FG002	20.31231492	2.324124474	0.360022013	6.455506576	1.08E-10	1.49E-08	68.78710782	-1.447879556	0.362756155	-3.99133009	6.57E-05	0.001226623
AC205362.4_FG002	15.19249463	1.065905311	0.396700126	2.686929602	0.007211215	0.049137538	50.48519147	-0.051560369	0.31313478	-0.164658709	0.869212618	0.939177535
AC205677.3_FG001	48.13703693	-0.833399059	0.21953821	-3.796145814	0.000146963	0.002636971	263.5474491	0.606821712	0.221257618	2.742602577	0.006095441	0.036720768
AC205703.4_FG002	100.7866414	1.00653523	0.261778379	3.844989928	0.000120557	0.002274656	1028.331537	-0.091011081	0.221891935	-0.410159483	0.681688961	0.831632447
AC205968.3_FG001	11.47218104	1.614753598	0.342943154	4.708516786	2.50E-06	9.39E-05	56.54024547	-1.286827868	0.38305378	-3.359392169	0.000781141	0.008151705
AC206223.3_FG006	6.172736209	-1.284306598	0.336936366	-3.811718556	0.000138004	0.002520338	22.67039192	0.501994731	0.393915215	1.274372535	0.202531421	0.406282452
AC206319.2_FG004	2.203316363	-1.656819446	0.440216285	-3.763648696	0.000167452	0.002923713	2.174448679	-0.163994694	0.466836338	-0.351289478	0.725371188	NA
AC206582.2_FG002	11.53417447	-1.047951468	0.305944594	-3.425298199	0.000614125	0.007940163	16.09838738	0.372127913	0.46686266	0.797082194	0.425403297	0.638569196
AC206951.3_FG017	108.2137913	1.521424665	0.320219691	4.751190215	2.02E-06	7.83E-05	150.0649497	1.094659001	0.294662785	3.714955054	0.00020324	0.002917894
AC207265.3_FG002	233.6449594	-0.471427705	0.148783638	-3.16854536	0.001532038	0.016054574	949.8829348	0.180480476	0.204808353	0.881216384	0.378200713	0.598163146
AC207628.4_FG009	182.5898575	1.240383917	0.338037955	3.669362861	0.000243156	0.003905979	295.5787505	0.215963133	0.212988299	1.013967123	0.31059844	0.531596274
AC207652.3_FG001	5.772592051	-1.112509912	0.385305418	-2.887345625	0.003885072	0.031858152	20.19486903	0.548169361	0.404978322	1.353577046	0.175871354	0.37142915
AC208201.3_FG001	30.1370689	0.511949063	0.176251634	2.9046486	0.003676656	0.030703732	320.3138926	-0.780023407	0.185274542	-4.21009491	2.55E-05	0.000580813
AC208201.3_FG002	56.63502766	0.939990295	0.293759932	3.199858773	0.001374949	0.014714098	277.7571584	0.905659347	0.34627145	2.615460637	0.008910719	0.048550098
AC208327.4_FG003	43.31414211	-0.673009209	0.211672832	-3.179478458	0.001475403	0.015554438	757.6853789	0.0646574	0.213495422	0.30285146	0.762003065	0.880760503
AC208341.4_FG005	155.3543104	-0.433543985	0.145440931	-2.98089391	0.002874083	0.025723953	575.8842811	0.033676325	0.207667003	0.162165024	0.871175902	0.939924225
AC208346.3_FG004	26.73727918	-0.848762167	0.228913006	-3.707793543	0.000209073	0.003466427	209.5059848	0.533686391	0.23819695	2.240525715	0.025056813	0.102403423
AC208440.3_FG003	28.19628619	-0.631773197	0.196434902	-3.216196267	0.00129902	0.014102716	149.8267666	0.703313735	0.239660276	2.934627911	0.003339479	0.023685192
AC209206.3_FG011	38.5913716	-1.027071551	0.228221531	-4.500327138	6.78E-06	0.000218135	121.1982215	0.500933832	0.257034353	1.948898372	0.051307563	0.167208382
AC210013.4_FG009	17.17908061	0.898409121	0.331158415	2.712928553	0.006669148	0.046627212	130.9262651	-0.301538239	0.250850854	-1.202061841	0.229339569	0.440100776
AC210013.4_FG012	11.07305873	-0.881587053	0.266351197	-3.309867062	0.000933403	0.010909567	37.83277464	-0.266078792	0.36533358	-0.728317371	0.466419331	0.673762459
AC210013.4_FG018	1293.527363	0.923498627	0.192237267	4.803952129	1.56E-06	6.33E-05	9472.915705	-0.508799484	0.312923945	-1.62595254	0.103959752	0.265758023
AC210204.3_FG002	134.9160235	0.689317902	0.220830788	3.121475539	0.001799472	0.01808075	963.9130383	0.508794672	0.272592746	1.866501141	0.061971285	0.188939185
AC210598.3_FG003	5.465413267	-1.118683059	0.415190164	-2.69438719	0.007051819	0.048400219	2.863959232	0.268040899	0.500499425	0.535546868	0.592271758	NA
AC210961.3_FG002	3.210454962	1.806258145	0.428295019	4.217322319	2.47E-05	0.00063766	38.23067062	-1.373521098	0.469324881	-2.926589135	0.003427013	0.02416934
AC211357.4_FG004	19.86123169	-0.937304882	0.269845622	-3.473485599	0.000513745	0.006926909	189.8511386	-0.050222373	0.273696211	-0.183496778	0.854408247	0.932336156
AC211737.3_FG012	42.41113622	-1.205637759	0.287803397	-4.189101905	2.80E-05	0.000706313	241.4375945	0.852916462	0.234978738	3.629760158	0.000283685	0.003773024
AC211764.3_FG010	3.169922614	1.281134154	0.449588891	2.849568082	0.004377864	0.034503037	10.14715628	-0.025457924	0.48013581	-0.053022339	0.957714109	NA
AC212728.3_FG001	16.15356139	0.986364667	0.357594728	2.75833112	0.005809732	0.04233364	15.5551859	-0.851557295	0.494836641	-1.720885691	0.085271569	0.232956156
AC212859.3_FG007	34.63981961	-1.077802022	0.333455031	-3.232226007	0.001228299	0.013514262	166.0105615	0.832424033	0.239973764	3.468812672	0.000522764	0.006044102
AC212859.3_FG008	38.60151947	1.121504614	0.313215198	3.580620041	0.00034278	0.005091895	120.7261794	0.715635746	0.37779921	1.894222451	0.058195489	0.181871567
AC213463.3_FG007	52.10775501	-0.989000688	0.30113012	-3.284296789	0.001022372	0.011731951	164.0679048	0.076344653	0.331349608	0.230405142	0.817776966	0.913162149
AC213521.3_FG005	770.9834662	1.948562021	0.252439181	7.718936546	1.17E-14	3.80E-12	4885.573971	-1.7703013	0.240424809	-7.363222246	1.80E-13	4.25E-11
AC214448.3_FG007	88.73904777	-0.643711762	0.228781181	-2.813656961	0.004898147	0.037409766	652.3615116	0.653498423	0.320677211	2.037869862	0.041562949	0.144691643
AC216010.3_FG001	18.51313731	-0.94904651	0.289265724	-3.280881312	0.001034833	0.011827107	213.9460407	0.498528611	0.239742309	2.079435262	0.037577362	0.13503276
AC217050.4_FG001	393.6910721	0.852443215	0.196809362	4.33131436	1.48E-05	0.00041845	774.9465634	-0.388676041	0.223557195	-1.73859777	0.082105539	0.227037907
AC217121.3_FG007	16.31233386	-0.835501134	0.239343416	-3.490804748	0.000481568	0.006596639	95.10191687	-0.035730017	0.261120651	-0.136833364	0.891162511	0.948509048
AC217300.3_FG005	233.4452038	-0.475404368	0.176385555	-2.695256809	0.00703344	0.048333339	1518.389802	-0.337102247	0.243079031	-1.386801018	0.165502447	0.357245334
AC217358.3_FG003	50.10004117	-0.515340514	0.169068186	-3.048122343	0.002302762	0.021688001	205.138608	0.488311833	0.202677078	2.409309616	0.015982733	0.074291737
AC217499.3_FG003	787.950793	-0.748017537	0.22026651	-3.395965812	0.000683869	0.0085997	4703.179876	-0.345879195	0.28112236	-1.230351067	0.218565669	0.427741882
AC217556.3_FG003	78.96899867	-0.618040134	0.128039007	-4.82696758	1.39E-06	5.73E-05	503.2885137	0.539494866	0.199023434	2.710710262	0.006713927	0.039361944
AC217947.4_FG002	181.6937268	1.102672867	0.273205271	4.03606	5.44E-05	0.001220356	564.5099798	0.035541899	0.203407107	0.174732827	0.861289573	0.935717578
AC217975.3_FG001	2274.494458	-1.069485112	0.182970383	-5.845126936	5.06E-09	4.29E-07	9630.057163	0.437615507	0.215686671	2.02894089	0.042464311	0.146875262
AC218035.3_FG004	43.80354522	-0.826274479	0.276508741	-2.98824	0.002805891	0.025293137	107.2869399	0.597253903	0.296248881	2.016054544	0.043794273	0.149966896
AC225205.3_FG003	57.95311749	-0.940286849	0.208547282	-4.508746594	6.52E-06	0.000211454	411.1202729	0.516857636	0.168268806	3.071618855	0.002129014	0.016962098
AC225718.2_FG006	11.2362923	1.508272352	0.414538819	3.638434526	0.0002743	0.004305719	82.0306724	0.855116647	0.480305013	1.780361697	0.075016786	0.213842605
AC226230.2_FG001	138.7080829	-0.454851137	0.130222762	-3.492869676	0.00047786	0.006549794	1363.522562	0.261842253	0.201314604	1.300661988	0.193374179	0.394360627
AC232393.1_FG009	10.59038838	-0.993631327	0.346102011	-2.870920412	0.004092786	0.032919223	48.40448292	0.780345942	0.368847568	2.115632606	0.034376067	0.126996662
AC233851.1_FG009	2.895949733	1.387965511	0.445904787	3.112694794	0.001853876	0.018537129	55.73292263	-0.257486708	0.401818053	-0.64080423	0.521649884	0.717310411
AC233865.1_FG004	2.793837742	-1.385471083	0.447227905	-3.097908398	0.001948917	0.019199874	1.79617911	0.562431604	0.436502385	1.28849606	0.197573339	NA
AC233866.1_FG006	238.1758378	-0.582923921	0.198372223	-2.938536016	0.003297663	0.028481874	2735.68936	-0.045443693	0.184896909	-0.245778546	0.805853666	0.906160346
AC233870.1_FG006	226.9918835	0.475624513	0.125116358	3.801457452	0.000143847	0.002591309	1566.738904	-0.24459476	0.165265467	-1.480011308	0.138870229	0.319283218
AC233888.1_FG001	21.18586625	2.040704723	0.257049501	7.938956173	2.04E-15	7.23E-13	144.745361	-1.169646617	0.314713158	-3.716548185	0.000201963	0.002905435
AC233914.1_FG001	75.8020547	-0.770658946	0.178552237	-4.316153969	1.59E-05	0.000442183	324.5952434	0.13414191	0.278743194	0.481238331	0.630347121	0.797362258
AC233916.1_FG002	3.616566764	-1.732606829	0.447195371	-3.874384532	0.000106895	0.002070215	3.179008651	0.020141377	0.487697108	0.041298948	0.967057572	NA
AC233945.1_FG003	26.14752613	1.055408072	0.331500345	3.18373144	0.001453898	0.015384598	566.6120985	0.919412731	0.37413651	2.457425849	0.01399367	0.067774883
AC233953.1_FG005	339.1475407	-0.547272325	0.190760769	-2.868893479	0.004119105	0.033084021	2075.102097	0.552184712	0.160610725	3.438031373	0.00058596	0.006575086
AC233960.1_FG002	106.8210013	0.780782081	0.231321085	3.375317388	0.000737306	0.009110165	431.3214736	0.139568904	0.220098718	0.634119568	0.526002793	0.720394396
AC233960.1_FG003	67.70913437	0.703593829	0.228889584	3.07394429	0.002112489	0.020369274	296.0992016	-0.457678845	0.197515607	-2.31717813	0.02049403	0.088933997
AC233961.1_FG001	67.67838136	-0.61991494	0.178211791	-3.478529322	0.000504173	0.006834674	337.2695417	0.525049653	0.185605391	2.82884916	0.004671571	0.030143158
AC234154.1_FG008	75.16715429	1.833545246	0.1845007	9.937876921	2.85E-23	4.04E-20	449.2120992	-0.779586969	0.239152193	-3.259794362	0.00111493	0.010564583
AC234158.1_FG005	126.6553515	-0.626683494	0.155352513	-4.033944994	5.48E-05	0.001227755	509.3795731	0.481625941	0.190116377	2.533321682	0.011298721	0.058003548
AC234160.1_FG004	3.36250066	-1.199351246	0.422827127	-2.836504969	0.004561027	0.035571121	2.802814085	0.787848987	0.494594808	1.592918029	0.111178581	NA
AC234185.1_FG004	64.50677417	1.033375154	0.288034835	3.58767423	0.000333641	0.004998666	656.8245706	0.468846439	0.26454379	1.772282914	0.076347606	0.216396033
AC234522.1_FG005	2868.835398	0.576856109	0.164319218	3.510582114	0.000447127	0.006264742	5653.416638	-0.902407657	0.19630829	-4.596890211	4.29E-06	0.000141849
AC235540.1_FG002	7.18856746	1.196195248	0.439126426	2.72403385	0.00644899	0.045558409	21.40364488	-1.493421625	0.499732353	-2.988442947	0.002804028	0.02081542
AC235546.1_FG002	8.811966161	1.444254863	0.458667547	3.148805433	0.001639393	0.016891966	27.07111114	-0.488362553	0.504859214	-0.967324235	0.333381972	0.554769252
AC235547.1_FG005	24.3334664	-1.000212684	0.268663995	-3.722913017	0.000196937	0.003321014	89.19709832	0.794697637	0.329574547	2.411283407	0.015896491	0.074142588
AY542798.1_FG003	148.67246	0.642518245	0.207437588	3.097405103	0.001952229	0.019210286	569.0910563	-0.174289509	0.256060395	-0.680657816	0.496088034	0.697618686
GRMZM2G000039	696.6313328	-0.633972185	0.123180034	-5.146712211	2.65E-07	1.41E-05	3251.782041	0.058583988	0.188985198	0.309992466	0.756566685	0.877823223
GRMZM2G000076	20.62261269	-1.172020827	0.384430818	-3.048717144	0.002298208	0.021663088	22.54801424	0.573994299	0.402850219	1.424833033	0.154205471	0.341752666
GRMZM2G000223	10.93328654	1.179092527	0.422134709	2.793166497	0.005219482	0.039339795	0.625658334	-0.156032643	0.274742191	-0.567923849	0.570086677	NA
GRMZM2G000245	37.53895756	-0.809055857	0.193908306	-4.172363071	3.01E-05	0.000751919	300.5306731	0.708043635	0.233436122	3.033136556	0.002420261	0.018682098
GRMZM2G000264	472.9852901	1.315884615	0.289584083	4.544050214	5.52E-06	0.000184759	3312.107743	-0.480750015	0.238938921	-2.012020529	0.044217773	0.150980609
GRMZM2G000353	35.6615886	-1.585790787	0.267099189	-5.937085751	2.90E-09	2.85E-07	38.80292444	0.048320403	0.37971627	0.127253971	0.89873939	0.95224748
GRMZM2G000376	11.63474681	1.782217167	0.402945072	4.422977942	9.73E-06	0.000295012	9.174992265	-0.53391996	0.47733332	-1.118547435	0.263333259	NA
GRMZM2G000380	11.81172386	-1.03542086	0.369037779	-2.805731337	0.005020253	0.038135778	8.765707841	-0.655116144	0.480222459	-1.364193057	0.172506813	NA
GRMZM2G000510	137.2657827	0.535905479	0.189499346	2.828007009	0.004683878	0.036269956	1006.633426	-0.562564328	0.208048418	-2.704006763	0.006850889	0.039820328
GRMZM2G000587	10.82452928	1.453094831	0.333183601	4.361243551	1.29E-05	0.000373464	79.94512901	0.940658507	0.31037217	3.030743726	0.002439522	0.018783175
GRMZM2G000614	15.21669167	1.510215508	0.400239213	3.773282227	0.000161114	0.002837054	106.144138	-0.494909468	0.364872659	-1.356389564	0.174975252	0.370159989
GRMZM2G000686	64.06079141	-0.813841533	0.255839065	-3.181068276	0.00146733	0.015490915	547.8174008	0.482377609	0.178237257	2.70637923	0.006802132	0.039655852
GRMZM2G000719	28.21903694	-0.683775056	0.251399883	-2.71987022	0.006530754	0.045978616	147.8272105	0.260644635	0.268813675	0.969610772	0.332240541	0.553950758
GRMZM2G000739	117.0524296	2.610711681	0.309843462	8.42590534	3.58E-17	1.84E-14	845.8287106	-0.963027438	0.341783384	-2.817654348	0.004837586	0.030897941
GRMZM2G000818	14.02453542	1.336819679	0.352345509	3.794059084	0.000148204	0.002652952	68.22449797	0.025164024	0.333444899	0.075466813	0.939843302	0.973510623
GRMZM2G000980	72.6792713	-0.363256624	0.127433174	-2.850565621	0.004364154	0.034457162	416.6210673	0.24282104	0.178112953	1.363298044	0.172788598	0.367133797
GRMZM2G001304	225.4022667	0.69153384	0.206387543	3.350656868	0.000806201	0.00969235	5379.63313	-0.931614704	0.266249579	-3.499027891	0.000466958	0.005552448
GRMZM2G001415	24.65576982	-0.853762747	0.200557869	-4.256939671	2.07E-05	0.000553261	232.2483992	-0.02378535	0.236627654	-0.100518048	0.919933055	0.963794838
GRMZM2G001421	922.084156	-0.902525391	0.254300818	-3.549046359	0.000386629	0.005614655	284.2368914	0.392382715	0.254047284	1.544526313	0.122460882	0.294879829
GRMZM2G001426	14.46348651	-1.093362309	0.40440462	-2.703634566	0.006858567	0.04743928	13.28115741	0.581128072	0.493991572	1.176392685	0.239437993	0.452554789
GRMZM2G001514	130.0663868	0.955692553	0.308911946	3.093737765	0.001976521	0.019368551	32.86041853	-1.842931029	0.376630533	-4.893206655	9.92E-07	4.12E-05
GRMZM2G001639	112.3964029	-0.549503311	0.162196647	-3.387883299	0.000704342	0.008793818	1225.3465	0.040809537	0.248738229	0.164066205	0.869679026	0.939240675
GRMZM2G001668	233.6717365	0.62037354	0.130122606	4.767607702	1.86E-06	7.33E-05	1505.064555	-0.851451079	0.205959397	-4.134072504	3.56E-05	0.000756045
GRMZM2G001696	10755.5747	0.585614353	0.165231113	3.544213578	0.000393786	0.005682236	72273.67916	-0.071240395	0.266876199	-0.266941733	0.789514024	0.89783005
GRMZM2G001750	692.443368	0.670339166	0.219409885	3.055191281	0.00224917	0.021315936	6861.55808	-0.876705444	0.18834472	-4.654791736	3.24E-06	0.000111881
GRMZM2G001755	286.0314786	0.696479826	0.169790006	4.102007195	4.10E-05	0.000975517	1753.977628	-0.435707661	0.171411158	-2.541886231	0.011025606	0.056944261
GRMZM2G001875	6.615908842	-1.054901448	0.355799834	-2.964873359	0.003028076	0.026702121	29.32243765	0.245642187	0.388412095	0.63242672	0.527108079	0.721166928
GRMZM2G001895	171.9587048	-0.507218396	0.106203498	-4.775910432	1.79E-06	7.07E-05	888.3623725	0.188290986	0.172209516	1.093383165	0.274225602	0.491714873
GRMZM2G001904	413.4608511	0.612792077	0.220267654	2.782033884	0.00540194	0.040240641	4924.897481	-0.695044975	0.213382738	-3.257268991	0.001124898	0.010630683
GRMZM2G002100	74.37338226	0.979601757	0.201812455	4.854020308	1.21E-06	5.12E-05	333.8886014	-0.2588189	0.306971192	-0.843137423	0.399151591	0.615399334
GRMZM2G002121	82.21907404	0.684027617	0.217833633	3.14013776	0.001688684	0.017273434	395.4670415	-0.030549177	0.245316154	-0.124529822	0.900895789	0.953612181
GRMZM2G002131	38.36298184	0.867328634	0.293781391	2.952292629	0.003154239	0.027536502	146.793783	0.305364204	0.395647192	0.771809354	0.440227351	0.65141915
GRMZM2G002178	38.39593713	-1.453942	0.365932246	-3.973254659	7.09E-05	0.001499743	21.36446719	-0.546363735	0.486355728	-1.123382955	0.261274886	0.476875316
GRMZM2G002304	80.90310001	-1.41601072	0.302006107	-4.688682412	2.75E-06	0.000101649	767.6662873	-0.069137159	0.208827261	-0.331073435	0.740589017	0.869560645
GRMZM2G002642	412.0690486	-0.515616251	0.103579017	-4.977999089	6.42E-07	3.02E-05	2350.52305	-0.541472933	0.19697139	-2.748992798	0.00597787	0.036186311
GRMZM2G002807	500.7920399	0.734018129	0.197777761	3.711327937	0.000206175	0.003437107	1752.246542	-0.802598724	0.24414127	-3.287435691	0.001011043	0.009874224
GRMZM2G002915	240.810324	2.89866311	0.350923139	8.260108225	1.46E-16	6.35E-14	286.3244253	0.023154193	0.261586032	0.088514638	0.92946765	0.967825963
GRMZM2G003090	51.60977557	-1.505552443	0.267264575	-5.633191165	1.77E-08	1.33E-06	215.8129852	0.008774943	0.274224806	0.031999086	0.97447278	0.98963034
GRMZM2G003246	282.6401965	-0.857823812	0.286046583	-2.998895499	0.002709602	0.024648614	837.0293709	-0.58760857	0.19789291	-2.969326032	0.002984538	0.021843577
GRMZM2G003331	32.51643486	0.663112396	0.20056694	3.306189917	0.00094574	0.011019712	285.8476145	0.241839673	0.397192811	0.608872231	0.542609132	0.733221073
GRMZM2G003385	826.7487576	1.423191303	0.215200521	6.613326461	3.76E-11	5.69E-09	7955.505442	-0.81310007	0.229456605	-3.543589735	0.000394719	0.004867211
GRMZM2G003417	63.62514131	0.408298921	0.151020911	2.703591959	0.006859446	0.04743928	769.1332086	-0.64835995	0.243518167	-2.662470559	0.007756935	0.043739187
GRMZM2G003493	3.198658465	1.530568241	0.448119257	3.415537753	0.000636562	0.00813955	13.52290377	-0.879201399	0.477147189	-1.842620935	0.065384375	0.195165385
GRMZM2G003662	706.0941436	-0.86576147	0.175109782	-4.944106846	7.65E-07	3.47E-05	1314.349608	1.112779257	0.208034377	5.349016215	8.84E-08	5.22E-06
GRMZM2G003682	16.38767046	-0.794129613	0.276579995	-2.871247482	0.004088553	0.032906446	42.80883491	1.67275186	0.358545359	4.665384216	3.08E-06	0.00010784
GRMZM2G003724	69.53163595	-0.460164651	0.168613927	-2.72910227	0.006350701	0.045018176	417.6387831	-0.253997137	0.197499507	-1.286064663	0.198420495	0.400856603
GRMZM2G003765	373.9964539	-0.499775003	0.18160107	-2.752048776	0.00592237	0.042783562	3736.824274	-0.52992656	0.199399371	-2.657614001	0.007869597	0.044164203
GRMZM2G003852	17.42452988	-0.554639647	0.197232023	-2.812117616	0.00492165	0.037524897	142.0856401	0.385838572	0.316146525	1.220442235	0.222297275	0.432225767
GRMZM2G003963	533.2036767	0.465898465	0.138565256	3.362303636	0.000772951	0.009417304	5323.35387	-0.258822813	0.212691363	-1.216893858	0.223644603	0.433436794
GRMZM2G004083	152.5196189	0.726807063	0.178481092	4.072179609	4.66E-05	0.0010865	668.8900183	-0.812905302	0.265273576	-3.064403602	0.002181045	0.017331297
GRMZM2G004128	154.4590528	-1.469264323	0.234363916	-6.269157603	3.63E-10	4.41E-08	286.2090205	0.566668332	0.30088584	1.883333334	0.059655209	0.18462855
GRMZM2G004140	138.9892463	0.445814258	0.165700179	2.690487485	0.007134771	0.048778625	647.9903661	-0.025811207	0.166879769	-0.154669479	0.877081893	0.94274696
GRMZM2G004161	79.50984814	1.026930546	0.218530178	4.699261934	2.61E-06	9.73E-05	332.582974	-0.503295088	0.273095158	-1.842929374	0.065339323	0.195130181
GRMZM2G004182	249.1454215	0.622632145	0.197830332	3.147303753	0.001647837	0.016954941	920.2437069	-0.864202418	0.261767225	-3.301415667	0.000961982	0.009548169
GRMZM2G004305	318.683256	-1.153038837	0.304183838	-3.790598625	0.000150285	0.002681593	2966.355642	-0.60797047	0.28128465	-2.161406495	0.030663953	0.117349753
GRMZM2G004320	36.00984157	-0.596541294	0.171036183	-3.487807581	0.000486998	0.006654961	243.4773556	0.120664317	0.220978708	0.546044994	0.585035009	0.765352297
GRMZM2G004382	265.7861665	-0.623001499	0.201102916	-3.09792375	0.001948816	0.019199874	2724.551803	1.056130025	0.200047354	5.279400118	1.30E-07	7.23E-06
GRMZM2G004408	2.916715688	1.500054825	0.458127933	3.274314263	0.001059187	0.012050845	2.316059218	-0.211873886	0.427274561	-0.495872923	0.619984071	NA
GRMZM2G004414	59.49093237	-0.955141417	0.286818029	-3.330130328	0.000868053	0.010280103	85.96839412	1.035590882	0.332188763	3.117477162	0.001824061	0.015044091
GRMZM2G004483	212.2919976	-1.04517342	0.178409956	-5.858268459	4.68E-09	4.04E-07	154.8824711	0.135231785	0.38261777	0.353438329	0.723759855	0.858625235
GRMZM2G004516	100.2909888	-0.762193489	0.223066337	-3.416891583	0.000633405	0.00810887	562.8832579	0.665252639	0.243542961	2.731561756	0.006303493	0.037607151
GRMZM2G004528	474.6300331	1.113378964	0.292642693	3.804567791	0.000142052	0.002570814	7637.229764	0.011851521	0.35644692	0.033249049	0.973475984	0.989393525
GRMZM2G004534	946.0802229	0.699735559	0.159316924	4.392098092	1.12E-05	0.000329641	6182.783485	-0.538609912	0.186148636	-2.893440011	0.003810471	0.026022708
GRMZM2G004641	165.9018149	-0.818551163	0.220276766	-3.716012259	0.000202392	0.003392351	411.9883504	0.90800051	0.176216011	5.152769628	2.57E-07	1.29E-05
GRMZM2G004699	9.674808985	1.341252453	0.446258181	3.005552639	0.002650987	0.02423363	0.706781874	-0.16649321	0.316098255	-0.526713473	0.598392578	NA
GRMZM2G004732	13.61779785	0.980155111	0.260705368	3.759627658	0.000170166	0.002952934	78.03789053	0.388872539	0.287951547	1.350479078	0.17686236	0.372894138
GRMZM2G004908	14.66962034	-0.938526824	0.299175463	-3.137044776	0.001706601	0.017386185	37.53840187	0.967212922	0.394180854	2.453728823	0.014138356	0.068258546
GRMZM2G004990	17.50039743	0.984884176	0.319207391	3.085405296	0.002032749	0.0197938	52.80779299	0.388160831	0.39768682	0.976046507	0.329041418	0.55064074
GRMZM2G005000	29.2084107	-1.036280702	0.243325427	-4.258826186	2.06E-05	0.00055006	27.31430313	0.047562922	0.421217875	0.112917626	0.910095862	0.958784418
GRMZM2G005082	75.43301401	-1.212671501	0.255437739	-4.747424977	2.06E-06	7.97E-05	157.8062097	0.400704776	0.338584686	1.183469878	0.236622978	0.449105483
GRMZM2G005107	265.0417937	0.579366962	0.169988739	3.408266709	0.00065377	0.00831463	671.1373108	-0.101477801	0.167103731	-0.607274298	0.543668892	0.73409757
GRMZM2G005233	23.64099773	-1.06378849	0.328692208	-3.236427464	0.00121036	0.013356657	8.694882495	-0.389948486	0.502707298	-0.775696888	0.437927978	NA
GRMZM2G005347	73.93769318	-0.588127536	0.210842409	-2.789417643	0.005280292	0.039633623	318.8415508	1.169386543	0.279960506	4.176969669	2.95E-05	0.00064532
GRMZM2G005350	85.4734083	-0.490662677	0.128327858	-3.823508665	0.000131566	0.00243381	462.077214	0.022805762	0.188762221	0.120817408	0.903835662	0.955557687
GRMZM2G005622	171.1013375	0.54035449	0.171069303	3.158687628	0.001584813	0.016455661	604.4028102	-0.836493269	0.2400073	-3.485282618	0.000491617	0.005787568
GRMZM2G005646	58.42546189	0.55491987	0.176484287	3.144301839	0.001664836	0.01708885	456.8616888	-0.04045647	0.17167575	-0.235656288	0.813699392	0.910901808
GRMZM2G005749	12.55056632	1.749011016	0.351880992	4.970461769	6.68E-07	3.09E-05	30.88948434	-0.40588838	0.430221809	-0.943439806	0.345455991	0.566683764
GRMZM2G005834	12.02858697	1.69244174	0.34710264	4.875911461	1.08E-06	4.69E-05	27.55968455	-0.379259465	0.451122179	-0.840702326	0.400514717	0.616497753
GRMZM2G005954	386.1760548	-1.017299994	0.273471523	-3.719948544	0.000199263	0.003351822	1194.080219	-0.805377602	0.267659293	-3.008965591	0.002621388	0.019853639
GRMZM2G006329	59.31494743	-0.631214582	0.184980438	-3.412331531	0.000644097	0.008208714	201.2635843	0.630068552	0.210651457	2.991047673	0.002780221	0.020696337
GRMZM2G006452	11.98191518	-0.852720144	0.299047911	-2.851449928	0.004352034	0.03439501	106.0842524	0.953930055	0.255342039	3.735891111	0.000187052	0.002742737
GRMZM2G006480	188.6985602	0.96988122	0.280527866	3.457343591	0.000545529	0.007255183	11555.40264	-1.013821048	0.291840293	-3.473889903	0.000512971	0.005956728
GRMZM2G006493	84.32993944	-0.497000968	0.16811991	-2.956229082	0.003114257	0.027229354	344.6153047	0.413815608	0.272644952	1.517782023	0.129069358	0.304566543
GRMZM2G006676	11.31169834	1.399168828	0.413602718	3.382881126	0.000717297	0.008913942	103.5811985	0.365293348	0.410551142	0.889763322	0.373592985	0.593384671
GRMZM2G006745	176.3693677	0.542305279	0.125736664	4.313024244	1.61E-05	0.000446847	1052.604032	-0.206588897	0.165326615	-1.249580391	0.21145287	0.418664115
GRMZM2G006790	152.6683269	0.504329028	0.17694606	2.850185126	0.004369379	0.034460098	867.0009123	-0.28676763	0.23294513	-1.231052268	0.218303316	0.427419891
GRMZM2G007038	1592.459176	0.501050604	0.149257969	3.356943743	0.000788091	0.009542372	8391.916448	-1.00331032	0.236747296	-4.237895588	2.26E-05	0.000526293
GRMZM2G007063	73.52094812	0.661199767	0.186293249	3.549241688	0.000386342	0.005614083	471.9957106	-0.199840151	0.173651149	-1.150813875	0.249808815	0.464294651
GRMZM2G007160	1169.703241	1.226217144	0.239634056	5.117040392	3.10E-07	1.64E-05	1348.602362	-0.675179192	0.284176379	-2.375915954	0.01750545	0.079190105
GRMZM2G007185	25.54805516	0.542597876	0.192142086	2.823940802	0.004743715	0.036635874	36.68333671	0.403975405	0.433314749	0.932290917	0.3511862	0.572116588
GRMZM2G007195	248.6898123	0.543428709	0.182065311	2.984800924	0.002837629	0.025522826	514.9247759	0.140894563	0.308114239	0.457280271	0.647469609	0.808389087
GRMZM2G007229	109.3776147	-0.310896441	0.113069686	-2.749600277	0.0059668	0.042995058	550.031892	0.56819723	0.162831653	3.489476523	0.000483968	0.005716448
GRMZM2G007249	18.79046215	1.227038974	0.381336502	3.217732806	0.001292081	0.014063204	976.1450478	1.262453801	0.271066351	4.657360807	3.20E-06	0.000110779
GRMZM2G007256	42.26236363	1.69124004	0.279639013	6.047940238	1.47E-09	1.56E-07	206.5426693	-0.616885875	0.31587373	-1.952950865	0.050825418	0.166119562
GRMZM2G007300	264.9679394	0.559814211	0.176694409	3.168262174	0.001533532	0.016055397	1899.890646	-0.003249145	0.162264097	-0.020023809	0.98402438	0.993640789
GRMZM2G007372	453.3977689	0.554849784	0.191856984	2.891996802	0.003828018	0.031607262	1675.094397	-0.621459427	0.335784237	-1.850770102	0.064202634	0.192924771
GRMZM2G007466	190.541483	-0.959664496	0.193734491	-4.953503583	7.29E-07	3.34E-05	515.5995823	0.579768209	0.296764652	1.953629603	0.050745037	0.165956902
GRMZM2G007486	109.0320076	0.367319499	0.123389733	2.976904888	0.002911743	0.02595866	568.0595125	-0.007889375	0.183530128	-0.042986812	0.965712047	0.98560573
GRMZM2G007489	62.15841624	0.899330955	0.236045307	3.809992949	0.000138971	0.002532084	90.31194645	-0.707058234	0.390561791	-1.810362022	0.070239665	0.204438178
GRMZM2G007587	102.3939943	-0.90609994	0.182911077	-4.953772931	7.28E-07	3.34E-05	809.9061947	1.273040753	0.303404675	4.195850818	2.72E-05	0.000610583
GRMZM2G007675	140.3278417	-0.811001901	0.160846355	-5.042090631	4.60E-07	2.29E-05	591.5477464	0.674963593	0.22938819	2.94245136	0.003256249	0.023234015
GRMZM2G007681	28.30690092	-0.982619147	0.270521471	-3.632314816	0.00028089	0.00437287	123.6566225	0.488833028	0.297165535	1.644985605	0.09997278	0.259239703
GRMZM2G007734	20.21495019	-0.730089944	0.2280947	-3.200819415	0.001370374	0.014693498	66.85388528	0.763875055	0.330716009	2.309761351	0.02090137	0.090187657
GRMZM2G007922	62.44220056	-0.607052646	0.195731426	-3.101457231	0.001925707	0.019062231	311.1485669	0.763726351	0.231017992	3.305917184	0.000946661	0.009448879
GRMZM2G007939	255.9133577	1.034839071	0.216290785	4.784480619	1.71E-06	6.85E-05	2500.216388	-0.920250046	0.235147643	-3.913498914	9.10E-05	0.001575503
GRMZM2G008032	3.43230118	1.468685498	0.459189932	3.198427048	0.001381795	0.014745642	10.93752454	-0.912868113	0.50392151	-1.811528373	0.070059101	NA
GRMZM2G008106	20.37789268	1.148631173	0.364212726	3.153737064	0.001611942	0.016683935	11.61588532	-0.309602811	0.4929564	-0.628053132	0.529969135	NA
GRMZM2G008108	14.50646462	2.692983432	0.42681529	6.3094821	2.80E-10	3.47E-08	253.194807	-1.066898146	0.486739419	-2.19192879	0.028384649	0.111181465
GRMZM2G008202	57.17949148	1.382258405	0.327676114	4.218367914	2.46E-05	0.000636157	92.30237053	-0.313849949	0.392924774	-0.798753271	0.424433491	0.637517404
GRMZM2G008226	27.34452102	1.736399808	0.331086033	5.244557718	1.57E-07	9.19E-06	179.8091988	0.929785732	0.313442122	2.966371354	0.003013364	0.021979104
GRMZM2G008242	130.1785328	0.933963031	0.222205539	4.203149193	2.63E-05	0.000674348	1049.786823	-0.868170667	0.192037327	-4.520843312	6.16E-06	0.000189492
GRMZM2G008247	215.6996367	1.558178465	0.407693858	3.821932642	0.00013241	0.002435526	1368.959499	-2.078577026	0.503676125	-4.126812697	3.68E-05	0.000772175
GRMZM2G008263	2658.55059	0.988126456	0.236279205	4.182028877	2.89E-05	0.00072543	19769.00432	-0.736415952	0.23488587	-3.135207548	0.001717326	0.014413597
GRMZM2G008309	26.97232444	1.35474088	0.254767661	5.317554341	1.05E-07	6.38E-06	52.3620098	-0.946979899	0.415427981	-2.279528447	0.022635671	0.09533633
GRMZM2G008356	98.75558229	-0.640692508	0.119800857	-5.347979335	8.89E-08	5.50E-06	711.6722859	0.711543559	0.203051322	3.504254755	0.000457887	0.0054782
GRMZM2G008490	85.0415797	0.572896093	0.187574441	3.054233245	0.002256366	0.021348475	144.6221785	0.060670215	0.241439697	0.251285169	0.801593641	0.903239648
GRMZM2G008507	724.4016829	0.6084939	0.200935887	3.028298776	0.002459348	0.022856995	2625.354742	-0.743451689	0.217922336	-3.411544231	0.00064596	0.00707338
GRMZM2G008556	44.30324125	-0.804098624	0.183357912	-4.385404562	1.16E-05	0.000337758	211.1993523	0.160688452	0.21546733	0.74576713	0.4558081	0.664648703
GRMZM2G008714	52.2595511	0.993805165	0.260397539	3.816492154	0.000135362	0.002483796	402.7521147	-0.602079978	0.219112764	-2.747808781	0.005999499	0.036265754
GRMZM2G009048	678.2185324	0.628394375	0.227330768	2.764229322	0.005705742	0.041857379	1049.528409	-1.050588289	0.236709173	-4.438308306	9.07E-06	0.000257398
GRMZM2G009223	1081.766544	1.238755892	0.203518633	6.086695227	1.15E-09	1.25E-07	6989.575376	-0.479170669	0.24725839	-1.937934921	0.052631163	0.169963101
GRMZM2G009282	28.49471276	-1.117082185	0.251251435	-4.446072854	8.75E-06	0.000270441	53.00875834	-0.073113027	0.342331269	-0.213573909	0.830879347	0.920209146
GRMZM2G009320	2244.238074	0.613277134	0.138910442	4.414910252	1.01E-05	0.000304006	13102.23042	-0.88486625	0.227055111	-3.897143064	9.73E-05	0.001660845
GRMZM2G009353	29.64522649	0.728639729	0.249482503	2.920604529	0.00349353	0.029643417	66.39535673	-1.096301782	0.34805296	-3.149813121	0.001633749	0.013921477
GRMZM2G009448	230.7875677	-0.608076423	0.175710387	-3.460674312	0.000538824	0.007202729	2263.228757	0.208441318	0.181620368	1.147675891	0.251102387	0.465375564
GRMZM2G009638	249.6016204	0.708541088	0.098422482	7.198976003	6.07E-13	1.31E-10	1919.1121	-0.50409223	0.182028624	-2.76930198	0.005617654	0.034565191
GRMZM2G009655	158.5417761	-0.305832773	0.098119577	-3.116939379	0.001827391	0.018304559	917.8008407	0.263229826	0.15365231	1.71315242	0.086684502	0.235788924
GRMZM2G009683	58.8097225	-0.837142606	0.234205751	-3.574389621	0.000351046	0.005194289	155.8925019	1.164707504	0.254514135	4.576199681	4.73E-06	0.000154122
GRMZM2G009808	142.5547955	0.537531887	0.153791605	3.495196537	0.000473713	0.006512618	1776.865399	-0.044241124	0.159158045	-0.277969763	0.78103557	0.893378312
GRMZM2G009849	40.18683918	-0.593492568	0.205377482	-2.889764559	0.003855305	0.031694206	203.7635257	0.055994308	0.257797687	0.217202523	0.828050518	0.919123857
GRMZM2G009876	94.09636549	0.566007687	0.169745961	3.334439803	0.000854714	0.010171515	880.7155993	-0.346353443	0.20115551	-1.721819313	0.085102255	0.23254136
GRMZM2G009936	201.1053709	0.523431444	0.177760861	2.944582069	0.003233912	0.028102346	2564.5058	-0.730815823	0.162812857	-4.488686199	7.17E-06	0.00021339
GRMZM2G009994	62.29481667	-0.547777294	0.16266434	-3.367531532	0.000758444	0.00927041	497.0265704	0.295730662	0.18797869	1.573213762	0.11566933	0.284683116
GRMZM2G010034	2528.526062	-1.147063376	0.210479885	-5.449752949	5.04E-08	3.33E-06	9334.337819	-0.582971793	0.234047559	-2.490826201	0.012744645	0.063233842
GRMZM2G010054	118.4944348	-0.477940131	0.131983366	-3.621214905	0.000293223	0.004521448	677.2388423	0.69648588	0.175762859	3.962645378	7.41E-05	0.001347819
GRMZM2G010075	179.70102	-0.403779591	0.136140947	-2.96589381	0.003018047	0.026665483	719.1301425	-0.046083984	0.180510138	-0.255298591	0.798492488	0.901930519
GRMZM2G010091	55.00235207	1.31665663	0.456757762	2.882614676	0.003943896	0.032160536	143.6496153	0.174710216	0.357167962	0.48915422	0.624732518	0.794029447
GRMZM2G010142	347.9951309	0.544084404	0.187539296	2.901175466	0.003717656	0.030943662	685.42459	-0.513928015	0.307937638	-1.668935365	0.09513019	0.251073985
GRMZM2G010202	66.09256677	-1.204884804	0.211986831	-5.683771956	1.32E-08	1.02E-06	264.4548014	0.851782554	0.237313491	3.589271517	0.000331603	0.004238479
GRMZM2G010323	78.37650343	-0.332534121	0.114216412	-2.911439039	0.003597681	0.030278148	482.4148047	0.115826766	0.180347778	0.642241159	0.520716613	0.716840018
GRMZM2G010328	164.3571247	-0.808618584	0.187306182	-4.317095013	1.58E-05	0.000441797	3234.431559	-0.319477043	0.252280761	-1.266355159	0.205385957	0.410271583
GRMZM2G010433	8.333191271	-1.772503311	0.347669301	-5.098245097	3.43E-07	1.80E-05	3.476858711	-0.417258779	0.510785012	-0.81689707	0.413987253	NA
GRMZM2G010460	132.2479218	-1.657419864	0.321779565	-5.150792796	2.59E-07	1.40E-05	1547.876736	0.775055864	0.177308677	4.371223534	1.24E-05	0.000327222
GRMZM2G010555	176.5809318	0.604739551	0.175816316	3.439609953	0.000582553	0.007621205	1658.726829	-0.060488332	0.249517245	-0.24242145	0.808453615	0.907676169
GRMZM2G010765	37.6919105	0.950832352	0.263176321	3.612909956	0.00030278	0.004631063	747.1766771	-0.418958535	0.179224076	-2.33762419	0.019406752	0.085503607
GRMZM2G010768	45.06195751	1.544169871	0.310378261	4.97512251	6.52E-07	3.06E-05	251.1804433	-0.345321347	0.402869891	-0.857153524	0.391360044	0.608547599
GRMZM2G010801	178.1495167	-0.720120766	0.176408807	-4.082113458	4.46E-05	0.001048619	1131.267963	0.14077147	0.169053656	0.832702904	0.405012306	0.619964271
GRMZM2G010871	423.8209125	1.555584458	0.246384381	6.313648816	2.73E-10	3.40E-08	4503.237019	-1.357408787	0.209291896	-6.485720724	8.83E-11	1.17E-08
GRMZM2G010987	241.3089219	0.472605368	0.161052483	2.934480479	0.003341066	0.028714695	2814.656649	0.19323575	0.139681343	1.383404153	0.166540978	0.358651884
GRMZM2G011025	3.123081765	2.34038158	0.454615266	5.148048815	2.63E-07	1.41E-05	25.11250438	-1.591250879	0.49599335	-3.208210107	0.001335639	0.012060915
GRMZM2G011068	41.07463315	-0.595604824	0.206214731	-2.888274864	0.003873612	0.031798643	211.3162741	0.669676325	0.269000576	2.489497733	0.012792373	0.063411626
GRMZM2G011070	321.5524716	-0.41519306	0.082309066	-5.04431751	4.55E-07	2.27E-05	1599.667407	0.589697829	0.169658149	3.475800205	0.000509332	0.005930611
GRMZM2G011071	61.66444704	1.113566128	0.295961643	3.76253529	0.0001682	0.002931944	28.75782618	-0.199236573	0.362200864	-0.550072053	0.582269954	0.763209552
GRMZM2G011141	35.08249257	2.673313528	0.393894301	6.786880445	1.15E-11	1.97E-09	84.033085	-1.699085938	0.381676566	-4.451638092	8.52E-06	0.000245188
GRMZM2G011269	2594.441947	0.720060509	0.225021225	3.199967062	0.001374433	0.014714098	17001.12155	-0.718788509	0.279922289	-2.56781449	0.010234191	0.053834925
GRMZM2G011404	17.54054074	-0.697807259	0.252378484	-2.764923725	0.005693611	0.041809633	51.55465785	0.523841193	0.329970711	1.587538456	0.112390744	0.279178724
GRMZM2G011590	180.0543354	-0.876380727	0.254585922	-3.442377021	0.000576626	0.007570656	538.9524747	0.305045892	0.229979563	1.326404347	0.1847058	0.383614096
GRMZM2G011598	5.342508855	0.999982421	0.369824017	2.70394127	0.00685224	0.047418336	79.68230014	1.224932172	0.377052195	3.24870718	0.001159308	0.01085006
GRMZM2G011662	295.2291802	-0.674304438	0.21311793	-3.163996749	0.001556185	0.016232672	544.4462438	-0.289465571	0.239908489	-1.206566601	0.227599096	0.43786732
GRMZM2G011746	340.7957414	1.004831357	0.228054477	4.406102317	1.05E-05	0.000314329	1883.88616	-0.886238076	0.213762295	-4.145904569	3.38E-05	0.0007238
GRMZM2G011896	370.2276516	-0.558558664	0.190091793	-2.938362859	0.003299506	0.028485066	954.2108941	-0.288022841	0.248516601	-1.158968215	0.246469141	0.46025419
GRMZM2G012276	1707.831416	0.733301047	0.188017392	3.900176686	9.61E-05	0.001920589	11431.80391	-1.849906993	0.213047841	-8.683059098	3.85E-18	2.05E-15
GRMZM2G012280	54.72815629	0.509159866	0.184588748	2.758347251	0.005809445	0.04233364	229.7640579	-0.124748436	0.204123436	-0.611142153	0.541105475	0.732188927
GRMZM2G012319	140.3187728	-0.358829804	0.121107265	-2.962908994	0.003047467	0.026831418	620.1757398	0.603923138	0.171798683	3.515295498	0.000439265	0.005300016
GRMZM2G012326	121.502977	-0.416216697	0.135571346	-3.070093404	0.002139918	0.020546475	709.5871491	0.196444238	0.194083275	1.012164694	0.311459314	0.532479272
GRMZM2G012355	4.808885793	1.653193052	0.37353308	4.425827699	9.61E-06	0.000291719	11.79772333	-0.051579764	0.503090918	-0.102525731	0.91833939	0.962869863
GRMZM2G012685	57.34866196	1.298467348	0.350753894	3.701932809	0.000213963	0.003526898	70.0337774	-0.375131928	0.385187651	-0.973893966	0.33010919	0.551736378
GRMZM2G012923	60.61857025	0.980278681	0.256045401	3.828534617	0.000128909	0.002395289	86.90870758	-0.043525233	0.295232295	-0.147427073	0.882794938	0.945253588
GRMZM2G012942	37.35390495	-0.562696212	0.169722483	-3.315389939	0.000915154	0.010751635	343.1767472	0.457711399	0.231297298	1.978887792	0.047828641	0.159304269
GRMZM2G012964	25.72193344	-0.574737783	0.187473109	-3.06570785	0.002171554	0.020779903	354.5520303	0.63305488	0.275080989	2.301339986	0.021372421	0.091569385
GRMZM2G013060	22.60752432	0.675792499	0.19443122	3.475740673	0.000509445	0.006899388	229.797836	-0.698704316	0.294306645	-2.374069118	0.017593257	0.079501533
GRMZM2G013065	23.46588787	-0.719244479	0.205577412	-3.498655193	0.000467611	0.006463817	162.9236007	0.790557219	0.251459432	3.143875787	0.001667262	0.01413923
GRMZM2G013100	157.4320132	-0.307190524	0.105179271	-2.920637518	0.00349316	0.029643417	556.1393315	0.258402246	0.196105599	1.317668882	0.187614516	0.387295841
GRMZM2G013114	180.4330458	-0.556008812	0.129826354	-4.28271145	1.85E-05	0.000503692	872.6941835	0.201452774	0.164964827	1.221186224	0.222015519	0.431916312
GRMZM2G013299	6.958419895	2.992275374	0.454139491	6.588890495	4.43E-11	6.66E-09	12.42629269	-1.804985515	0.509958455	-3.539475616	0.000400923	0.004937998
GRMZM2G013324	19.95540957	-0.920013235	0.309141603	-2.976025312	0.002920108	0.026023008	49.59165717	-0.118871994	0.368706454	-0.322402802	0.747147562	0.872566828
GRMZM2G013430	51.56239222	1.242740167	0.244126571	5.090556755	3.57E-07	1.85E-05	319.3878125	0.519785416	0.292024579	1.779937216	0.075086236	0.213930049
GRMZM2G013461	238.310859	0.726375839	0.194000736	3.744191149	0.000180976	0.003093215	1764.035022	0.27562972	0.19455241	1.416737632	0.15655965	0.344949456
GRMZM2G013478	171.6927449	0.812072363	0.202295676	4.014284346	5.96E-05	0.00131047	1384.381738	-0.577805346	0.187133574	-3.08766265	0.002017373	0.016244424
GRMZM2G013546	35.5903335	-0.69615155	0.222881728	-3.123412381	0.001787671	0.01800202	127.1887737	-0.368082533	0.285240505	-1.290428694	0.196901855	0.399202022
GRMZM2G013617	415.5207666	-0.573643541	0.167884516	-3.416893668	0.0006334	0.00810887	748.2105571	-0.222425974	0.261455767	-0.850721238	0.394924223	0.611947411
GRMZM2G013783	95.69563059	-0.780253097	0.235126625	-3.318437876	0.000905225	0.010651523	570.2889671	-0.157301479	0.265371665	-0.592759136	0.553342359	0.74212104
GRMZM2G013794	66.98170048	-0.513587244	0.16262352	-3.158136306	0.001587813	0.016479277	276.8178995	0.22722021	0.193060986	1.176934888	0.239221496	0.452319694
GRMZM2G013814	65.09547549	-0.919435404	0.19940849	-4.610813731	4.01E-06	0.000140495	787.9979314	-0.176106107	0.201427478	-0.874290381	0.381960137	0.60107692
GRMZM2G013821	79.80872639	0.616662533	0.200338729	3.078099458	0.002083254	0.02015588	673.6039645	0.577546849	0.204905178	2.818605439	0.004823277	0.03083426
GRMZM2G013936	16.75901857	-0.993331835	0.294559619	-3.372260726	0.000745538	0.009181893	48.30125423	1.048070576	0.314581747	3.331631876	0.000863384	0.008815777
GRMZM2G014009	39.40983251	-1.026654107	0.264364245	-3.883483209	0.000102971	0.002014851	163.3005832	0.251566219	0.278399261	0.903616692	0.366198687	0.586446903
GRMZM2G014022	9.185716672	1.060377906	0.327601708	3.236789921	0.001208824	0.013351766	24.72628545	-0.295729545	0.458867316	-0.644477248	0.519266007	0.715858471
GRMZM2G014193	21.62383346	1.352895169	0.346586431	3.903485678	9.48E-05	0.00189672	65.35133092	-0.582899973	0.477961192	-1.219555023	0.222633605	0.432487332
GRMZM2G014387	129.3963044	0.616333352	0.142762432	4.317195649	1.58E-05	0.000441797	1039.998267	0.018888851	0.153001357	0.123455449	0.901746451	0.954247994
GRMZM2G014452	111.0655934	0.381910346	0.142374506	2.682434913	0.007308837	0.049550773	584.4780367	0.030569647	0.196230818	0.15578413	0.87620318	0.942420129
GRMZM2G014454	332.640942	-0.707018989	0.235561121	-3.00142479	0.002687194	0.024485721	615.3465094	-0.314728051	0.227962317	-1.38061437	0.167397563	0.359703648
GRMZM2G014508	130.3168337	0.661270981	0.126848002	5.213097317	1.86E-07	1.06E-05	1118.477461	-0.789593362	0.226336204	-3.488586219	0.000485582	0.005729171
GRMZM2G014770	6.334205828	1.482335951	0.414348368	3.577511254	0.000346881	0.005146086	4.150728947	-0.725168361	0.468857133	-1.546672344	0.121942275	NA
GRMZM2G014788	191.4257565	-0.356075742	0.130146869	-2.735953199	0.006219987	0.044452541	1805.649886	0.193505363	0.157311764	1.230075602	0.218668795	0.427865154
GRMZM2G014833	352.7827266	0.933098757	0.170771618	5.464015434	4.65E-08	3.14E-06	2595.915422	-0.460131183	0.179838041	-2.558586497	0.010509867	0.054865418
GRMZM2G014902	7939.543219	0.554169867	0.185850389	2.981806328	0.002865532	0.025687934	24534.01458	-0.057697909	0.348695045	-0.165468107	0.868575551	0.938957156
GRMZM2G014914	543.3622774	0.404051372	0.126815389	3.186138321	0.001441856	0.015290249	3184.838414	0.13261371	0.201241777	0.658977037	0.509910515	0.708162246
GRMZM2G015090	87.98228465	-0.571111045	0.148852494	-3.836758315	0.000124669	0.002342498	580.3606451	0.09288542	0.17137758	0.541992833	0.587823443	0.767857394
GRMZM2G015127	10.28687367	1.648178342	0.449623038	3.665689261	0.000246673	0.003951299	5.606451238	-0.961812462	0.510556818	-1.883850003	0.059585268	NA
GRMZM2G015267	43.35701612	0.493012225	0.156231012	3.155661728	0.001601345	0.016589375	266.5483771	-0.504607883	0.20232249	-2.494077073	0.012628512	0.062847777
GRMZM2G015285	657.5273264	0.742648242	0.216791462	3.425634182	0.000613366	0.007937388	7712.910326	-1.079011239	0.267125318	-4.039344707	5.36E-05	0.001042671
GRMZM2G015289	117.9985858	-0.322550918	0.119831644	-2.691700695	0.007108871	0.04864551	545.2235677	0.408519763	0.1773056	2.304043207	0.021220218	0.091177027
GRMZM2G015291	39.16470587	-0.696668211	0.197734782	-3.523245645	0.000426296	0.006038093	178.6482678	0.236911449	0.262174025	0.903641958	0.366185285	0.586446903
GRMZM2G015324	45.25854158	0.760823198	0.208217609	3.653981051	0.000258205	0.004103846	458.057969	0.050181085	0.206871418	0.242571378	0.808337456	0.907660745
GRMZM2G015401	51.38406284	0.772673439	0.261145827	2.958781488	0.00308858	0.027067411	591.0414349	-0.506057222	0.204274257	-2.477342127	0.013236495	0.064932462
GRMZM2G015418	7.062515568	1.558533253	0.329916098	4.724029114	2.31E-06	8.79E-05	21.36694053	-0.207226329	0.4255815	-0.486925134	0.626311387	0.794870197
GRMZM2G015502	39.53839792	-0.58684269	0.196686568	-2.98364396	0.00284838	0.025584698	215.3022053	0.006724804	0.20937705	0.032118151	0.974377828	0.989602482
GRMZM2G015610	79.62818133	-0.772116656	0.267866815	-2.88246477	0.003945773	0.032160536	623.3748553	0.962449291	0.273065563	3.524608815	0.000424109	0.005158012
GRMZM2G015654	14.2390207	1.958897149	0.435049953	4.502694768	6.71E-06	0.000216024	79.73269443	0.481235313	0.48172296	0.998987702	0.317800649	0.538979384
GRMZM2G015692	197.9189662	0.957863813	0.247653535	3.867757477	0.000109841	0.002110666	820.0115451	-0.410734595	0.244857172	-1.677445638	0.093455371	0.248313624
GRMZM2G015703	94.7515992	-0.551090784	0.190716067	-2.889587601	0.003857475	0.031700569	269.8385266	0.447785165	0.208945197	2.1430747	0.032107101	0.121068869
GRMZM2G015767	66.16933121	-1.157599474	0.273957905	-4.225464757	2.38E-05	0.000618548	181.4702567	0.571015899	0.252968911	2.257257216	0.023992007	0.099384182
GRMZM2G015788	28.61745526	-1.110513486	0.377517613	-2.941620336	0.003265	0.028285863	146.6357964	0.408281808	0.256237976	1.593369628	0.111077295	0.276884621
GRMZM2G015880	58.86581748	0.473479655	0.143079472	3.309207464	0.000935605	0.010929675	391.7563528	-0.381226608	0.192021324	-1.985334747	0.047107241	0.157541391
GRMZM2G015906	105.2646221	-0.57356412	0.200301397	-2.863505345	0.004189817	0.033450748	953.9864005	0.223489873	0.18281789	1.222472662	0.221528936	0.431363313
GRMZM2G015955	179.1791658	1.149399369	0.24552077	4.681475093	2.85E-06	0.000104948	1835.802337	-0.169535078	0.39460574	-0.429631557	0.667463678	0.822273545
GRMZM2G015989	118.3547014	0.489724319	0.181064466	2.704695904	0.006836694	0.047411943	1562.070619	0.191544513	0.270283826	0.708679153	0.478523605	0.683421975
GRMZM2G016066	7028.389583	0.646353782	0.180791873	3.575126305	0.000350059	0.005183063	20838.68263	-1.543225969	0.197358207	-7.819416255	5.31E-15	1.82E-12
GRMZM2G016150	13.24464604	-1.065991193	0.386180684	-2.760343114	0.005774068	0.042182106	96.06548725	-0.145021522	0.317782896	-0.456354082	0.648135379	0.808820294
GRMZM2G016346	18.02085881	-1.558438111	0.40004513	-3.895655747	9.79E-05	0.001952196	83.48820984	-0.140515696	0.388263008	-0.361908534	0.717420382	0.854754879
GRMZM2G016370	41.27877532	1.54452293	0.394202492	3.918095302	8.93E-05	0.001821547	81.82617467	-0.839657662	0.360453965	-2.329444931	0.019835507	0.086961343
GRMZM2G016457	464.981544	-0.394394145	0.136854756	-2.881844642	0.003953546	0.032175543	3645.18311	-0.111714972	0.163792877	-0.682050247	0.495207179	0.696931616
GRMZM2G016602	64.93852405	0.676861953	0.246791405	2.742647999	0.006094598	0.043735435	453.7414861	-0.751835342	0.21142083	-3.556108177	0.000376389	0.004687276
GRMZM2G016605	37.02370153	1.216350305	0.289897887	4.195788788	2.72E-05	0.000690394	142.6578015	-1.073334811	0.329030886	-3.2621096	0.001105864	0.010497336
GRMZM2G016622	5937.619492	0.564710344	0.185526359	3.043828089	0.002335886	0.021900015	22966.2307	-1.57967185	0.215192935	-7.340723565	2.12E-13	4.96E-11
GRMZM2G016655	69.49945825	-0.696731138	0.204555186	-3.406079081	0.000659031	0.008366154	411.7532928	0.822343094	0.202807972	4.054786834	5.02E-05	0.000990591
GRMZM2G016671	70.56618212	-0.573226123	0.201813616	-2.840373874	0.004506069	0.035268534	674.425728	-0.040195569	0.208089074	-0.193165206	0.846829587	0.928724629
GRMZM2G016705	49.27046025	-0.886753467	0.216713479	-4.091824243	4.28E-05	0.001012991	267.0580897	0.221915432	0.224921259	0.986636093	0.323821069	0.545155742
GRMZM2G016734	521.779609	0.523326485	0.184315277	2.83930064	0.004521254	0.035362997	2436.685021	-1.019571003	0.16094421	-6.334934337	2.37E-10	2.75E-08
GRMZM2G016802	28.2710038	-0.778162103	0.247635207	-3.142372652	0.001675846	0.017180827	74.74148888	0.856989841	0.380864939	2.250114812	0.024441658	0.100591355
GRMZM2G016890	2.777084899	1.373983772	0.458178701	2.99879451	0.002710501	0.024648614	1.68582956	-0.587760436	0.476089283	-1.234559267	0.216994576	NA
GRMZM2G016926	62.03572965	0.787132104	0.197426321	3.986966371	6.69E-05	0.001433047	687.9435465	-0.838747346	0.243701319	-3.441702128	0.000578066	0.00652004
GRMZM2G017022	19.75648541	-1.211849648	0.330864839	-3.662672811	0.000249597	0.003989689	41.14450265	0.615899582	0.448725618	1.372552752	0.169891429	0.363347966
GRMZM2G017110	225.9696124	0.997786519	0.288895051	3.453802737	0.000552742	0.007326761	1731.155881	0.555224174	0.223584724	2.48328314	0.013017757	0.06417077
GRMZM2G017186	660.2758887	-1.341642802	0.402312318	-3.334829045	0.000853519	0.010171261	434.2449785	-0.769594325	0.507619695	-1.516084449	0.129498	0.30525005
GRMZM2G017197	38.45088428	0.632276667	0.233826385	2.704043285	0.006850137	0.047418237	312.9189369	0.254312874	0.240536623	1.057272991	0.290387016	0.509952886
GRMZM2G017254	322.3248142	0.313349808	0.116253175	2.695408613	0.007030236	0.048325953	2276.324899	-0.263142885	0.228843509	-1.14988136	0.250192739	0.464441376
GRMZM2G017319	169.8774244	2.140715284	0.288829351	7.411695779	1.25E-13	3.20E-11	69.36976972	-2.595268926	0.382826478	-6.779230472	1.21E-11	2.11E-09
GRMZM2G017365	70.63859513	-0.441397933	0.159185966	-2.772844523	0.005556866	0.041040401	340.2518601	0.212629883	0.198034762	1.073699796	0.282957253	0.501425371
GRMZM2G017416	5.70196848	1.210504708	0.416598591	2.905686031	0.003664489	0.030669831	59.06322835	-0.413574719	0.326517542	-1.266623278	0.205290025	0.410195251
GRMZM2G017532	195.7213094	0.757182479	0.178084223	4.251822343	2.12E-05	0.000563564	1133.49509	-0.837493165	0.238749108	-3.507837879	0.000451764	0.005424803
GRMZM2G017586	499.3485004	0.727365581	0.178057301	4.085008466	4.41E-05	0.001037779	2474.4695	-0.639123664	0.173433767	-3.685116664	0.000228598	0.003193779
GRMZM2G017654	81.84060297	-0.483456759	0.171484325	-2.819247529	0.004813638	0.037015937	357.990435	0.829017079	0.228780324	3.62363802	0.000290488	0.003844324
GRMZM2G017805	100.3865598	-0.491422548	0.110053352	-4.465311944	8.00E-06	0.000251003	394.9354185	0.69186583	0.185426415	3.731215049	0.000190558	0.00277697
GRMZM2G017852	13.06879783	-0.969343487	0.316929727	-3.058543912	0.002224155	0.021131798	82.85311466	0.725794288	0.336116517	2.159353234	0.030822773	0.117767298
GRMZM2G017966	144.7732028	-0.682576523	0.142567949	-4.787727731	1.69E-06	6.78E-05	846.7085287	0.525577	0.250203259	2.100600132	0.035676082	0.130063967
GRMZM2G018018	38.4816312	-0.991380902	0.288036235	-3.441861758	0.000577725	0.007575498	318.3752595	0.961295574	0.274373749	3.503598931	0.000459016	0.005482478
GRMZM2G018126	92.76840448	-0.48173365	0.157254578	-3.063399835	0.002188375	0.020863207	439.6154281	0.52403675	0.209108345	2.506053743	0.012208706	0.061374585
GRMZM2G018142	26.78379705	-0.781621493	0.28078066	-2.783744051	0.005373542	0.040147681	73.68181043	0.765190823	0.302667613	2.528155608	0.011466352	0.05856795
GRMZM2G018229	138.5663405	1.017018144	0.190644901	5.334620228	9.57E-08	5.87E-06	1083.266187	-0.85744266	0.214139995	-4.004121984	6.22E-05	0.001174454
GRMZM2G018275	175.2898146	0.730472471	0.208795966	3.498498957	0.000467885	0.006463817	713.5791995	0.102936715	0.272750631	0.377402298	0.705874659	0.847844943
GRMZM2G018375	4638.057978	1.009879339	0.219973885	4.590905586	4.41E-06	0.000152469	49355.45795	-1.576875915	0.245062471	-6.434587496	1.24E-10	1.57E-08
GRMZM2G018579	595.6939427	1.047846029	0.238403325	4.395266007	1.11E-05	0.00032656	5772.273405	-1.683505325	0.192181016	-8.759998058	1.95E-18	1.07E-15
GRMZM2G018706	37.88939313	1.102984726	0.305765029	3.607295218	0.000309406	0.004689984	683.0659059	-1.35061042	0.264949776	-5.097609218	3.44E-07	1.64E-05
GRMZM2G018760	46.22298387	0.778985608	0.27015336	2.883494053	0.003932901	0.032143932	86.49426661	0.001354297	0.303872203	0.004456799	0.996444	0.998288065
GRMZM2G018771	40.01088991	-0.860170288	0.250421971	-3.434883465	0.000592809	0.007741986	312.2570952	-0.535520311	0.253634611	-2.111384993	0.034739234	0.12796138
GRMZM2G018798	9.371172796	-1.073133695	0.306238383	-3.504242946	0.000457907	0.006368617	49.46908106	0.507074195	0.337467041	1.502588797	0.132945114	0.31028137
GRMZM2G018820	1535.041364	2.120007924	0.350798609	6.043376082	1.51E-09	1.58E-07	5711.089395	-3.195909438	0.22230879	-14.3759922	7.32E-47	7.80E-43
GRMZM2G018837	89.47972792	0.56593609	0.205510056	2.753812152	0.005890557	0.042662366	925.4476097	-0.08755241	0.250270126	-0.349831646	0.726465048	0.860314104
GRMZM2G018876	1006.815809	-0.651865927	0.234307262	-2.782098689	0.005400861	0.040240641	3004.639699	0.088666534	0.242816113	0.365159186	0.714992583	0.853220747
GRMZM2G019050	155.6755362	-0.369055697	0.13310306	-2.772706324	0.005559227	0.041040401	987.6213738	0.142426535	0.15424733	0.923364671	0.355817196	0.576481184
GRMZM2G019106	177.7192778	0.580204131	0.17402532	3.334021352	0.000856001	0.010171515	321.5749321	-0.086015942	0.182251466	-0.471962964	0.636953224	0.801265207
GRMZM2G019183	134.7506655	1.741382372	0.235776889	7.385721212	1.52E-13	3.74E-11	133.9827411	-0.051452642	0.347088606	-0.148240656	0.882152848	0.944913058
GRMZM2G019246	976.2118184	-0.316183263	0.110089143	-2.872065814	0.00407798	0.032846699	3698.996971	-0.199665173	0.247859396	-0.805558219	0.420497624	0.633941731
GRMZM2G019284	39.63163159	1.219423907	0.219078339	5.56615462	2.60E-08	1.91E-06	166.0162905	-0.422958545	0.21648821	-1.953725542	0.050733684	0.165946938
GRMZM2G019373	2.369335443	-1.336789329	0.454515185	-2.941132385	0.003270147	0.028319651	24.12745274	0.632421334	0.442495342	1.4292158	0.152942218	0.339836174
GRMZM2G019413	411.6367965	-1.281390834	0.236298921	-5.422753638	5.87E-08	3.81E-06	645.484507	1.220217411	0.214228515	5.695868331	1.23E-08	9.66E-07
GRMZM2G019619	89.49247956	-0.60757962	0.165425421	-3.672831044	0.000239878	0.003867012	560.9714041	0.275751213	0.189945776	1.451736482	0.146574891	0.330370724
GRMZM2G019681	31.79719238	0.581913529	0.185827469	3.131472064	0.001739323	0.017608903	226.357908	-0.513090165	0.232447288	-2.207339865	0.027290324	0.108026311
GRMZM2G019807	485.5939318	0.479619502	0.148432387	3.231232146	0.001232578	0.013554774	2875.639564	-0.923027085	0.207452758	-4.4493363	8.61E-06	0.000247104
GRMZM2G019810	8.319621967	-0.985458351	0.281920895	-3.495513697	0.00047315	0.006508826	95.48212949	-0.226173277	0.240302271	-0.941203243	0.346600715	0.567813681
GRMZM2G019838	41.2999997	-0.955445704	0.27906226	-3.423772549	0.000617583	0.007973775	594.2470446	-0.073644398	0.218958586	-0.336339394	0.736614946	0.867132166
GRMZM2G019901	351.4460412	0.492739552	0.159610517	3.087137126	0.002020943	0.019708654	1609.843473	-1.004136904	0.180560212	-5.561230203	2.68E-08	1.89E-06
GRMZM2G019991	48.98634057	-0.479028924	0.176893849	-2.708002153	0.006768958	0.047158323	310.0034248	0.399887789	0.20433937	1.956978669	0.050349976	0.165097123
GRMZM2G020034	69.09622785	-0.443230744	0.153605956	-2.885504942	0.003907863	0.031975732	451.1644466	0.41809258	0.187233732	2.232998163	0.025549065	0.103654819
GRMZM2G020054	7.816157307	2.1395962	0.445173982	4.806202265	1.54E-06	6.28E-05	46.54647252	1.637367014	0.48833509	3.352957935	0.000799529	0.008290831
GRMZM2G020146	63.08768645	0.879439461	0.252615825	3.481331634	0.000498927	0.006777171	387.6513081	-0.930005408	0.217528168	-4.27533324	1.91E-05	0.000461857
GRMZM2G020150	18.63730025	1.108133109	0.315376529	3.513682877	0.00044194	0.006211242	107.3138568	1.212036338	0.35715945	3.393544081	0.000689945	0.00742535
GRMZM2G020196	59.89599455	-0.584800189	0.187750832	-3.11476749	0.0018409	0.018431733	197.5155689	0.419332019	0.271190379	1.546264364	0.122040735	0.294200414
GRMZM2G020295	16.77816229	-0.589904613	0.208416465	-2.83041271	0.004648799	0.036037722	388.2992277	-0.343955921	0.183270728	-1.876764092	0.060550434	0.186309028
GRMZM2G020766	57.54285881	-0.599253108	0.203954263	-2.938173974	0.003301517	0.028485066	164.3896424	0.981849906	0.264853516	3.707143179	0.00020961	0.002983241
GRMZM2G020840	405.6977249	0.785306278	0.202265113	3.882559215	0.000103363	0.002020783	1140.412132	0.037259249	0.256216196	0.14542113	0.884378383	0.945716823
GRMZM2G020843	21.94503722	-0.547543658	0.202465472	-2.704380422	0.006843189	0.047413527	119.6537713	0.31789702	0.273845303	1.16086351	0.24569741	0.459337879
GRMZM2G020920	268.0388124	-0.776110056	0.142660395	-5.440262922	5.32E-08	3.49E-06	1552.529168	0.676877792	0.180786218	3.744078507	0.000181057	0.002673224
GRMZM2G020928	481.2537284	0.590365007	0.195517242	3.019503558	0.002531893	0.023408925	1509.188851	-0.241003202	0.193042375	-1.248447145	0.211867353	0.41913445
GRMZM2G020974	7.749907103	-0.962057393	0.301033584	-3.195847388	0.001394208	0.014864134	150.210273	-0.483122787	0.219654363	-2.199468206	0.027844647	0.109448356
GRMZM2G021055	25.49374877	-1.816239211	0.366784855	-4.951783549	7.35E-07	3.36E-05	208.4351001	1.168520286	0.372720085	3.135114882	0.001717868	0.014413597
GRMZM2G021106	113.666161	1.81105163	0.341170418	5.308348956	1.11E-07	6.70E-06	131.8721326	-1.663683882	0.281998254	-5.899624764	3.64E-09	3.29E-07
GRMZM2G021170	248.8405023	0.673485158	0.152983484	4.402338986	1.07E-05	0.000318575	2703.973405	-0.716332889	0.170585007	-4.199272277	2.68E-05	0.000604948
GRMZM2G021194	24.36524982	-0.937784234	0.259709431	-3.610897884	0.000305139	0.004654597	146.4681328	0.244112325	0.324519719	0.752226476	0.451914874	0.661746947
GRMZM2G021331	272.1256994	0.476391914	0.118561231	4.018108696	5.87E-05	0.001295014	3097.323288	-0.508425212	0.155794179	-3.263441643	0.001100678	0.010462089
GRMZM2G021482	10.83803365	1.676103262	0.456849881	3.66882718	0.000243666	0.003908639	4.538803766	-0.923853716	0.496868256	-1.859353471	0.062977052	NA
GRMZM2G021605	40.21481584	0.93306061	0.25234833	3.697510538	0.000217724	0.003578496	102.6789501	-0.158090168	0.366976952	-0.430790456	0.66662074	0.821713354
GRMZM2G021624	10.52969103	-1.062874498	0.376998101	-2.81930995	0.004812702	0.037015937	14.51841926	0.647899122	0.479660063	1.350746438	0.176776671	0.372824081
GRMZM2G021635	181.3287913	0.580121386	0.192204164	3.018256077	0.00254234	0.023476822	1341.901405	-0.032620768	0.182570475	-0.178674937	0.85819295	0.934551848
GRMZM2G021704	13.43745039	1.007130431	0.300309697	3.353639391	0.000797562	0.009615854	154.3138644	0.160678128	0.507769965	0.316438818	0.751669457	0.875171851
GRMZM2G021706	418.7788546	1.511669806	0.208153531	7.262282794	3.81E-13	8.64E-11	2875.063212	-0.579273446	0.211624318	-2.737272591	0.006195094	0.037194986
GRMZM2G021796	11.54245178	1.163572274	0.328174353	3.545591733	0.000391733	0.005670629	7.953712227	0.157962333	0.496372413	0.318233506	0.750307819	NA
GRMZM2G021822	18.30459725	1.007577372	0.326720796	3.083909514	0.002042997	0.019853476	67.42657142	-0.161753051	0.268544941	-0.602331403	0.546953561	0.736735527
GRMZM2G021846	2598.253829	0.969007017	0.196462806	4.932267004	8.13E-07	3.63E-05	6813.93867	-0.628868912	0.189063916	-3.326223886	0.000880312	0.008933008
GRMZM2G022090	92.57055189	0.699521997	0.201864551	3.465303799	0.000529633	0.00711166	1363.048278	-0.718714184	0.29589947	-2.428913389	0.01514415	0.07179748
GRMZM2G022206	550.7850774	0.426557078	0.093878358	4.543721111	5.53E-06	0.000184759	6122.768875	-0.312218371	0.174858112	-1.785552683	0.074171714	0.212232041
GRMZM2G022279	294.6621688	0.738063612	0.23937309	3.083319067	0.002047055	0.019853476	3051.240689	-0.063032268	0.216900092	-0.290605078	0.771353376	0.886823446
GRMZM2G022298	346.8121885	0.661898847	0.19001037	3.483488011	0.000494925	0.006738941	1065.759605	0.296433919	0.191110888	1.551109526	0.120875439	0.292489997
GRMZM2G022383	191.8630945	-0.45434423	0.111634672	-4.069920404	4.70E-05	0.001089822	803.3901493	0.121194963	0.176609779	0.686230196	0.492567959	0.694975217
GRMZM2G022403	82.31213814	0.757132594	0.223100182	3.393688824	0.00068958	0.008657128	617.0084208	0.280778959	0.257216192	1.091606857	0.275005941	0.492804254
GRMZM2G022645	25.33390002	-0.802523563	0.294737899	-2.722838037	0.006472378	0.045680981	90.53547409	1.424418315	0.35750493	3.984331949	6.77E-05	0.001253715
GRMZM2G022659	43.18923965	1.008915003	0.363519521	2.775408046	0.005513249	0.040815303	33.8517541	-2.794049646	0.415932981	-6.71754772	1.85E-11	3.05E-09
GRMZM2G022799	11.06068146	0.991876961	0.32763599	3.02737487	0.002466878	0.022910476	1.106943533	-0.494292178	0.390593748	-1.265489222	0.20569601	NA
GRMZM2G022804	6.938681827	1.479565277	0.42751309	3.460865439	0.000538442	0.007201858	55.78673697	-0.897193284	0.508034646	-1.766008067	0.077394496	0.218145247
GRMZM2G022820	10.79501403	1.119408001	0.389453472	2.874304846	0.004049179	0.03272348	57.19791913	-2.485887152	0.439809835	-5.652186365	1.58E-08	1.20E-06
GRMZM2G022837	758.7843711	0.572401934	0.154042877	3.715861087	0.000202513	0.003392351	1795.856572	-0.808509482	0.159250168	-5.076977247	3.83E-07	1.80E-05
GRMZM2G022859	78.00251354	0.873426891	0.170709384	5.116455066	3.11E-07	1.64E-05	398.3092615	-0.232931415	0.188223043	-1.237528687	0.215890871	0.424263884
GRMZM2G022921	71.37218257	-0.332862746	0.117245208	-2.839030697	0.00452508	0.035380735	596.7093136	0.035799326	0.190562343	0.18786149	0.850985232	0.930831765
GRMZM2G022926	468.9580028	0.545568861	0.169914032	3.210852301	0.001323419	0.014283867	3485.125404	-0.469053465	0.208384746	-2.25090115	0.024391799	0.100470083
GRMZM2G023232	136.7340761	-0.670308589	0.157150943	-4.265380634	2.00E-05	0.000536386	2325.078394	0.397050894	0.185080681	2.145285461	0.03193003	0.120678646
GRMZM2G023372	5.835334854	-1.037697282	0.327583947	-3.16772934	0.001536345	0.016070025	25.32685017	0.665258099	0.401514248	1.656872956	0.097545163	0.255330003
GRMZM2G023387	33.5123882	0.743412924	0.260133061	2.857817922	0.004265651	0.033924927	244.5714432	0.726799444	0.226172294	3.213476908	0.001311383	0.011872057
GRMZM2G023591	158.5699565	0.674113405	0.201896912	3.338899039	0.000841111	0.010037615	2201.074585	-1.494496978	0.196777794	-7.594845666	3.08E-14	9.81E-12
GRMZM2G023711	95.50003378	0.723141844	0.259455609	2.787150547	0.005317377	0.039832945	531.2243786	-1.125149851	0.507515757	-2.216975211	0.026624786	0.106404905
GRMZM2G023715	483.0060584	-0.850784073	0.257820731	-3.299905597	0.000967174	0.011223367	334.866615	0.653205323	0.346391441	1.885743254	0.059329561	0.18396061
GRMZM2G023840	19.9010483	1.315154618	0.374843777	3.50854062	0.000450572	0.006299022	19.6213777	-1.508965924	0.477784082	-3.1582591	0.001587144	0.013629203
GRMZM2G023952	12.99672382	1.414378493	0.417968968	3.383931821	0.000714557	0.008895927	8.936527529	-0.918171774	0.510642748	-1.79807072	0.072165802	NA
GRMZM2G024104	36.20788045	1.511605006	0.374748679	4.033649993	5.49E-05	0.001228087	1758.144386	1.48311501	0.289109485	5.129942411	2.90E-07	1.42E-05
GRMZM2G024310	160.9231806	0.518977246	0.13626057	3.80871184	0.000139693	0.002536904	1225.991378	-0.391666285	0.173737501	-2.254356617	0.024173742	0.099861303
GRMZM2G024466	14.7832606	-0.91147287	0.328294728	-2.776385954	0.005496692	0.040745886	64.17676775	1.78632463	0.37348355	4.782873646	1.73E-06	6.60E-05
GRMZM2G024484	436.226983	0.416768311	0.149885849	2.780571446	0.005426332	0.040342536	3986.55675	-0.013080152	0.187158616	-0.069888057	0.944282759	0.975581916
GRMZM2G024668	880.8341127	-0.51608839	0.176782441	-2.919341914	0.003507713	0.029733046	22678.07268	0.152648588	0.283535818	0.538374973	0.590318201	0.769760492
GRMZM2G024705	57.73430313	3.09124961	0.410970044	7.521836822	5.40E-14	1.51E-11	57.49542488	-1.354305957	0.39832146	-3.400032623	0.000673778	0.007311971
GRMZM2G024733	45.16416351	0.879211827	0.24333008	3.613247598	0.000302386	0.004628153	451.5118016	-0.771910395	0.347624116	-2.220531776	0.026382691	0.105669543
GRMZM2G025024	73.75221992	-0.381308356	0.131244047	-2.905338297	0.003668564	0.030681302	395.7051912	-0.067611215	0.202019173	-0.334677219	0.737868588	0.867649788
GRMZM2G025054	41.31520136	-0.489967573	0.165596357	-2.958806468	0.00308833	0.027067411	441.0698545	0.118543527	0.183049465	0.647603788	0.517241247	0.714197512
GRMZM2G025078	54.60176614	1.100483097	0.270703727	4.065267626	4.80E-05	0.001107823	581.6168734	-0.261901905	0.175430202	-1.492912291	0.135460147	0.314187374
GRMZM2G025154	13.02494606	-1.16541945	0.40435619	-2.882160528	0.003949585	0.032160536	202.9151215	0.504178658	0.30198367	1.669556034	0.095007235	0.250904776
GRMZM2G025175	47.90465873	2.111526318	0.276317475	7.641667681	2.14E-14	6.67E-12	621.4498955	-0.07592976	0.394781932	-0.192333422	0.84748104	0.929201133
GRMZM2G025214	221.6143516	0.329183585	0.116599303	2.823203716	0.004754635	0.036660668	1536.272857	-0.470745216	0.156954092	-2.999254186	0.002706414	0.020274332
GRMZM2G025231	476.6181315	1.084311164	0.282764902	3.834673806	0.000125731	0.002356311	244.6717189	-0.454233555	0.306573157	-1.481648164	0.138433936	0.31862372
GRMZM2G025243	306.4377177	0.682406852	0.132260192	5.159578561	2.48E-07	1.35E-05	1293.057993	-0.489515445	0.266347192	-1.837884763	0.066079388	0.196432313
GRMZM2G025248	84.73897526	0.588862336	0.204523817	2.879187104	0.003987017	0.032340006	368.7755578	-0.400893342	0.225654333	-1.776581627	0.075637101	0.215125799
GRMZM2G025322	1537.450412	0.561316686	0.149447812	3.755937806	0.000172694	0.002983104	13996.5226	-0.894567026	0.253786336	-3.524882546	0.000423671	0.005158012
GRMZM2G025340	62.3518089	-1.00209128	0.331594178	-3.022041239	0.002510763	0.023260942	467.9757458	0.230252304	0.224720765	1.024615165	0.305544806	0.526316172
GRMZM2G025356	80.70393023	0.567915285	0.180808287	3.140980402	0.001683833	0.017239351	555.7382511	-0.510321165	0.222133066	-2.297366955	0.021597845	0.092135469
GRMZM2G025409	82.01901289	-0.5495991	0.162285517	-3.386618281	0.000707598	0.008829605	743.5218287	-0.622364366	0.231265373	-2.691126471	0.007121119	0.040999801
GRMZM2G025459	48.34975515	0.972533155	0.357399114	2.721140366	0.006505713	0.045873462	14.8297613	-0.225011444	0.457776	-0.491531761	0.623050394	0.792674174
GRMZM2G025518	15.81788022	-0.766615899	0.223271615	-3.43355737	0.000595716	0.007771014	71.13449272	-0.589687885	0.282233542	-2.08936146	0.036675198	0.132617913
GRMZM2G025579	5.07354841	-1.026669176	0.367783174	-2.791506654	0.005246328	0.03948314	18.78741745	0.624360721	0.470324962	1.327509214	0.184340294	0.38312899
GRMZM2G025598	289.9900022	0.649461616	0.110589407	5.87272901	4.29E-09	3.80E-07	1821.39016	0.104986949	0.153776623	0.682723726	0.494781435	0.696516354
GRMZM2G025742	108.1889884	1.014617731	0.212369243	4.777611472	1.77E-06	7.04E-05	739.3842279	-0.41062795	0.211378825	-1.942616295	0.052062537	0.168842909
GRMZM2G025812	107.2023452	0.463251823	0.171430363	2.702274052	0.006886697	0.047598738	830.7272503	-0.070887139	0.294409496	-0.240777354	0.809727682	0.908202863
GRMZM2G025832	455.9957011	1.477229736	0.311703564	4.739213485	2.15E-06	8.25E-05	188.3289566	-0.904283828	0.343422985	-2.633148822	0.008459727	0.046664935
GRMZM2G025924	63.78646478	-0.464176556	0.169270452	-2.742218454	0.006102574	0.043778833	267.5977041	0.371093232	0.196392934	1.88954472	0.058818876	0.183121853
GRMZM2G026095	47.54481752	-0.732387412	0.259402493	-2.823363045	0.004752272	0.036660668	206.4278812	0.024814343	0.284629068	0.087181338	0.930527373	0.968234818
GRMZM2G026309	58.99025853	-0.722991507	0.267957069	-2.698161722	0.006972356	0.048029905	324.8680197	0.090443415	0.185785902	0.486815275	0.626389245	0.794870197
GRMZM2G026715	2.862686274	1.974176795	0.417233437	4.73158817	2.23E-06	8.50E-05	21.45365083	-0.07087939	0.496488586	-0.142761368	0.886478648	0.946865966
GRMZM2G026783	2.033666371	1.377878707	0.452790816	3.043080069	0.0023417	0.021918314	58.55046236	-1.836146081	0.471588661	-3.893533145	9.88E-05	0.001681008
GRMZM2G026804	2.121282802	1.375831664	0.446664184	3.080237263	0.002068358	0.020028831	23.26225542	0.596016174	0.413256945	1.442241154	0.149234354	0.334315061
GRMZM2G026807	4280.871816	0.465795352	0.166525791	2.797136402	0.005155776	0.038987263	34090.12777	-0.728668655	0.228881018	-3.18361331	0.001454492	0.012861785
GRMZM2G026922	33.06628688	0.677559188	0.216687261	3.126899034	0.001766606	0.017845139	361.0880807	-0.429114434	0.246507748	-1.740774627	0.081723091	0.226336231
GRMZM2G026943	81.29643107	-0.887115782	0.298508295	-2.971829587	0.002960309	0.026269506	171.6939844	0.70809161	0.300571326	2.3558189	0.018481926	0.082451277
GRMZM2G026983	78.19260167	-0.531086999	0.130662125	-4.064582602	4.81E-05	0.001107927	578.4730566	0.051432261	0.238728623	0.215442374	0.829422436	0.920063323
GRMZM2G026991	298.5004906	-0.456242545	0.1116079	-4.087905469	4.35E-05	0.001027466	1831.577115	0.190184996	0.164460593	1.156416817	0.247510706	0.461512004
GRMZM2G027021	226.1008927	-0.765305264	0.171819137	-4.454132856	8.42E-06	0.000262266	2639.430149	-0.50028806	0.181427526	-2.757509128	0.005824359	0.035478665
GRMZM2G027241	57.5287033	-0.76976802	0.161913488	-4.754193295	1.99E-06	7.74E-05	365.5214667	-0.197288308	0.238005298	-0.828924017	0.407147404	0.621654574
GRMZM2G027378	123.273656	-0.492708363	0.140796754	-3.49942984	0.000466254	0.006453073	1226.055959	0.276908316	0.17116084	1.617825176	0.105700279	0.268757299
GRMZM2G027478	7371.73147	1.032759799	0.197467278	5.230030047	1.69E-07	9.86E-06	69697.88737	-1.056966447	0.272258422	-3.882217633	0.000103508	0.00174255
GRMZM2G027495	23.59360026	-1.363532847	0.352985119	-3.862862125	0.000112066	0.002141773	109.3421761	0.979929787	0.286831966	3.416389744	0.000634574	0.006962999
GRMZM2G027499	53.90712088	-0.990173651	0.233465667	-4.241195987	2.22E-05	0.000585684	72.31978855	0.691640383	0.280877315	2.46242878	0.013799958	0.067111108
GRMZM2G027695	47.84882401	0.659877401	0.245350972	2.689524305	0.007155394	0.048846053	144.1048559	-0.238718547	0.314363771	-0.759370413	0.447631007	0.658308138
GRMZM2G027851	1170.21512	0.714580859	0.183688856	3.890169895	0.000100174	0.001975457	1813.452867	-0.238884954	0.189635202	-1.259707857	0.20777477	0.413495436
GRMZM2G027860	75.80095979	-0.648459426	0.169023633	-3.836501524	0.000124799	0.002343008	239.3162063	0.65782161	0.267012757	2.463633633	0.013753662	0.066931765
GRMZM2G028037	39.13919344	-0.694625589	0.217961229	-3.1869227	0.001437952	0.015258829	288.834922	0.2652775	0.276120872	0.960729616	0.336688136	0.557962772
GRMZM2G028129	25.41491667	1.489070577	0.380842002	3.909943147	9.23E-05	0.001864262	477.6875562	0.350484897	0.255094817	1.373939704	0.169460402	0.362704124
GRMZM2G028369	86.40995108	0.5214011	0.159553102	3.267884447	0.001083546	0.012244703	523.5121853	0.416025145	0.184136855	2.25932579	0.023863127	0.099077286
GRMZM2G028379	232.8942197	0.495647695	0.171449859	2.890919238	0.003841168	0.031658255	1945.488515	-0.57547794	0.158007992	-3.642081224	0.000270443	0.003633169
GRMZM2G028535	562.7067326	1.788805372	0.326555578	5.47779764	4.31E-08	2.94E-06	8944.978359	-1.391048664	0.302013312	-4.605918383	4.11E-06	0.000137012
GRMZM2G028556	37.35841891	1.690300177	0.347208636	4.868255	1.13E-06	4.87E-05	285.9665996	-1.38777092	0.401295091	-3.458230488	0.000543736	0.006225806
GRMZM2G028568	106.2730923	-0.461335104	0.1453937	-3.173006139	0.001508693	0.015868546	103.3358616	0.465757579	0.294914645	1.5792962	0.114268133	0.282155657
GRMZM2G028637	11.54664198	-1.344266702	0.313185649	-4.292235945	1.77E-05	0.000485476	12.20665259	1.022640485	0.492437789	2.076689702	0.037830208	0.135758295
GRMZM2G028718	9.092575444	-0.818476342	0.279377006	-2.929648197	0.00339346	0.029022134	80.84605363	0.236328021	0.276267804	0.855430916	0.392312635	0.6094954
GRMZM2G028796	14.95983724	-0.725738349	0.245013924	-2.962029009	0.00305619	0.026856135	29.79359307	0.841527883	0.371172415	2.267215584	0.023377059	0.097553123
GRMZM2G028821	161.5738698	1.203811358	0.407148866	2.956686017	0.003109646	0.027210002	3018.242453	1.057708909	0.375069045	2.820037865	0.004801798	0.030715373
GRMZM2G028834	75.61725842	0.555380383	0.199772778	2.78006037	0.005434879	0.040366784	569.108215	-0.26343009	0.183990402	-1.431759959	0.15221253	0.338602999
GRMZM2G028914	345.9594403	0.449346517	0.144365415	3.112563475	0.001854701	0.018537212	3627.877827	-0.443743538	0.158654941	-2.796909664	0.005159396	0.032373223
GRMZM2G028945	75.00513299	0.588558813	0.196883345	2.989378371	0.002795457	0.025209093	1187.380778	-0.711252463	0.259457839	-2.741302658	0.006119611	0.036845553
GRMZM2G028986	394.4203749	0.458645756	0.15405781	2.977101618	0.002909875	0.025952202	4003.372148	0.089639097	0.237984214	0.376659845	0.706426407	0.847929355
GRMZM2G029048	131.475183	0.92034633	0.240051713	3.833950265	0.000126102	0.00235965	745.046382	1.094714099	0.32509735	3.367342425	0.000758964	0.007974918
GRMZM2G029058	176.7671849	0.549982589	0.15977175	3.44230183	0.000576786	0.007570656	1521.417092	-0.319206374	0.236193527	-1.351461145	0.176547758	0.372488689
GRMZM2G029087	12.70427846	1.099507711	0.339916667	3.23463901	0.001217966	0.013426613	156.1449471	0.435389735	0.42022423	1.036089078	0.300160587	0.520850071
GRMZM2G029153	206.3435841	-1.182762525	0.256603629	-4.60929773	4.04E-06	0.000141305	894.7489273	1.354331839	0.252851564	5.356232796	8.50E-08	5.09E-06
GRMZM2G029186	110.2177746	-0.375007581	0.116017292	-3.232342143	0.0012278	0.013514262	1159.333055	0.190054318	0.164434529	1.155805411	0.247760759	0.461827445
GRMZM2G029219	1255.149123	-0.643504191	0.190539302	-3.377277994	0.00073207	0.00905533	6411.667794	0.044510344	0.212881763	0.209084816	0.834382028	0.921589892
GRMZM2G029258	126.735195	-0.397888317	0.116351034	-3.419723096	0.000626849	0.008061315	656.8576996	0.110421454	0.19148363	0.576662632	0.56416738	0.75008582
GRMZM2G029370	168.8805443	-0.426681204	0.130508219	-3.269381865	0.001077827	0.012220042	829.7481308	-0.136947858	0.182085647	-0.752106822	0.451986822	0.661746947
GRMZM2G029478	151.361802	-0.517756085	0.154477476	-3.351660698	0.000803284	0.009662396	627.4689542	-0.100942601	0.170911922	-0.590611816	0.554780546	0.742974197
GRMZM2G029486	86.20462657	0.519536843	0.159459148	3.258118773	0.001121535	0.012564951	712.7700482	-0.183483078	0.184954504	-0.992044388	0.321175873	0.542889844
GRMZM2G029713	49.02780475	-0.756471599	0.278043679	-2.720693389	0.006514515	0.045893431	45.06626418	0.404195798	0.307061181	1.316336362	0.188061171	0.387950089
GRMZM2G029716	5.013112031	1.27009286	0.45726502	2.777585875	0.005476437	0.040622274	137.2875514	-1.64177325	0.442222472	-3.712550476	0.000205181	0.002937852
GRMZM2G029756	30.42061434	-1.301379529	0.302711813	-4.299070842	1.72E-05	0.000471886	265.0321706	1.090109327	0.360591156	3.023117201	0.002501853	0.019152428
GRMZM2G029856	41.57258711	-0.432596361	0.154080233	-2.807604545	0.004991148	0.037952787	373.1758792	0.045018319	0.257898553	0.174558247	0.861426759	0.935717578
GRMZM2G029863	121.5211891	0.803111745	0.255837578	3.139146924	0.001694405	0.017316343	105.178714	-1.133530021	0.307956286	-3.680814687	0.00023249	0.003237548
GRMZM2G029868	20.00200332	1.432052767	0.445717448	3.212916103	0.001313947	0.014215425	313.4146856	-0.327986049	0.217421786	-1.508524309	0.13142039	0.308271836
GRMZM2G029912	47.62609239	-1.288040571	0.275116326	-4.68180348	2.84E-06	0.000104948	78.55271654	0.124504582	0.393904322	0.316078233	0.751943128	0.875334829
GRMZM2G030038	59.38222519	-0.901210967	0.239094005	-3.769274629	0.000163723	0.002869635	116.2860298	-0.408814498	0.383259001	-1.066679446	0.286116612	0.505092835
GRMZM2G030123	136.1328495	0.566103184	0.188281589	3.006683693	0.002641144	0.024163117	915.7010729	-0.559843721	0.26190569	-2.137577541	0.032551046	0.122116541
GRMZM2G030125	149.542249	-0.773710618	0.180643327	-4.283084402	1.84E-05	0.000503454	263.4293974	0.359733971	0.281203196	1.279267009	0.200803046	0.403958198
GRMZM2G030235	93.93735543	-0.634964354	0.200425093	-3.168088101	0.00153445	0.016057607	502.0068645	-0.043685089	0.222679866	-0.19617889	0.84447015	0.927281809
GRMZM2G030241	12.36047347	1.036799065	0.335004454	3.094881432	0.001968916	0.019313074	57.87696828	-0.154163563	0.365414469	-0.42188686	0.673107601	0.82626981
GRMZM2G030272	18.30023195	1.034177097	0.356031024	2.90473871	0.003675598	0.030703732	100.6806475	0.470347981	0.340244078	1.382384031	0.166853817	0.359071704
GRMZM2G030341	64.89006995	1.120362552	0.185278691	6.046904502	1.48E-09	1.56E-07	894.5190533	-0.490237406	0.162979688	-3.007966279	0.002630023	0.019904897
GRMZM2G030594	12.35724744	-0.793276467	0.269661489	-2.941749188	0.003263641	0.028285863	100.5568808	-0.045733941	0.24551021	-0.186281218	0.852224236	0.9313187
GRMZM2G030712	53.4284518	-1.183171	0.28673355	-4.126377961	3.69E-05	0.000895578	82.46654359	0.202214544	0.481567144	0.419909346	0.67455168	0.82699493
GRMZM2G031022	83.97643841	-0.463649528	0.163731166	-2.831773201	0.004629067	0.035933845	320.321755	0.583158464	0.194171479	3.003316795	0.002670543	0.020111612
GRMZM2G031043	19.99997866	-1.120973806	0.26687201	-4.200417289	2.66E-05	0.000680234	130.1693756	0.76419021	0.247763016	3.084359491	0.002039909	0.016399272
GRMZM2G031125	9.852789932	1.177924634	0.437611947	2.691710415	0.007108664	0.04864551	26.98989845	0.800616418	0.414264619	1.932620798	0.053282928	0.171392884
GRMZM2G031169	528.4186901	0.657847053	0.233692562	2.815010654	0.004877562	0.037314898	3804.612388	-0.457687086	0.274497364	-1.667364235	0.095442001	0.25155439
GRMZM2G031311	47.58395615	0.996009133	0.344612292	2.890231008	0.003849588	0.031686934	48.11506375	-0.655404635	0.415128396	-1.578799816	0.114381981	0.282313228
GRMZM2G031331	2.876827365	-1.838289137	0.434248222	-4.23326808	2.30E-05	0.000601588	3.843455672	0.261759683	0.492142756	0.53187755	0.594810807	NA
GRMZM2G031370	28.12021597	-0.504936853	0.185820515	-2.717336414	0.006580968	0.046246071	74.31376995	0.350978018	0.305591884	1.14851878	0.250754465	0.464979232
GRMZM2G031398	156.6252813	-0.960241758	0.167022311	-5.749182561	8.97E-09	7.22E-07	767.3553536	0.309326465	0.225340044	1.372709705	0.169842611	0.363303347
GRMZM2G031496	284.4001053	0.659693661	0.168470935	3.915771349	9.01E-05	0.001829557	1576.663574	0.081775833	0.150372545	0.543821567	0.586564266	0.766929361
GRMZM2G031568	1670.396186	1.332623082	0.253121842	5.264749457	1.40E-07	8.32E-06	5899.138986	-1.4800378	0.287781218	-5.142927006	2.70E-07	1.34E-05
GRMZM2G031827	142.1588637	0.517988924	0.155370117	3.333903171	0.000856365	0.010171515	627.3917148	0.156453134	0.504874032	0.309885483	0.756648042	0.87784952
GRMZM2G031983	43.73325621	-1.508108031	0.254752187	-5.91990219	3.22E-09	3.09E-07	43.92959232	0.622902887	0.322309299	1.93262462	0.053282457	0.171392884
GRMZM2G032003	2150.855009	0.844027142	0.148246307	5.693410893	1.25E-08	9.65E-07	20150.37477	-0.548098342	0.220421441	-2.486592683	0.012897297	0.063793892
GRMZM2G032049	190.7540127	-0.967153319	0.19894501	-4.861410289	1.17E-06	4.99E-05	1793.322497	0.055032568	0.180785651	0.30440783	0.760817203	0.87978645
GRMZM2G032218	196.5558412	0.972869102	0.309341458	3.144968372	0.001661048	0.017059939	2483.646921	0.408885224	0.256621434	1.593340108	0.111083914	0.276884621
GRMZM2G032252	335.0240181	-0.322490773	0.087314388	-3.693443677	0.000221238	0.003623124	2257.029622	0.200357682	0.19833695	1.010188377	0.312405047	0.533000601
GRMZM2G032280	21.49158537	-0.656599676	0.228566351	-2.872687397	0.004069966	0.032795546	174.6047053	0.630097482	0.234415212	2.687954752	0.007189114	0.041324321
GRMZM2G032336	182.1325559	-0.585458521	0.125708527	-4.657269743	3.20E-06	0.000115447	611.3263383	0.816879645	0.198444726	4.116408948	3.85E-05	0.000802778
GRMZM2G032339	7.335770289	-1.620518419	0.429287849	-3.774899339	0.000160072	0.002823093	1428.254737	1.14913582	0.207671215	5.533438135	3.14E-08	2.17E-06
GRMZM2G032367	148.671658	0.425968017	0.125222506	3.401688971	0.000669708	0.008454413	1611.588517	-0.516863328	0.169914872	-3.041895748	0.002350933	0.018287384
GRMZM2G032562	4.465580423	-1.148622596	0.400532234	-2.867740715	0.004134142	0.033169583	268.0960241	1.418458073	0.21071985	6.731487674	1.68E-11	2.86E-09
GRMZM2G032602	12.37724722	1.477948909	0.406454611	3.636196687	0.000276693	0.004334286	197.1736456	0.556974848	0.336357768	1.655900058	0.09774206	0.255719808
GRMZM2G032619	462.7022615	0.748449532	0.248139964	3.016239387	0.002559311	0.023566428	1205.145444	0.750827562	0.252082432	2.978500154	0.002896629	0.021354124
GRMZM2G032699	81.60266845	0.411685782	0.145762863	2.824353019	0.004737617	0.036613699	541.6289196	-0.33645553	0.184104728	-1.827522488	0.067621248	0.19923784
GRMZM2G032807	141.7828849	0.93137546	0.277712653	3.353737934	0.000797278	0.009615854	2665.282543	0.01779985	0.248279768	0.071692712	0.942846456	0.974992984
GRMZM2G032821	573.6932773	1.269678243	0.126414977	10.04373272	9.79E-24	1.48E-20	3154.934154	-0.766587774	0.229683819	-3.337578495	0.000845118	0.008649988
GRMZM2G032896	27.04341015	1.336784364	0.360234675	3.710870873	0.000206547	0.003437107	323.946732	-0.074831293	0.327134085	-0.228748077	0.819064725	0.913951889
GRMZM2G033208	3597.250217	0.538877417	0.164136582	3.283103678	0.001026709	0.011757942	20928.46469	-0.900102375	0.236192764	-3.810880407	0.000138473	0.002191714
GRMZM2G033219	125.6496353	0.612133254	0.158076877	3.872376941	0.000107779	0.002078479	602.1837389	-0.803389115	0.168659371	-4.763382618	1.90E-06	7.25E-05
GRMZM2G033230	10.65245614	-0.800219262	0.296463837	-2.699213738	0.006950352	0.04792196	146.6621101	0.232348802	0.234325618	0.99156381	0.32141035	0.542940032
GRMZM2G033283	71.29714217	0.406544621	0.148747262	2.733123399	0.006273682	0.044639511	393.7247694	0.352284146	0.216703904	1.625647437	0.104024678	0.265892115
GRMZM2G033478	446.7223315	-0.382597502	0.117044332	-3.268825534	0.001079949	0.012236953	3189.679333	0.108860728	0.193152641	0.563599478	0.573026742	0.756466262
GRMZM2G033570	466.9782422	-0.539747958	0.119605463	-4.512736652	6.40E-06	0.000209006	2158.158743	-0.131692035	0.166209636	-0.792324914	0.428171248	0.641189226
GRMZM2G033619	56.95350088	-0.559285042	0.143280908	-3.903416366	9.48E-05	0.00189672	422.3776073	0.177375926	0.185771086	0.954809111	0.339674239	0.561123104
GRMZM2G033626	82.07949452	0.597848116	0.174550373	3.425074994	0.00061463	0.007940163	1028.371706	-0.130435859	0.166584167	-0.783002741	0.433625502	0.64509774
GRMZM2G033962	361.8875307	-1.539836944	0.209709469	-7.342715375	2.09E-13	4.95E-11	871.2289738	0.235145627	0.211069818	1.114065615	0.265251039	0.481570417
GRMZM2G033971	124.374757	1.539763637	0.295694053	5.207286461	1.92E-07	1.09E-05	481.4729739	-1.383771992	0.202624106	-6.829256481	8.54E-12	1.57E-09
GRMZM2G034024	4.412735316	1.549757949	0.46013444	3.36805467	0.000757006	0.009262813	10.22227458	1.055854229	0.465944738	2.266050333	0.023448302	NA
GRMZM2G034025	107.2808033	-0.639744586	0.112206697	-5.701483116	1.19E-08	9.33E-07	548.0688302	0.343049933	0.194145741	1.766971198	0.077233052	0.217863015
GRMZM2G034043	171.5963164	0.500708903	0.182533841	2.74310177	0.006086182	0.043688855	985.67551	-0.202107222	0.192763608	-1.048471881	0.294421251	0.514555379
GRMZM2G034061	301.7802706	-0.725332581	0.205103777	-3.536417473	0.000405593	0.005808299	776.055193	0.763853684	0.353185029	2.16275782	0.030559811	0.117148727
GRMZM2G034096	29.89974759	-0.617082027	0.213502931	-2.890274261	0.003849059	0.031686934	321.2807677	0.087349038	0.2142477	0.407701169	0.683493079	0.832492494
GRMZM2G034110	153.7369034	-0.898907504	0.18048515	-4.980506725	6.34E-07	2.99E-05	721.029773	0.461731522	0.251633694	1.834935198	0.066515292	0.197170627
GRMZM2G034243	1541.986121	0.905398653	0.210439773	4.302412234	1.69E-05	0.00046652	4734.068495	-1.336199106	0.151158948	-8.839695702	9.60E-19	5.85E-16
GRMZM2G034417	476.1379532	2.228591281	0.266809754	8.352735412	6.67E-17	3.22E-14	1819.388006	-1.342603023	0.302752005	-4.434662699	9.22E-06	0.00026075
GRMZM2G034503	112.2524934	0.658349636	0.184834698	3.561829255	0.00036828	0.005400011	706.1381685	-0.673691046	0.171059486	-3.938343681	8.20E-05	0.001446833
GRMZM2G034573	201.1714648	-0.420099614	0.12200539	-3.443287324	0.000574688	0.007553143	965.3330256	0.231441964	0.194575354	1.189472148	0.234253925	0.446317576
GRMZM2G034575	38.70977032	-0.491246196	0.142243346	-3.453561869	0.000553235	0.007326761	255.5126894	0.746316433	0.268330999	2.781327673	0.005413706	0.033532894
GRMZM2G034690	13.53560027	-0.884332541	0.311333035	-2.840471273	0.004504693	0.035268534	34.54236342	0.810538589	0.362158197	2.238078817	0.025215916	0.102838558
GRMZM2G034697	60.51411433	0.466958885	0.172533527	2.706481992	0.006800027	0.047294133	264.454398	-0.58743411	0.220862087	-2.659732679	0.007820269	0.044014821
GRMZM2G034779	47.47778649	-0.924816436	0.184038629	-5.025121305	5.03E-07	2.47E-05	118.8954141	0.852293459	0.251723261	3.385835125	0.00070962	0.007579499
GRMZM2G034797	2.831466633	1.840566944	0.46127606	3.990163601	6.60E-05	0.001417878	2.291334412	-0.530630356	0.454122554	-1.168473908	0.242615658	NA
GRMZM2G035068	136.103997	0.574163264	0.187530511	3.061705851	0.002200796	0.020962513	621.3204448	-0.126211796	0.173479996	-0.727529392	0.466901717	0.674139551
GRMZM2G035118	35.00351798	-0.744055999	0.17159359	-4.336152656	1.45E-05	0.000410883	395.426862	0.360307193	0.237401677	1.517711239	0.129087209	0.304574956
GRMZM2G035268	752.1229979	0.458132023	0.157315634	2.912183684	0.003589115	0.03026216	3884.674943	-0.187604743	0.28241382	-0.664290238	0.506504568	0.705473142
GRMZM2G035465	1029.78882	-0.706701891	0.237710956	-2.972946236	0.002949561	0.026213445	1185.9174	-0.751357482	0.393529125	-1.909280495	0.056225917	0.177793339
GRMZM2G035517	17.66621986	3.434074905	0.393427821	8.728602107	2.58E-18	1.58E-15	34.62656128	-1.689791374	0.444955372	-3.797664848	0.000146066	0.002276403
GRMZM2G035579	364.5621717	2.324911001	0.356211503	6.526771268	6.72E-11	9.78E-09	1038.964839	-1.309700002	0.31216921	-4.195481035	2.72E-05	0.000610583
GRMZM2G035599	7.741568289	1.318104505	0.37270357	3.536602839	0.000405309	0.005807889	90.38143472	-1.540739193	0.374676609	-4.112184095	3.92E-05	0.000813634
GRMZM2G035620	181.7309105	0.494710132	0.175231582	2.823179057	0.004755001	0.036660668	2377.410121	0.147971705	0.173328551	0.853706468	0.39326765	0.610390849
GRMZM2G035665	73.00899229	-0.613104602	0.154696776	-3.963266843	7.39E-05	0.001552347	285.4525513	-0.323853046	0.192758594	-1.680096534	0.092938535	0.247464665
GRMZM2G035708	949.1304502	0.636268288	0.178595301	3.56262614	0.000367163	0.00538712	5960.811289	-0.976357591	0.206614225	-4.725510028	2.30E-06	8.45E-05
GRMZM2G035779	32.52809095	0.714164126	0.168880238	4.228819995	2.35E-05	0.000610793	291.4450219	-0.451207859	0.180932887	-2.493785774	0.01263888	0.062884695
GRMZM2G035790	131.4401919	1.737739016	0.316279473	5.494314881	3.92E-08	2.71E-06	787.5902518	0.1061891	0.317691498	0.334252257	0.738189214	0.867883205
GRMZM2G035821	85.57193297	1.053906495	0.274039057	3.84582587	0.000120147	0.0022688	153.4642413	-1.512205348	0.289748121	-5.219034176	1.80E-07	9.76E-06
GRMZM2G035848	36.51259368	-0.974350826	0.345333275	-2.821479699	0.004780266	0.036817945	43.24838768	1.062923078	0.389812923	2.726751769	0.006396114	0.038027089
GRMZM2G035922	209.7198295	0.560671082	0.166858561	3.360157722	0.00077898	0.009480582	1107.059272	0.051815148	0.172959047	0.299580445	0.764497202	0.882271319
GRMZM2G036169	101.7656818	-0.578107292	0.144866438	-3.990622661	6.59E-05	0.001417878	512.6468406	0.411612435	0.180938024	2.274880786	0.022913082	0.096162778
GRMZM2G036217	23.31122302	1.907522964	0.365053789	5.225320271	1.74E-07	1.01E-05	11.79978643	-0.949476198	0.488190181	-1.944889995	0.05178822	0.168242376
GRMZM2G036286	32.7281108	0.969060056	0.233206098	4.155380434	3.25E-05	0.000802079	269.4944345	0.44971663	0.370252006	1.214623073	0.224509885	0.434494399
GRMZM2G036464	502.1431408	-0.519011547	0.18201338	-2.851502168	0.004351319	0.03439501	2506.552182	0.62181629	0.202023329	3.077942989	0.002084348	0.016693575
GRMZM2G036534	36.64013023	-0.641405432	0.209512871	-3.061413023	0.00220295	0.020974226	253.7860372	-0.474503927	0.206285273	-2.300231715	0.021435096	0.091711067
GRMZM2G036609	4539.98116	0.627855738	0.179693063	3.494045489	0.00047576	0.006528899	22361.35438	-0.548828099	0.267274878	-2.053421944	0.040031673	0.141023672
GRMZM2G036708	959.7933629	0.699617969	0.173816474	4.025038329	5.70E-05	0.001268906	2950.67815	-0.15236845	0.267989604	-0.568561046	0.569654066	0.754607611
GRMZM2G036765	280.7733439	-0.358454048	0.125934061	-2.846362974	0.004422176	0.034707657	1828.581291	0.637342743	0.15748583	4.046984686	5.19E-05	0.001014691
GRMZM2G036783	12.17949193	-1.292898233	0.405276221	-3.190165536	0.001421913	0.015112499	43.60216786	-0.377281851	0.48648475	-0.775526572	0.43802857	0.648996575
GRMZM2G036996	20.7839891	1.537539503	0.293428146	5.239918276	1.61E-07	9.40E-06	110.4266286	-1.442679552	0.333460356	-4.326390014	1.52E-05	0.000384788
GRMZM2G037015	29.09931051	0.717849577	0.264316823	2.715867912	0.006610229	0.046437316	127.5442077	-0.044072979	0.324091821	-0.135989174	0.891829839	0.948640482
GRMZM2G037146	15.19573004	-1.204296878	0.358832891	-3.35614964	0.000790358	0.009562657	5.640973538	0.315163531	0.510636096	0.617197908	0.537104195	NA
GRMZM2G037152	56.95465623	0.627826006	0.227454188	2.760230581	0.005776058	0.042183063	251.1301053	-0.66919593	0.187535063	-3.568377662	0.000359199	0.004504772
GRMZM2G037185	168.0581189	0.344513894	0.125768451	2.739271186	0.006157556	0.044061855	1217.727003	0.042607603	0.176185341	0.241833984	0.808908805	0.907717775
GRMZM2G037200	138.3771066	0.430624171	0.13032102	3.304333944	0.000952024	0.011072506	752.2846371	-0.34473811	0.16515157	-2.087404376	0.036851597	0.133052674
GRMZM2G037209	67.44399833	0.984268502	0.295221533	3.333999702	0.000856067	0.010171515	377.5213637	1.264618913	0.285477435	4.429838434	9.43E-06	0.000265245
GRMZM2G037335	83.61914233	0.548884446	0.164427239	3.338160081	0.000843351	0.01005906	442.7583216	-0.285244928	0.227746092	-1.252469034	0.210399005	0.417003513
GRMZM2G037379	27.42580046	-1.208908206	0.225426809	-5.362752608	8.20E-08	5.14E-06	58.3446263	0.19857384	0.285904274	0.694546595	0.48733949	0.690336019
GRMZM2G037630	62.20534919	-1.287816012	0.199605005	-6.451822255	1.11E-10	1.51E-08	371.198631	-0.064075124	0.234364894	-0.273398983	0.784546534	0.895472569
GRMZM2G037778	3.259486258	-1.495318794	0.461395049	-3.24086441	0.001191679	0.013187961	2.773816431	0.097291571	0.508348168	0.191387669	0.84822188	NA
GRMZM2G037923	95.34207954	-0.45212868	0.14853431	-3.043934299	0.002335061	0.021900015	740.3980776	0.434932725	0.161156785	2.698817326	0.006958636	0.040336629
GRMZM2G038153	4.173469772	-1.824277646	0.437924829	-4.165732397	3.10E-05	0.000768576	33.08025168	-0.548084038	0.46354942	-1.182363767	0.237061394	0.44954812
GRMZM2G038279	14.59195182	-1.146981288	0.359201214	-3.193144238	0.001407326	0.014982876	51.59142128	0.392369296	0.293184081	1.338303545	0.180797507	0.378681878
GRMZM2G038388	19.90226781	-1.24685846	0.317259285	-3.930092888	8.49E-05	0.001745794	73.50033145	1.183380552	0.309487597	3.823676824	0.000131476	0.002102831
GRMZM2G038494	157.3384723	1.093887805	0.201211431	5.436509236	5.43E-08	3.55E-06	1829.308522	-0.977926557	0.21506572	-4.547105686	5.44E-06	0.000170776
GRMZM2G038512	148.8387609	-0.521282736	0.191999051	-2.715027667	0.006627023	0.046469007	902.3826303	0.784240113	0.306162213	2.561518309	0.010421575	0.054511279
GRMZM2G038519	14057.68994	0.518623587	0.179384608	2.891126462	0.003838636	0.031648879	27969.58818	-1.338844714	0.26737161	-5.007430355	5.52E-07	2.46E-05
GRMZM2G038536	36.49191563	0.93489011	0.342392865	2.730460258	0.006324596	0.044903245	163.5796913	-0.130632524	0.311018448	-0.420015357	0.674474235	0.82699493
GRMZM2G038598	664.5607935	0.755718181	0.204681285	3.692170404	0.000222348	0.003638691	1965.690661	0.003212413	0.238965486	0.013443	0.989274361	0.995431993
GRMZM2G038783	4359.505275	0.72739082	0.117442306	6.193601288	5.88E-10	6.92E-08	9610.468591	0.105841613	0.245849594	0.43051368	0.666822018	0.82191394
GRMZM2G038953	118.2361633	-0.500539731	0.16123264	-3.10445658	0.001906289	0.018902992	705.9974739	0.613296888	0.166687079	3.6793307	0.000233847	0.003254318
GRMZM2G039089	362.2739894	0.624770388	0.183175308	3.410778429	0.000647777	0.008250979	1486.657436	-0.982688672	0.198594246	-4.948223292	7.49E-07	3.22E-05
GRMZM2G039106	131.6291414	-0.791712484	0.152062097	-5.206507745	1.92E-07	1.09E-05	243.5787585	0.754034923	0.253823106	2.970710328	0.002971119	0.021775267
GRMZM2G039173	83.02391991	-0.736097084	0.164576823	-4.472665539	7.73E-06	0.000243532	1028.200689	0.210910779	0.254161914	0.829828419	0.406635801	0.621245093
GRMZM2G039263	73.29447155	-0.745423269	0.187457961	-3.976482325	6.99E-05	0.00148369	1716.865883	0.12176765	0.172634581	0.705349119	0.480593	0.685092455
GRMZM2G039345	118.1435209	1.172820826	0.177024056	6.625205945	3.47E-11	5.37E-09	959.9037009	-1.368691161	0.236225208	-5.79400976	6.87E-09	5.79E-07
GRMZM2G039365	67.82896706	-0.995369008	0.275878878	-3.60799281	0.000308575	0.004684974	121.1421129	-0.411884381	0.426678998	-0.965326119	0.334381494	0.555781823
GRMZM2G039577	5.392543399	1.407420556	0.427671667	3.290890333	0.000998708	0.011530358	1.806954821	-0.153825516	0.457308013	-0.336371793	0.736590518	NA
GRMZM2G039586	375.3880032	-0.669213345	0.178458932	-3.749957141	0.000176865	0.003041271	2720.911487	-0.304661291	0.168742781	-1.805477478	0.070999997	0.205806817
GRMZM2G039588	231.2662647	0.959957851	0.180331704	5.323289427	1.02E-07	6.22E-06	1144.728825	0.063826642	0.268021632	0.238139889	0.811772598	0.909505676
GRMZM2G039665	3.099093329	-1.330741513	0.46043576	-2.890178456	0.003850232	0.031686934	38.44818816	1.401837647	0.500687306	2.799826619	0.005113006	0.032175115
GRMZM2G039797	616.0687163	1.176430598	0.222677628	5.283110868	1.27E-07	7.61E-06	4921.534698	-1.345938611	0.27887174	-4.826371476	1.39E-06	5.52E-05
GRMZM2G039922	26.22714533	1.165859014	0.425523042	2.739825814	0.006147175	0.044029216	18.36550888	1.11522854	0.436848548	2.552895152	0.010683165	0.055498313
GRMZM2G040030	138.0768519	0.929762688	0.182873025	5.08419812	3.69E-07	1.90E-05	647.4000532	-0.32082015	0.25953957	-1.236112668	0.216416687	0.424899901
GRMZM2G040033	25.74098868	1.35183499	0.282461839	4.785903089	1.70E-06	6.83E-05	66.94404631	0.518037542	0.396555241	1.306343954	0.191435616	0.391953072
GRMZM2G040382	38.69437706	0.534808863	0.192162315	2.783110009	0.005384055	0.040168021	488.8854967	-0.202883193	0.183225933	-1.107284271	0.268171043	0.484813587
GRMZM2G040387	198.7536531	-0.516091138	0.15821246	-3.262013229	0.00110624	0.012433051	942.2324997	-0.273873226	0.151435979	-1.808508307	0.070527425	0.205111739
GRMZM2G040828	6.428299061	-1.161775062	0.359562834	-3.231076608	0.001233249	0.013555584	15.05261754	0.111913504	0.482223625	0.232078019	0.816477417	0.912420369
GRMZM2G040843	233.3384241	-0.633544867	0.192335744	-3.293952818	0.000987891	0.011428718	3104.679883	-0.033539097	0.184949791	-0.181341632	0.85609943	0.933369463
GRMZM2G040876	112.6069004	0.950213322	0.186989821	5.08163128	3.74E-07	1.92E-05	776.9694975	-0.060393781	0.169261571	-0.356807403	0.721235994	0.856882217
GRMZM2G040911	6.535630275	-1.354947727	0.43170856	-3.138570443	0.001697741	0.017334831	25.35371603	1.630529811	0.437760612	3.724706528	0.000195543	0.002837963
GRMZM2G040970	386.6333656	0.798041573	0.226512777	3.523163602	0.000426428	0.006038093	1822.284655	-0.546939537	0.181088545	-3.020287867	0.002525345	0.019297622
GRMZM2G040975	121.4172725	0.936858353	0.291437339	3.214613323	0.001306203	0.014165411	425.700101	0.134497476	0.236501962	0.56869497	0.569563162	0.754557051
GRMZM2G041050	285.1250185	-0.495718937	0.163068345	-3.039945829	0.002366207	0.022129447	1452.243813	-0.044751262	0.182853615	-0.244738187	0.806659158	0.90649237
GRMZM2G041055	4.691086257	1.293269138	0.458868572	2.818386825	0.004826562	0.037086714	57.70596503	-0.833672145	0.507062465	-1.644121195	0.100151171	0.259412905
GRMZM2G041175	319.1984009	0.854072568	0.253750987	3.365790131	0.000763248	0.009309077	2141.547399	0.194650566	0.199715781	0.974637886	0.329739914	0.551463364
GRMZM2G041262	13.31676034	-1.190432991	0.352857162	-3.373696555	0.000741661	0.009144061	19.82061692	1.230129442	0.442011379	2.783026637	0.005385438	0.033396611
GRMZM2G041344	28.45340319	-0.898780058	0.236018629	-3.808089484	0.000140045	0.002540482	252.9547274	1.154628996	0.255770246	4.514321008	6.35E-06	0.000194296
GRMZM2G041352	27.2474564	1.303754679	0.417346667	3.123913002	0.001784632	0.01798738	36.39723247	-1.753514612	0.48335516	-3.627797441	0.000285849	0.003792351
GRMZM2G041831	102.2510865	0.475573049	0.153574509	3.096692626	0.001956927	0.019236992	504.1857044	-0.422752102	0.195244543	-2.165244135	0.030368994	0.11675885
GRMZM2G041899	25.418251	1.328185794	0.353260506	3.759791345	0.000170055	0.002952934	20.88127021	0.21671483	0.431632653	0.502081639	0.615610096	0.788040062
GRMZM2G041980	9.597525632	-0.832441344	0.309840943	-2.686673155	0.007216753	0.049137538	16.817932	0.317643167	0.424473305	0.74832307	0.454265312	0.66347497
GRMZM2G042146	84.58642852	0.85292715	0.212519248	4.013411303	5.98E-05	0.001312482	1156.469131	-0.195879318	0.17282428	-1.13340161	0.257045638	0.472403726
GRMZM2G042250	76.90860203	-0.46883885	0.149449936	-3.137096354	0.0017063	0.017386185	198.1344407	0.28973163	0.293389948	0.987530867	0.323382459	0.544504345
GRMZM2G042278	11.8153908	1.603431432	0.378134381	4.240374613	2.23E-05	0.000585684	30.28481132	-0.611044187	0.41733366	-1.464162242	0.143149624	0.325784584
GRMZM2G042323	882.9018143	2.969190957	0.428053653	6.936492512	4.02E-12	7.67E-10	321.7986344	-2.617869777	0.395668034	-6.616328728	3.68E-11	5.57E-09
GRMZM2G042356	14.62035218	-0.845756641	0.296942127	-2.848220455	0.004396446	0.034577452	105.465361	0.820270316	0.289256827	2.835785503	0.004571314	0.029713539
GRMZM2G042364	4.190864913	-1.268297257	0.452717179	-2.801522269	0.005086213	0.03857229	11.65394633	0.898088892	0.509731282	1.761886947	0.0780884	NA
GRMZM2G042443	12.97562875	-0.693488417	0.239049607	-2.901023043	0.003719465	0.030947369	151.0764581	0.64615792	0.361393753	1.787960957	0.073782307	0.211686016
GRMZM2G042552	188.8753418	0.588070943	0.176006133	3.341195754	0.000834184	0.009984526	977.1211836	-0.189274967	0.169700245	-1.115348813	0.264700975	0.480949294
GRMZM2G042592	151.2555375	-0.495735077	0.144476697	-3.431245926	0.000600816	0.007828538	1155.728256	-0.482485795	0.215903684	-2.234727014	0.025435276	0.103370203
GRMZM2G042664	123.3335592	-0.680590179	0.176430429	-3.857555536	0.000114527	0.002177158	423.9119115	-0.220031755	0.296002246	-0.743344882	0.457272905	0.665839272
GRMZM2G042870	102.6401899	-0.586778594	0.159476607	-3.679402286	0.000233781	0.00379267	601.3425902	0.22188329	0.170466671	1.301622708	0.193045393	0.394000362
GRMZM2G042889	154.6938859	-0.65873062	0.130036426	-5.065739193	4.07E-07	2.05E-05	918.4781415	0.43356973	0.185034993	2.343176943	0.019120313	0.084588876
GRMZM2G042895	24.50785318	-1.606996566	0.415957278	-3.863369271	0.000111834	0.002141773	479.0008185	-1.051964538	0.509750867	-2.063683666	0.039047719	0.138765013
GRMZM2G042992	488.9090948	-0.462996544	0.159287727	-2.906668029	0.003653006	0.03061187	4045.003556	0.126590214	0.254473474	0.497459371	0.618865147	0.790127084
GRMZM2G043095	56.16669687	-0.783222357	0.280393502	-2.793297108	0.005217375	0.039339795	190.4956671	1.039133137	0.330869487	3.140613377	0.001685944	0.01424474
GRMZM2G043162	693.947366	1.07937424	0.268592149	4.0186366	5.85E-05	0.001294978	5840.692221	0.164672812	0.336570063	0.489267555	0.624652288	0.793989554
GRMZM2G043193	69.24906789	-0.714030631	0.175598258	-4.066274001	4.78E-05	0.001104176	426.8099478	0.369115327	0.182703604	2.020295811	0.043352713	0.148789415
GRMZM2G043198	849.7522504	2.020044104	0.214856078	9.401847628	5.36E-21	5.29E-18	3279.851867	-0.222949739	0.172043153	-1.295894284	0.195011909	0.396847215
GRMZM2G043250	52.05361775	-0.406377458	0.13118991	-3.097627387	0.001950765	0.019209749	126.4325989	0.382409953	0.224689394	1.701949285	0.088764876	0.239704515
GRMZM2G043275	698.0520391	0.450591124	0.139933831	3.220029937	0.001281772	0.013960491	3788.103988	-0.836657308	0.261452989	-3.200029621	0.001374135	0.012314649
GRMZM2G043338	160.8215614	0.762816289	0.25113889	3.037427975	0.002386064	0.022278439	666.2881496	0.443826401	0.171621532	2.586076445	0.00970754	0.051754126
GRMZM2G043484	30.58524835	-0.81895306	0.229790718	-3.563908362	0.000365374	0.005371275	155.4705392	1.504126627	0.315967873	4.760378372	1.93E-06	7.30E-05
GRMZM2G043584	59.17652957	-0.99173835	0.271994232	-3.646174194	0.000266174	0.004189742	72.96747125	0.118824878	0.302967776	0.392203023	0.69490821	0.840877814
GRMZM2G043724	145.219058	-0.29163439	0.102969377	-2.832243889	0.004622258	0.035905547	961.2413879	0.000970698	0.187331513	0.005181714	0.995865609	0.998121519
GRMZM2G043799	46.66164399	-0.737087354	0.22720045	-3.244216086	0.001177744	0.013097709	248.6789902	1.202654355	0.289419818	4.155397386	3.25E-05	0.000699302
GRMZM2G043903	260.2171737	0.84421584	0.187217242	4.509284669	6.50E-06	0.00021122	2084.749657	-1.020266392	0.22882053	-4.458806184	8.24E-06	0.000239392
GRMZM2G043955	58.92418423	-1.452756462	0.234921128	-6.184017899	6.25E-10	7.27E-08	251.3069959	0.219393272	0.222379725	0.986570481	0.323853247	0.545155742
GRMZM2G044044	220.6473652	0.398075978	0.122812876	3.241321187	0.00118977	0.0131798	1121.906532	-0.014047365	0.201980343	-0.069548181	0.944553283	0.975609999
GRMZM2G044104	29.05617015	-0.866640228	0.314423304	-2.756284976	0.005846204	0.042463082	6.731109877	0.664283215	0.507248401	1.309581685	0.190337387	NA
GRMZM2G044107	7.701658566	2.104813911	0.352278863	5.974851551	2.30E-09	2.35E-07	5.91282957	-0.639586021	0.499996795	-1.27918024	0.200833593	NA
GRMZM2G044132	5016.472024	3.328436102	0.265163505	12.55239139	3.86E-36	2.20E-32	14478.76563	-2.032311085	0.354052396	-5.740142161	9.46E-09	7.73E-07
GRMZM2G044180	4.13176959	-1.228553427	0.399167076	-3.077792489	0.002085401	0.020159466	243.8201076	0.537142548	0.190723487	2.816341906	0.004857394	0.030996602
GRMZM2G044281	23.55231224	1.047993887	0.234169023	4.475373703	7.63E-06	0.000241072	410.2936943	0.348834956	0.227987651	1.530060751	0.126001692	0.299816526
GRMZM2G044301	35.05392759	-0.574924963	0.178815099	-3.215192483	0.001303571	0.014143619	183.8339032	0.640189643	0.248225668	2.579063027	0.009906871	0.052540918
GRMZM2G044343	55.47338255	-0.372089525	0.121565187	-3.060823028	0.002207295	0.020990359	436.4704338	0.074188334	0.199970466	0.370996454	0.710640173	0.850603845
GRMZM2G044388	165.5411462	0.436614328	0.114390406	3.816878901	0.00013515	0.002481914	698.1740891	-0.186303716	0.248036991	-0.751112626	0.452584878	0.662258723
GRMZM2G044495	27.35063161	-1.439297979	0.227746297	-6.31974261	2.62E-10	3.32E-08	112.9278595	0.900296518	0.274334204	3.281750893	0.001031647	0.009997597
GRMZM2G044498	1177.798383	0.76932932	0.229065085	3.35856213	0.000783491	0.009508147	1914.657547	-0.814093549	0.289952138	-2.80768252	0.004989939	0.031615307
GRMZM2G044527	53.10345279	0.438528752	0.147484787	2.973382955	0.002945367	0.026186425	228.6964414	-0.337396177	0.274010594	-1.231325299	0.218201223	0.427381726
GRMZM2G044531	43.25392992	-0.801384003	0.166980643	-4.799262878	1.59E-06	6.45E-05	144.1759452	0.121661514	0.260460806	0.467101042	0.640427589	0.803746551
GRMZM2G044557	69.07396244	-0.446412997	0.16363324	-2.728131506	0.006369421	0.045094547	319.673143	0.236449876	0.178815055	1.322315256	0.186063195	0.385370932
GRMZM2G044629	51.30451647	1.095028221	0.369396197	2.964373292	0.003033001	0.026724791	210.5208495	-0.040207793	0.266127329	-0.151084794	0.879908827	0.943961215
GRMZM2G044788	36.8993226	1.86883624	0.359940776	5.192065937	2.08E-07	1.17E-05	112.476917	-1.082159293	0.354301248	-3.054347958	0.002255503	0.017787318
GRMZM2G044851	14.83779281	-0.914697549	0.325438157	-2.810664728	0.004943927	0.0376568	52.22230939	1.379888469	0.396698847	3.47842823	0.000504363	0.005895301
GRMZM2G044900	877.0652329	0.552119571	0.139141914	3.968032042	7.25E-05	0.001525874	5250.570147	-0.766566162	0.261010628	-2.936915507	0.003314944	0.023558203
GRMZM2G044902	29.79885498	1.650061124	0.29759295	5.544691582	2.94E-08	2.12E-06	259.9969272	0.685624601	0.248568759	2.758289519	0.005810471	0.035424433
GRMZM2G045005	60.87776417	0.692506235	0.195358481	3.544797388	0.000392915	0.0056805	551.123307	-0.192976592	0.203802074	-0.946882377	0.343698719	0.56479549
GRMZM2G045249	16.32815864	-1.060498768	0.292686535	-3.623326125	0.000290839	0.004494282	67.31802396	1.294347418	0.345635478	3.744833787	0.000180513	0.002668892
GRMZM2G045278	13.38552128	0.972361723	0.359437855	2.705229039	0.006825731	0.047364855	70.05594325	-0.715048451	0.379980196	-1.881804524	0.059862561	0.184939836
GRMZM2G045433	15.19811977	-1.364118795	0.283844017	-4.805874753	1.54E-06	6.28E-05	65.4227349	0.130755904	0.278182565	0.470036302	0.638329082	0.802380521
GRMZM2G045664	232.0553882	0.693976473	0.173740867	3.994319163	6.49E-05	0.001402529	2693.454073	-0.010366608	0.217785047	-0.047600182	0.962034887	0.983862608
GRMZM2G045714	236.4559391	0.387169576	0.135130071	2.865162233	0.004167957	0.033358349	754.4290798	0.010829165	0.167498588	0.064652278	0.94845086	0.977330708
GRMZM2G045779	14.1620966	1.014947834	0.278161286	3.64877459	0.000263494	0.004161175	136.7212647	-0.389085806	0.22895154	-1.699424284	0.08923927	0.2405286
GRMZM2G045809	22.85077371	-1.150362904	0.42076105	-2.734005212	0.006256905	0.044562045	89.44969311	-0.742475137	0.289559156	-2.564156999	0.010342675	0.054231635
GRMZM2G045987	113.7872225	-0.436446803	0.11876726	-3.67480737	0.000238029	0.003842661	974.3381771	0.596081092	0.190061782	3.136249098	0.001711238	0.014391949
GRMZM2G046186	182.8152045	0.663701157	0.193572392	3.428697398	0.000606485	0.007878309	799.9436188	-0.874709625	0.23556483	-3.713243717	0.00020462	0.002935728
GRMZM2G046407	49.76116894	0.693545275	0.252646113	2.745125447	0.006048777	0.043489117	236.5802033	-0.460820224	0.263233649	-1.750612905	0.080012611	0.223252043
GRMZM2G046498	458.7905655	0.533873136	0.155703906	3.428771626	0.000606319	0.007878309	1549.768639	-0.411758088	0.331271964	-1.24296087	0.213882253	0.421828829
GRMZM2G046520	2.514829479	1.605473979	0.461488228	3.478905596	0.000503466	0.006830864	0.0770652	0.087770044	0.223300252	0.39305842	0.694276333	NA
GRMZM2G046529	28.78526183	0.681138063	0.238699281	2.853540494	0.004323502	0.034229104	475.6189522	-0.203048011	0.24061956	-0.843854971	0.398750453	0.615018371
GRMZM2G046587	730.9192969	0.496585961	0.165806864	2.994966249	0.002744752	0.02492102	5144.702541	-1.422681505	0.190424679	-7.471098335	7.95E-14	2.20E-11
GRMZM2G046615	280.2621229	2.293828086	0.340141319	6.743750194	1.54E-11	2.58E-09	294.605315	-1.420876533	0.4099188	-3.466239006	0.000527794	0.006092347
GRMZM2G046846	67.6838979	-0.590015866	0.174475933	-3.381646147	0.000720529	0.008941807	479.9896273	0.526738136	0.163163766	3.228278866	0.001245375	0.011429787
GRMZM2G046849	2121.504984	1.08116728	0.231025823	4.679854691	2.87E-06	0.000105609	31788.89743	-0.871237345	0.298278918	-2.920881401	0.003490427	0.024486969
GRMZM2G046900	80.45255375	1.588126932	0.308434775	5.148987927	2.62E-07	1.40E-05	860.4724729	-0.111652893	0.291211358	-0.38340844	0.701416946	0.844915107
GRMZM2G046911	92.52588824	-0.769735521	0.233768359	-3.292727568	0.000992206	0.011461111	693.409183	0.119485539	0.313659812	0.380939907	0.70324784	0.846074953
GRMZM2G047093	365.4363553	-0.311001933	0.091910656	-3.383741841	0.000715052	0.008895927	2374.454733	0.003203731	0.174220238	0.018388969	0.985328552	0.993830583
GRMZM2G047129	65.01131796	-1.248283896	0.306572779	-4.071737554	4.67E-05	0.001087447	210.1553743	0.935283645	0.388106731	2.409861954	0.015958558	0.074255592
GRMZM2G047178	77.75282491	-0.547046126	0.158739565	-3.446186364	0.000568558	0.007505925	328.0444297	0.263139384	0.180956195	1.454160683	0.145901763	0.329515421
GRMZM2G047214	47.40326208	-0.875190971	0.145528823	-6.013866904	1.81E-09	1.88E-07	350.7631737	0.197803155	0.204936951	0.965190293	0.334449508	0.55583989
GRMZM2G047262	28.42850839	1.541571908	0.367302187	4.197012605	2.70E-05	0.000688599	156.9622915	-1.859594294	0.433936586	-4.285405646	1.82E-05	0.000447
GRMZM2G047362	13.59059897	-0.689359992	0.230509487	-2.990592715	0.002784366	0.0251648	59.29596134	0.490362883	0.337294083	1.453814068	0.145997862	0.329550011
GRMZM2G047474	119.7609547	1.384420181	0.226725168	6.106160134	1.02E-09	1.12E-07	629.5396708	0.060817363	0.16218646	0.374984218	0.707672204	0.848617548
GRMZM2G047592	1152.669425	1.316579474	0.22422203	5.871766823	4.31E-09	3.81E-07	10261.29056	-0.795347559	0.244125778	-3.257941732	0.001122234	0.010610217
GRMZM2G047781	29.4298086	-0.973777586	0.185173251	-5.258737856	1.45E-07	8.57E-06	191.7339632	0.616137226	0.27381073	2.250230388	0.024434324	0.100591355
GRMZM2G047813	66.99886254	0.521831852	0.188337426	2.770728378	0.005593106	0.04124507	461.9065612	-0.047996415	0.214823574	-0.223422475	0.823206714	0.916469079
GRMZM2G047855	118.9480862	-0.42064977	0.156081447	-2.695065798	0.007037473	0.048346419	1457.44034	-0.010034557	0.174719945	-0.057432235	0.954200885	0.98022371
GRMZM2G047995	195.4800321	2.55683303	0.321875511	7.94354631	1.96E-15	7.08E-13	322.15309	-0.710826778	0.302137444	-2.352660323	0.018639653	0.082877454
GRMZM2G048013	122.5094627	0.520975496	0.180065377	2.893257469	0.003812686	0.031526539	1861.568501	-0.522464398	0.150168083	-3.479197373	0.000502918	0.005885946
GRMZM2G048067	216.6166861	0.324832842	0.113421809	2.863936346	0.004184121	0.033440555	981.7194274	0.166210329	0.182777083	0.909360879	0.363159665	0.583426635
GRMZM2G048121	860.3036117	1.09217976	0.239966981	4.551375165	5.33E-06	0.000179751	2097.961614	-0.477994164	0.28513224	-1.676394658	0.093660915	0.24867381
GRMZM2G048205	2121.779128	0.659824259	0.173982151	3.79248249	0.000149149	0.002665653	9600.421724	-0.260332166	0.308690849	-0.843342672	0.399036824	0.61527917
GRMZM2G048305	15.05149841	-0.884666331	0.270573178	-3.269600996	0.001076993	0.012216683	130.6382655	0.033421455	0.227688554	0.146785836	0.883301064	0.945285548
GRMZM2G048313	2048.118777	0.969085357	0.204273084	4.744067793	2.09E-06	8.09E-05	8415.939039	-0.831788287	0.241706492	-3.441315459	0.000578893	0.006520373
GRMZM2G048411	51.40881594	-0.672468872	0.188147703	-3.574154037	0.000351362	0.00519558	313.9514287	0.530954021	0.19817509	2.679216761	0.007379461	0.042111911
GRMZM2G048450	6.612237137	1.724911177	0.380319545	4.53542606	5.75E-06	0.000190504	13.75781596	-0.421984437	0.458936445	-0.919483386	0.357842792	0.578452371
GRMZM2G048497	40.06642255	-0.508779132	0.165383193	-3.076365402	0.002095409	0.020238974	183.6106732	0.552759182	0.221206769	2.498834843	0.012460237	0.062286576
GRMZM2G048522	20.15539975	-1.928765532	0.408948878	-4.716397668	2.40E-06	9.07E-05	187.8143105	-0.413875883	0.352394811	-1.17446645	0.240208243	0.453447825
GRMZM2G048680	136.0757346	-0.559648223	0.136268962	-4.10693833	4.01E-05	0.000958956	651.7432709	0.22668067	0.161044312	1.407567071	0.159259304	0.348442271
GRMZM2G048733	599.0192374	1.356010106	0.132022351	10.27106472	9.51E-25	1.66E-21	1031.516029	-0.337453029	0.17693444	-1.907220715	0.056492012	0.178378214
GRMZM2G048740	267.1950377	0.885688318	0.176977987	5.004511208	5.60E-07	2.68E-05	2927.351785	-0.3581878	0.162084306	-2.209885756	0.027113092	0.107644529
GRMZM2G048821	59.73670148	-0.707243538	0.203322783	-3.478427383	0.000504365	0.006834674	380.1103036	-0.218801185	0.178912879	-1.222948208	0.221349259	0.431131573
GRMZM2G048851	70.59113267	0.567190183	0.133416069	4.251288371	2.13E-05	0.000564249	484.4276638	-0.522086855	0.23053465	-2.26467845	0.023532419	0.09793308
GRMZM2G048904	117.2791409	2.307664444	0.305655268	7.549892589	4.36E-14	1.27E-11	623.4315852	-1.380037623	0.294361412	-4.688242299	2.76E-06	9.86E-05
GRMZM2G048907	10098.88747	0.51168365	0.153172231	3.340577122	0.000836045	0.009992912	40067.59233	-1.164945839	0.237111033	-4.913081532	8.97E-07	3.76E-05
GRMZM2G048987	64.39496734	-0.522556134	0.136754126	-3.82113614	0.000132838	0.002441428	338.4729091	0.16624266	0.180484637	0.921090365	0.35700325	0.577620801
GRMZM2G049091	69.59354823	0.531260874	0.155575677	3.414806773	0.000638273	0.008152794	520.9561606	-0.212674687	0.182389772	-1.166045028	0.243596241	0.457051118
GRMZM2G049127	256.6148261	-0.813776516	0.161559486	-5.037008563	4.73E-07	2.33E-05	1420.077655	-0.37946913	0.228552036	-1.660318311	0.096850434	0.253979244
GRMZM2G049141	222.2295036	-0.404484263	0.128711414	-3.142567169	0.001674733	0.017177174	1166.254073	0.237976725	0.178232634	1.335202874	0.181809957	0.380055719
GRMZM2G049194	50.85575673	-0.59089796	0.199522122	-2.961566132	0.003060788	0.026865335	337.1049214	0.625910007	0.230913997	2.710576298	0.006716639	0.039361944
GRMZM2G049288	53.88983336	-0.413437141	0.149492283	-2.765608587	0.005681669	0.041762472	289.3173842	0.488953263	0.194947421	2.508128911	0.012137238	0.061194753
GRMZM2G049322	54.44249973	-0.714818796	0.213085945	-3.354603213	0.000794789	0.009608955	254.7213037	0.694726016	0.228211609	3.044218568	0.002332856	0.018205156
GRMZM2G049347	416.4356918	0.366151556	0.116396553	3.145725086	0.001656757	0.017031277	3782.470461	0.125539111	0.159201995	0.788552371	0.430373678	0.642321793
GRMZM2G049351	8.43957331	-0.894673176	0.322878996	-2.770924049	0.005589746	0.041233689	20.11497629	1.265136914	0.449271138	2.815976383	0.004862924	0.031014352
GRMZM2G049538	93.13096403	0.968126905	0.338822115	2.857330917	0.004272202	0.03394135	1776.488887	-0.265545031	0.385291038	-0.689206353	0.49069342	0.693456971
GRMZM2G049541	165.6914328	3.079747772	0.329517023	9.346247871	9.08E-21	8.25E-18	274.0133964	-1.86231327	0.43422928	-4.288778664	1.80E-05	0.000441927
GRMZM2G049588	222.0247406	0.332210245	0.120596417	2.754727331	0.005874107	0.042584971	935.3907736	-0.047515614	0.18613424	-0.255276051	0.798509896	0.901930519
GRMZM2G049687	42.65754393	-0.554557005	0.187104775	-2.963884831	0.00303782	0.02675686	336.1918406	0.175952937	0.206946402	0.850234338	0.395194814	0.612142161
GRMZM2G049695	91.22950152	-1.269144276	0.300217123	-4.227421352	2.36E-05	0.000613897	955.8317696	0.74604811	0.266741804	2.796892346	0.005159672	0.032373223
GRMZM2G049811	21.86409686	0.728257773	0.247514685	2.94228107	0.003258041	0.028257932	358.5012485	0.498816265	0.289644903	1.722164827	0.085039664	0.232411953
GRMZM2G049895	170.5064439	-0.455616931	0.124754265	-3.65211507	0.000260089	0.004113235	713.8196913	0.280258025	0.16972993	1.65119979	0.098697786	0.257430487
GRMZM2G050003	74.08808011	0.721833843	0.198925042	3.628672568	0.000284882	0.004425913	279.4769174	-1.033743895	0.318905475	-3.241536994	0.00118887	0.011039507
GRMZM2G050118	74.05766343	-1.249126849	0.256622919	-4.867557635	1.13E-06	4.88E-05	832.8214648	-0.403448487	0.208489776	-1.935099622	0.052978072	0.170772981
GRMZM2G050131	2.260550382	1.257070139	0.447986297	2.80604596	0.005015354	0.038111316	45.74262743	-0.106787751	0.440878316	-0.242215928	0.808612853	0.907692937
GRMZM2G050234	3.25254069	-1.961547118	0.45965343	-4.267448013	1.98E-05	0.000532371	14.10310905	-1.030140853	0.509143145	-2.02328336	0.043043941	0.148124437
GRMZM2G050325	34.2488375	1.037954743	0.292879621	3.543963696	0.00039416	0.005684011	379.6610399	-0.125861585	0.253013079	-0.497450906	0.618871115	0.790127084
GRMZM2G050394	36.58059826	-0.536467703	0.197393966	-2.717751272	0.006572723	0.046216747	121.0675312	0.025680383	0.305899629	0.083950356	0.933095903	0.969556737
GRMZM2G050412	3.579414337	2.232186375	0.452507846	4.932923027	8.10E-07	3.63E-05	1.15779595	-0.3824903	0.366630166	-1.043259217	0.296828254	NA
GRMZM2G050481	4.81298282	-1.276376611	0.399686631	-3.193443344	0.001405869	0.014974387	15.84358055	-0.074478818	0.460489903	-0.161738222	0.871512004	0.940030149
GRMZM2G050561	19.34109941	2.648470516	0.453362856	5.841833929	5.16E-09	4.34E-07	12.8341749	-1.595724871	0.508976304	-3.13516535	0.001717573	0.014413597
GRMZM2G050570	388.7808434	0.772333368	0.245059638	3.15161393	0.001623708	0.016775114	1564.831715	-0.642917509	0.259326447	-2.479182193	0.013168402	0.064688598
GRMZM2G050774	50.7124784	1.287991568	0.280120889	4.597984729	4.27E-06	0.000148283	232.7596329	-0.553897319	0.196982161	-2.811916153	0.004924734	0.031295179
GRMZM2G051055	50.7668653	-0.606398786	0.203826748	-2.975069725	0.00292922	0.026059198	178.3495344	0.993687027	0.215708184	4.606626454	4.09E-06	0.00013676
GRMZM2G051103	162.0703754	0.639302414	0.213702912	2.991547504	0.002775673	0.025140557	931.6608523	0.050052092	0.224428391	0.223020323	0.823519689	0.91664612
GRMZM2G051276	637.0185942	0.809751367	0.128371625	6.307868773	2.83E-10	3.49E-08	3748.374208	-0.969060182	0.221705905	-4.370926349	1.24E-05	0.000327261
GRMZM2G051541	268.5942253	1.567896055	0.43361856	3.615841662	0.000299373	0.004600661	220.2598053	1.270041617	0.292361618	4.344077808	1.40E-05	0.000360563
GRMZM2G051622	166.3446661	0.31925008	0.103640569	3.080358244	0.002067517	0.020028831	712.0528427	-0.060471889	0.185890168	-0.325309775	0.744946633	0.87165075
GRMZM2G051630	66.62589662	0.740971105	0.226709622	3.268370785	0.001081686	0.012239331	714.2381783	-0.536734303	0.189891307	-2.826534363	0.00470547	0.030284482
GRMZM2G051637	57.61641154	-0.425447451	0.139712541	-3.045162935	0.002325543	0.021830096	189.0723212	-0.276369431	0.230983478	-1.196490043	0.231505382	0.44298104
GRMZM2G051753	673.3427363	-0.711320791	0.236533138	-3.007277535	0.00263599	0.024125684	2470.314301	0.098906227	0.217166481	0.455439652	0.648792974	0.809269764
GRMZM2G051771	104.851057	0.732858326	0.12390409	5.914722623	3.32E-09	3.16E-07	877.3780759	-0.135457365	0.167299845	-0.809668206	0.418130896	0.63183434
GRMZM2G051782	260.8070735	-0.416397085	0.144049441	-2.89065395	0.003844412	0.031673488	4250.450069	0.108241564	0.14598739	0.741444613	0.458423903	0.66677415
GRMZM2G051787	60.00369018	-0.793264489	0.214312107	-3.701445049	0.000214375	0.003528561	130.2580318	0.660599986	0.342168975	1.930625023	0.053529441	0.171886573
GRMZM2G051879	1313.483479	0.414490078	0.118315792	3.503252371	0.000459614	0.006384525	4187.096958	-0.533736177	0.185326341	-2.879980108	0.003977003	0.026888993
GRMZM2G051955	9.054361974	-1.061935775	0.336163119	-3.158989534	0.001583172	0.016451557	29.20134147	-0.490669938	0.358808688	-1.367497374	0.17146946	0.365390193
GRMZM2G052088	609.0699145	0.43128934	0.106653296	4.043844462	5.26E-05	0.00119231	2966.714991	0.136101882	0.155111045	0.877448039	0.38024333	0.599877935
GRMZM2G052142	81.26325099	-0.492716687	0.133291179	-3.69654383	0.000218555	0.003584358	475.6607125	0.097282358	0.2102288	0.462745152	0.643547049	0.805526665
GRMZM2G052336	56.76496753	-0.934291731	0.219438205	-4.257652998	2.07E-05	0.000552303	215.6640735	0.147180762	0.297086768	0.495413388	0.620308346	0.791109286
GRMZM2G052581	20.73106381	-1.111357931	0.244362529	-4.547988339	5.42E-06	0.000182396	97.99083251	0.267137993	0.271844558	0.982686561	0.325761727	0.547170883
GRMZM2G052658	629.9192197	-0.823249676	0.149568475	-5.504165731	3.71E-08	2.57E-06	2251.918313	0.245149833	0.325392653	0.753396951	0.451211415	0.661108562
GRMZM2G052671	65.16064814	0.663698008	0.193274862	3.433959284	0.000594834	0.007763963	423.4632768	0.082624575	0.215627513	0.383181971	0.701584845	0.84492961
GRMZM2G052685	50.81386184	-1.056111322	0.242930131	-4.347387111	1.38E-05	0.000393343	130.2713214	0.456840282	0.300561872	1.519954207	0.128522485	0.303679417
GRMZM2G052720	117.8960537	0.655329271	0.149318049	4.388814858	1.14E-05	0.000333362	433.5240576	-0.449405901	0.308954915	-1.454600265	0.145779958	0.329379896
GRMZM2G052796	48.78932315	3.896811279	0.408203118	9.546255555	1.34E-21	1.53E-18	218.4008957	-1.635752096	0.409462106	-3.994880292	6.47E-05	0.001210507
GRMZM2G052821	156.2897905	0.713756826	0.173832348	4.106006944	4.03E-05	0.000961816	994.313101	-0.770320567	0.173037451	-4.451756332	8.52E-06	0.000245188
GRMZM2G052869	3265.956165	0.960091857	0.283525007	3.386268703	0.0007085	0.008836004	6077.404993	-1.302753699	0.321844252	-4.047776807	5.17E-05	0.00101415
GRMZM2G052893	64.45404926	-1.044861402	0.250207086	-4.175986448	2.97E-05	0.000742496	344.3746355	0.102556879	0.191973691	0.534223616	0.593186832	0.771660459
GRMZM2G052935	34.33243051	-0.609824471	0.202387808	-3.013148266	0.002585526	0.02375962	495.3272147	0.233538131	0.26031905	0.89712271	0.369653442	0.59007273
GRMZM2G053206	28.82103028	1.077733856	0.381720374	2.823359528	0.004752325	0.036660668	14.00696411	-1.361252276	0.450696369	-3.020331136	0.002524985	0.019297622
GRMZM2G053236	1032.644633	0.338485312	0.124643328	2.715631207	0.006614956	0.046440187	6149.628464	-1.305867043	0.178907698	-7.299110424	2.90E-13	6.50E-11
GRMZM2G053273	452.1398512	0.374236333	0.12358356	3.02820483	0.002460113	0.022856995	2304.99137	0.017045222	0.2867306	0.05944682	0.952596222	0.979471977
GRMZM2G053298	145.4124498	-0.575149614	0.190233107	-3.023393899	0.002499567	0.023166665	533.5820968	-0.19792029	0.320747722	-0.617059066	0.537195767	0.728980571
GRMZM2G053319	100.0315021	0.891610273	0.177785568	5.015088019	5.30E-07	2.57E-05	506.4556919	-0.032671639	0.195037165	-0.167514938	0.866964895	0.938463207
GRMZM2G053322	1441.652649	1.211845902	0.187021893	6.479700768	9.19E-11	1.29E-08	7727.922477	-1.10049293	0.247351887	-4.449098583	8.62E-06	0.000247104
GRMZM2G053458	318.8349308	0.622968189	0.178904454	3.482127891	0.000497446	0.006765147	1894.979946	0.222918281	0.266446611	0.836633952	0.402798355	0.617821532
GRMZM2G053485	9.317771961	1.636972405	0.429246997	3.813590815	0.000136962	0.00250707	81.01344458	-0.577706027	0.380500859	-1.518277852	0.128944369	0.3044738
GRMZM2G053669	5.898812491	1.452457853	0.458731448	3.166248708	0.001544187	0.016137181	22.51588177	0.179632983	0.507463969	0.353981748	0.723352562	0.858392331
GRMZM2G053720	52.17270985	-1.441814656	0.325434336	-4.430431883	9.40E-06	0.000286907	448.78553	0.816994941	0.284140764	2.875317607	0.004036213	0.027145758
GRMZM2G053764	53.4141865	-0.70804932	0.22798058	-3.105744008	0.00189801	0.018852344	462.4472884	-0.019876698	0.208765205	-0.095210781	0.924147407	0.965531348
GRMZM2G053909	1161.055054	-0.493371036	0.162812881	-3.030294857	0.002443151	0.022745956	1953.921455	0.131937132	0.260776661	0.505939185	0.612899343	0.785938529
GRMZM2G053916	39.29433364	0.647423092	0.222715021	2.906957457	0.003649628	0.03061187	366.0019624	-0.022905651	0.173794676	-0.131797197	0.895144703	0.950469898
GRMZM2G053925	228.3772705	-0.651719988	0.161523389	-4.034833543	5.46E-05	0.001224326	1141.821635	0.229427491	0.164581238	1.394007569	0.163315319	0.354642759
GRMZM2G053999	34.34465083	0.883605639	0.217704018	4.058747501	4.93E-05	0.001131154	423.9820911	-0.198569086	0.227862254	-0.871443529	0.383512027	0.602185625
GRMZM2G054013	374.9268806	0.713608905	0.156050259	4.572942766	4.81E-06	0.000163658	1840.801307	-0.382383278	0.220320317	-1.735578828	0.082638332	0.228189256
GRMZM2G054032	3.500432744	1.135315475	0.403322957	2.814904173	0.004879178	0.037314898	10.62344968	-0.283195084	0.47849317	-0.591847705	0.553952575	NA
GRMZM2G054115	151.6691163	-1.12388313	0.371305364	-3.026843238	0.002471221	0.022941419	950.4554728	0.408234687	0.415318983	0.982942517	0.325635731	0.547045448
GRMZM2G054123	89.54753241	1.639524418	0.270050914	6.071167826	1.27E-09	1.36E-07	407.6654808	1.199480614	0.341065151	3.516866528	0.000436673	0.0052807
GRMZM2G054125	9.37305735	-0.942895369	0.323261319	-2.916820889	0.003536188	0.029904765	129.4860004	1.01274906	0.245412763	4.126717158	3.68E-05	0.000772175
GRMZM2G054162	336.1712848	-0.426472214	0.149797166	-2.846997882	0.004413366	0.034662482	1366.584349	0.261926072	0.155868774	1.680426842	0.092874297	0.24741722
GRMZM2G054332	7.427803268	-1.531332586	0.413517696	-3.703185139	0.000212909	0.003512076	9.412982122	0.233800186	0.48631565	0.480758096	0.630688435	NA
GRMZM2G054354	217.4354213	0.420050127	0.136416198	3.079180723	0.002075707	0.02009143	1285.550341	-0.217534968	0.246006166	-0.884266324	0.376552463	0.596487755
GRMZM2G054621	86.85626979	-0.410248507	0.130976301	-3.132234645	0.001734812	0.01758676	331.8079289	0.005389387	0.19651635	0.027424622	0.97812106	0.990855317
GRMZM2G054663	103.6283789	0.680658706	0.169702759	4.01088768	6.05E-05	0.001322083	337.5635867	0.251976484	0.293514082	0.858481755	0.390626501	0.607900938
GRMZM2G054706	81.57648519	0.773067609	0.179025359	4.3182017	1.57E-05	0.000441797	575.5799148	-0.364430712	0.178931207	-2.03670851	0.041679261	0.144959519
GRMZM2G054807	10.40362431	0.907021086	0.336317124	2.696922102	0.006998364	0.04813602	27.50646928	0.846955937	0.436278528	1.941319323	0.052219557	0.169154627
GRMZM2G054811	216.3947891	0.876991136	0.138300385	6.341205307	2.28E-10	2.93E-08	986.9412635	-0.130973821	0.212390189	-0.616666059	0.537455013	0.729198855
GRMZM2G054821	182.4321174	-0.261103912	0.09311778	-2.804017779	0.005047012	0.038313406	1112.160423	-0.04611548	0.18752295	-0.245919128	0.805744836	0.906133553
GRMZM2G055116	96.83076215	0.420358809	0.156245226	2.690378582	0.0071371	0.048779855	748.2934286	-0.379486736	0.218822892	-1.734218634	0.082879298	0.22857105
GRMZM2G055313	68.74431623	-0.971444904	0.294271908	-3.301181249	0.000962787	0.011183895	107.6274962	-1.9607021	0.38190572	-5.13399511	2.84E-07	1.39E-05
GRMZM2G055489	1329.209436	0.541669125	0.150273458	3.604556202	0.000312687	0.004731576	7928.486767	-0.524371651	0.185538731	-2.826211261	0.004710219	0.030302313
GRMZM2G055538	143.755382	0.393349647	0.131572687	2.989599561	0.002793434	0.025209093	1624.97234	-0.661857125	0.183245072	-3.611868614	0.000303999	0.003971354
GRMZM2G055545	5.966639345	-1.227676844	0.45477872	-2.699503715	0.006944298	0.047894767	33.75416017	2.520382003	0.48659238	5.179657772	2.22E-07	1.16E-05
GRMZM2G055578	36.61833739	-0.927456741	0.233873962	-3.965626332	7.32E-05	0.001538493	83.41717345	0.796939436	0.291386919	2.734986999	0.006238274	0.03739106
GRMZM2G055752	73.89125702	0.823908027	0.228919742	3.599113034	0.000319304	0.004816982	76.95271931	-0.060759144	0.308255702	-0.197106311	0.843744345	0.927122515
GRMZM2G055802	220.5073883	2.555256363	0.315646228	8.095317291	5.71E-16	2.16E-13	525.8103277	-1.511408313	0.359961796	-4.198802006	2.68E-05	0.000605067
GRMZM2G055857	277.7337389	0.401555343	0.137964619	2.910567552	0.00360773	0.030317752	1849.422574	-0.052605914	0.24982118	-0.210574274	0.833219489	0.921409016
GRMZM2G055898	45.49351675	1.002858074	0.240683799	4.166703697	3.09E-05	0.00076725	116.7832239	-0.63582478	0.373460146	-1.702523784	0.088657224	0.239597992
GRMZM2G055936	293.785043	0.747480959	0.178168656	4.195356097	2.72E-05	0.00069094	5159.504238	-0.701585595	0.181268862	-3.870414299	0.000108651	0.001804073
GRMZM2G056014	130.1122282	0.576752138	0.186472336	3.092963543	0.001981685	0.019404781	619.1708641	0.156341125	0.303690583	0.514803992	0.606689995	0.781212583
GRMZM2G056036	46.69431465	-0.63993878	0.230664808	-2.774323423	0.005531665	0.040911613	343.3689405	0.451966001	0.194455324	2.324266527	0.020111214	0.087772994
GRMZM2G056038	87.26212136	0.512540594	0.158698862	3.229642521	0.001239451	0.013603992	352.2351223	-0.299969429	0.282543841	-1.061673927	0.28838374	0.507736586
GRMZM2G056039	848.8364936	-0.866937962	0.145711474	-5.949689056	2.69E-09	2.67E-07	10995.70299	0.015614575	0.228579708	0.068311292	0.945537836	0.976243355
GRMZM2G056078	42.40157192	0.457094495	0.169932895	2.689852931	0.007148351	0.048827349	620.1844719	-0.404077675	0.231309837	-1.7469109	0.080652795	0.224421507
GRMZM2G056143	50.15375023	-0.540043309	0.168245303	-3.209856684	0.001328012	0.014313015	221.5081977	-0.328135864	0.200509699	-1.636508686	0.101733169	0.262457789
GRMZM2G056350	99.97319471	0.558389276	0.172070023	3.245128149	0.001173978	0.013064614	1199.202961	-0.373408449	0.218801242	-1.706610282	0.087894513	0.237987175
GRMZM2G056355	134.4956652	2.123060032	0.238601902	8.897917483	5.69E-19	3.80E-16	487.7623494	-1.50344558	0.255281022	-5.889374652	3.88E-09	3.45E-07
GRMZM2G056393	118.0378107	-0.301096435	0.112071952	-2.686635049	0.007217576	0.049137538	940.8819709	0.183127846	0.166430715	1.100324817	0.271190623	0.488615235
GRMZM2G056431	113.738842	1.045550795	0.26265683	3.980672407	6.87E-05	0.001463246	446.2597205	-1.394896227	0.274736936	-5.077206746	3.83E-07	1.80E-05
GRMZM2G056495	26.91650133	-0.811039207	0.184116086	-4.405042637	1.06E-05	0.000315041	246.0391397	0.160282041	0.187899608	0.85301956	0.393648457	0.610755706
GRMZM2G056500	19.05766842	1.234517614	0.446833314	2.762814624	0.00573053	0.041972112	2102.512972	-0.817214876	0.328689467	-2.486282517	0.012908544	0.06382425
GRMZM2G056505	150.5040006	-1.458990872	0.284660577	-5.125370324	2.97E-07	1.58E-05	273.7399182	0.012668767	0.38086873	0.033262818	0.973465005	0.989393525
GRMZM2G056645	207.0671566	-0.472158692	0.171073232	-2.759979951	0.005780491	0.04220186	894.007648	0.164530629	0.165170224	0.996127666	0.319188119	0.54085922
GRMZM2G056695	42.61476521	0.486128725	0.169488703	2.868207242	0.00412805	0.033132421	266.6243261	-0.11644097	0.266818882	-0.436404535	0.662543249	0.818627765
GRMZM2G056773	13.33150171	-0.756516226	0.276645605	-2.734604174	0.006245533	0.044536948	74.78130681	0.597013945	0.26488021	2.253901658	0.024202355	0.099921421
GRMZM2G056908	11.6575935	1.268965989	0.34255412	3.704424837	0.000211871	0.003500034	62.37014317	-0.187037942	0.335007769	-0.558309267	0.576633218	0.758919025
GRMZM2G057023	561.3543073	0.925135428	0.229571638	4.029833283	5.58E-05	0.00124697	3583.648475	-1.234822516	0.299136304	-4.127959399	3.66E-05	0.000770291
GRMZM2G057067	72.00548768	1.620824694	0.290700617	5.575580512	2.47E-08	1.82E-06	351.2397446	0.056856127	0.257158629	0.221093602	0.825019552	0.917623081
GRMZM2G057091	86.84905864	-0.473962614	0.135633531	-3.494435421	0.000475066	0.006527262	918.7987923	-0.416390373	0.172359397	-2.415826346	0.015699547	0.073567456
GRMZM2G057140	116.8622134	2.579010571	0.384985644	6.698978544	2.10E-11	3.43E-09	67.44351651	-1.603792072	0.486271876	-3.298138654	0.000973281	0.009624463
GRMZM2G057150	60.98759768	0.455005546	0.150730479	3.018669808	0.002538871	0.02345433	817.5376269	-0.132418495	0.170743068	-0.775542439	0.438019199	0.648996575
GRMZM2G057186	10084.03637	0.590234897	0.172513987	3.421374159	0.000623056	0.008017071	44433.81661	-0.330914267	0.254427994	-1.300620507	0.193388384	0.394360627
GRMZM2G057301	10.91997949	1.108913626	0.331718348	3.342937264	0.000828966	0.009929224	9.936479379	-0.208214841	0.510681633	-0.407719463	0.683479647	NA
GRMZM2G057305	137.5427803	0.453675211	0.160160878	2.832621911	0.004616796	0.035887682	1756.16485	-0.527433394	0.222920264	-2.366018167	0.017980562	0.080840486
GRMZM2G057374	182.6057565	1.036792485	0.248097239	4.178976312	2.93E-05	0.000733612	617.0664653	-1.350759627	0.234265308	-5.765939638	8.12E-09	6.74E-07
GRMZM2G057402	311.9763834	0.497874491	0.176652446	2.818384358	0.004826599	0.037086714	1151.647466	-0.327960091	0.184339532	-1.779108844	0.075221919	0.214173519
GRMZM2G057412	169.9162477	0.443360675	0.15399231	2.87910919	0.003988002	0.032340006	334.0807789	-0.01854847	0.203646293	-0.091081796	0.927427597	0.966976393
GRMZM2G057441	172.7094705	-0.286981593	0.104735717	-2.740054695	0.006142896	0.044026352	1041.746619	-0.049728831	0.164227391	-0.302804732	0.762038677	0.880760503
GRMZM2G057514	5.322603237	-1.709915042	0.423779502	-4.03491682	5.46E-05	0.001224326	58.25141286	1.675273452	0.452816252	3.699676067	0.000215875	0.003056077
GRMZM2G057611	43.29498872	1.276809513	0.370981573	3.441706025	0.000578058	0.007575498	495.0450499	0.978293216	0.241792721	4.045999455	5.21E-05	0.001017197
GRMZM2G057616	215.402145	1.202538872	0.236081446	5.093745786	3.51E-07	1.83E-05	348.8971176	-0.212244273	0.178398693	-1.189718765	0.234156947	0.44623235
GRMZM2G057618	34.63338886	-1.12145314	0.283016583	-3.962499756	7.42E-05	0.001555837	29.41916541	1.160992877	0.393020576	2.954025686	0.003136579	0.022618552
GRMZM2G057823	270.2944294	0.726842431	0.152753885	4.758258231	1.95E-06	7.62E-05	2025.335009	0.116162187	0.2346767	0.494988154	0.620608482	0.7912945
GRMZM2G057930	8.011989041	1.062456297	0.341448904	3.111611383	0.001860693	0.01857256	4.624014364	-0.894268801	0.50305992	-1.777658617	0.07545994	NA
GRMZM2G057942	101.9296821	-0.437604037	0.161299091	-2.712997539	0.00666776	0.046627212	911.5360579	0.641754391	0.166173762	3.861947781	0.000112487	0.001853334
GRMZM2G057973	34.73591455	0.80460267	0.228888356	3.515262574	0.000439319	0.006196293	192.4082512	-0.240571878	0.200359023	-1.200703987	0.229866047	0.440741301
GRMZM2G058070	40.6507603	1.167541009	0.265301227	4.400812699	1.08E-05	0.000320405	59.88766025	-1.476242695	0.282754394	-5.220936364	1.78E-07	9.72E-06
GRMZM2G058075	3.841289436	1.36256667	0.439308839	3.101614509	0.001924684	0.019060419	2.518957577	-0.483558149	0.497752133	-0.97148383	0.331307401	NA
GRMZM2G058138	122.0710177	0.36248225	0.128388582	2.823321542	0.004752888	0.036660668	1107.578683	-0.254221247	0.166177332	-1.529819041	0.126061527	0.299925428
GRMZM2G058173	3.520728174	-1.282316035	0.455077796	-2.817795211	0.004835464	0.03712969	125.5335415	-0.668522211	0.508219169	-1.315421084	0.188368423	0.388347995
GRMZM2G058227	286.7600675	2.138040637	0.404537245	5.285151517	1.26E-07	7.54E-06	2387.046641	-0.601416098	0.23791327	-2.527879585	0.01147537	0.058599974
GRMZM2G058261	253.3785328	0.783285215	0.199621892	3.923844268	8.71E-05	0.00178204	790.0966426	-1.679450535	0.316621135	-5.304290674	1.13E-07	6.47E-06
GRMZM2G058289	106.2176361	-0.559597842	0.164472394	-3.402381564	0.000668013	0.008437707	373.0682014	0.427406278	0.235378621	1.815824546	0.069397291	0.202703822
GRMZM2G058292	33.61419423	-0.734199947	0.188976194	-3.885145178	0.000102269	0.002005872	102.5714989	0.299602042	0.254805327	1.175807609	0.239671765	0.452755806
GRMZM2G058305	302.542646	-0.415676848	0.138797975	-2.994833657	0.002745945	0.02492102	1653.607675	0.342964973	0.155010754	2.212523744	0.026930497	0.107139057
GRMZM2G058366	243.3190803	0.4233303	0.133940158	3.160592805	0.001574484	0.016393416	824.7620698	0.160161588	0.170384272	0.940002187	0.347216439	0.568291458
GRMZM2G058402	17.56441272	1.070121227	0.233211241	4.588634852	4.46E-06	0.000153903	133.6865191	0.2013716	0.294947285	0.682737596	0.494772669	0.696516354
GRMZM2G058407	42.93938755	0.709901434	0.191299957	3.710933571	0.000206496	0.003437107	576.4304953	-1.01910959	0.28178559	-3.616613578	0.000298482	0.003921941
GRMZM2G058450	386.5037868	-0.51893642	0.173941662	-2.983393468	0.002850713	0.02559552	1245.377062	-0.415332619	0.173865478	-2.388815904	0.01690277	0.077381802
GRMZM2G058522	655.0322768	0.928901608	0.186499783	4.980711455	6.34E-07	2.99E-05	4850.077407	-0.051278154	0.213051753	-0.240684027	0.80980002	0.908202863
GRMZM2G058612	100.2588091	-0.42685201	0.152582391	-2.797518159	0.005149687	0.038962534	445.3463932	0.257400014	0.212565685	1.210919885	0.225926111	0.436101827
GRMZM2G058681	15.01126397	-1.261400204	0.405037798	-3.114277754	0.001843958	0.018454216	516.7236949	0.303116991	0.243061428	1.247079775	0.212368248	0.419852657
GRMZM2G058734	44.02709751	-0.927669188	0.231632652	-4.004915449	6.20E-05	0.001350121	211.6380594	0.703901989	0.199720897	3.524428344	0.000424398	0.005158399
GRMZM2G058870	85.76041396	-0.646325445	0.19943293	-3.24081608	0.001191881	0.013187961	514.3192824	0.593841065	0.19635563	3.024313918	0.002491977	0.019111134
GRMZM2G058923	35.83996747	-0.87285945	0.270903092	-3.222035766	0.001272832	0.013876441	506.6380934	-0.220448524	0.179185646	-1.230280041	0.218592256	0.427754648
GRMZM2G058948	83.14480953	0.875774387	0.275775694	3.175676484	0.001494876	0.015737795	571.862825	0.222608152	0.255805069	0.870225728	0.384177059	0.602867143
GRMZM2G059037	92.80428194	2.209939447	0.337264302	6.5525448	5.66E-11	8.34E-09	219.6975516	-0.631276644	0.197906366	-3.189774312	0.001423839	0.012658989
GRMZM2G059129	38.2312962	-1.106578637	0.277488435	-3.987836956	6.67E-05	0.001429148	505.9329988	0.976530701	0.380880145	2.563879253	0.010350955	0.054261705
GRMZM2G059151	146.1894942	2.424254001	0.276354196	8.772271355	1.75E-18	1.10E-15	1235.101539	-1.011363919	0.304358782	-3.322933261	0.000890762	0.009013313
GRMZM2G059179	102.0015452	-0.382647025	0.131791417	-2.90342902	0.003691006	0.030800905	699.8601607	0.702353673	0.224058871	3.134683625	0.001720395	0.014429123
GRMZM2G059214	102.9527629	-0.985935017	0.274062697	-3.597479804	0.000321315	0.004833146	490.0382142	0.750332464	0.262208148	2.861590957	0.004215205	0.028092584
GRMZM2G059314	478.222348	0.831739575	0.297712278	2.79376981	0.005209755	0.039312173	1681.223478	-1.390453524	0.169106561	-8.222351136	2.00E-16	8.51E-14
GRMZM2G059556	44.47592575	1.08578796	0.223363363	4.861083514	1.17E-06	4.99E-05	432.2389519	-0.193127425	0.186999557	-1.032769426	0.301711815	0.522393244
GRMZM2G059565	12.56088885	1.296971834	0.418271505	3.100789364	0.001930055	0.019088626	28.57737285	-1.421390188	0.380323104	-3.737322744	0.00018599	0.00272905
GRMZM2G059637	33.27809377	-1.037790439	0.257080339	-4.036833173	5.42E-05	0.001218754	45.73509292	0.842019026	0.332042006	2.535881038	0.011216483	0.057650776
GRMZM2G059706	7.60159905	1.421913308	0.402444584	3.533190321	0.000410577	0.005854517	118.2200413	0.543474768	0.292194914	1.859973398	0.06288929	0.190557865
GRMZM2G059753	113.6397637	0.851468008	0.172422629	4.938261357	7.88E-07	3.55E-05	502.0962563	-0.212044067	0.279212666	-0.759435703	0.447591963	0.658308138
GRMZM2G059985	16.56896694	-0.877162857	0.279464017	-3.138732734	0.001696801	0.017333032	38.65282861	1.185882331	0.35896928	3.303576087	0.000954601	0.00950144
GRMZM2G059991	109.983215	0.655893775	0.196822651	3.332410013	0.000860973	0.010210223	1248.009223	-0.293660344	0.18084662	-1.623808859	0.104416609	0.266606239
GRMZM2G060029	9.681771127	2.018960352	0.44834039	4.503186415	6.69E-06	0.000215831	6.137880172	-0.730118485	0.506657105	-1.441050521	0.14957041	NA
GRMZM2G060045	83.40793359	-0.738755969	0.1360247	-5.431042825	5.60E-08	3.65E-06	422.1824207	0.788541633	0.255273692	3.089004699	0.002008283	0.016193867
GRMZM2G060057	50.89753764	0.973179213	0.32177126	3.024444173	0.002490904	0.023095812	42.13949743	-1.737646656	0.423339228	-4.104619987	4.05E-05	0.00083422
GRMZM2G060070	6.080316737	-1.355328846	0.400469	-3.38435396	0.00071346	0.008892974	60.23773449	0.329676996	0.391197182	0.842738679	0.39937461	0.615504581
GRMZM2G060079	744.8119966	0.641993567	0.164104754	3.912096091	9.15E-05	0.001854315	7137.583476	-0.024587834	0.159768222	-0.153896899	0.87769103	0.942881916
GRMZM2G060160	137.694659	-0.307708937	0.110215761	-2.79187781	0.005240314	0.039450962	681.5741255	-0.239429903	0.1956291	-1.223897173	0.22099102	0.430669886
GRMZM2G060257	90.38389263	0.839907158	0.142588624	5.890421952	3.85E-09	3.53E-07	643.5643286	0.079308631	0.158819418	0.499363567	0.617523281	0.789162402
GRMZM2G060276	34.72109007	-0.776473077	0.203557992	-3.814505493	0.000136456	0.002501838	135.6694727	0.667890253	0.263555669	2.534152482	0.011271967	0.057894083
GRMZM2G060284	80.92937391	0.33186423	0.110985907	2.990147483	0.002788428	0.025185728	556.8091114	-0.101885288	0.160243301	-0.635816207	0.524896222	0.719533345
GRMZM2G060296	582.0484187	-0.29310935	0.101690586	-2.882364631	0.003947027	0.032160536	4198.825945	0.122268229	0.217108293	0.563167012	0.573321164	0.756635899
GRMZM2G060311	138.3116105	2.608381395	0.413909237	6.301819726	2.94E-10	3.61E-08	112.7839469	-2.740818655	0.422780744	-6.48283701	9.00E-11	1.18E-08
GRMZM2G060470	351.5785981	0.441738168	0.164277302	2.688978721	0.007167099	0.048911247	3402.47303	-0.593302843	0.187011904	-3.172540526	0.001511115	0.013171286
GRMZM2G060507	19.4065593	1.099680416	0.299137629	3.676168786	0.000236763	0.003830395	68.12548348	-0.480287044	0.313386664	-1.53257014	0.125381803	0.299004844
GRMZM2G060647	1196.374821	0.796271171	0.23271202	3.421701944	0.000622305	0.008016502	11057.44855	-0.334311344	0.214357635	-1.559596153	0.118855346	0.289246019
GRMZM2G060732	69.29514631	1.838404834	0.336769	5.458949106	4.79E-08	3.19E-06	70.48709866	-1.145157205	0.410127439	-2.792198462	0.005235124	0.032683114
GRMZM2G060742	488.4931695	0.963332905	0.199288731	4.833855391	1.34E-06	5.58E-05	2305.436889	-0.015713835	0.343704463	-0.045719032	0.963534195	0.984568674
GRMZM2G060837	9.080446908	1.570365159	0.352968716	4.449020804	8.63E-06	0.000267265	25.07054492	-0.745512079	0.444384307	-1.677629176	0.093419513	0.248249286
GRMZM2G060856	76.92272369	0.429390874	0.154276648	2.783252556	0.00538169	0.040168021	1023.43175	-0.027667279	0.182180378	-0.151867505	0.879291438	0.94374212
GRMZM2G060866	5.707666969	1.276632779	0.439267672	2.906275282	0.003657595	0.030623421	0.234371565	-0.040267725	0.249687703	-0.161272358	0.871878893	NA
GRMZM2G060870	72.98825063	0.449843322	0.167056489	2.692761738	0.007086289	0.048560607	933.2648712	-0.385101672	0.190310265	-2.023546507	0.043016834	0.148065692
GRMZM2G060919	41.55352314	1.200535894	0.270446325	4.439091169	9.03E-06	0.000277473	39.29646827	-0.337807863	0.389947378	-0.866290894	0.386330659	0.604341452
GRMZM2G060977	158.2932104	0.333166145	0.112491805	2.961692597	0.003059531	0.026864692	1061.142789	-0.209304862	0.18761568	-1.115604314	0.264591545	0.480829503
GRMZM2G061023	170.0285817	-0.803456229	0.177764951	-4.519767394	6.19E-06	0.000203396	371.7318603	0.448750988	0.182666661	2.456666068	0.014023297	0.067856717
GRMZM2G061446	107.6629068	0.406919941	0.132352644	3.074513123	0.002108464	0.02033911	532.4564976	0.200693203	0.16183949	1.240075607	0.21494743	0.4232249
GRMZM2G061472	35.06083157	-0.592270902	0.205142231	-2.887123238	0.003887819	0.031869166	181.0864683	-0.242779284	0.200651785	-1.209953276	0.226296822	0.436382543
GRMZM2G061624	28.72018236	-0.780421633	0.241106191	-3.236837794	0.001208621	0.013351766	468.1795604	0.787124853	0.196728625	4.001069261	6.31E-05	0.001183427
GRMZM2G061681	138.7688757	-0.369533184	0.128451406	-2.876832547	0.004016887	0.032527756	813.3269327	0.370118272	0.17572686	2.10621342	0.035185818	0.128938061
GRMZM2G061723	116.2340793	0.928875374	0.339259715	2.737947749	0.00618239	0.044225617	469.1085076	1.302397508	0.33006925	3.945831089	7.95E-05	0.001415229
GRMZM2G061732	21.78010721	0.782984264	0.231643029	3.380133084	0.000724507	0.008981359	236.7566825	-1.029153487	0.262197941	-3.925101333	8.67E-05	0.001513759
GRMZM2G061906	703.0162345	0.430912683	0.150371677	2.865650587	0.004161533	0.033318686	4171.294965	-0.224474655	0.221804787	-1.012037017	0.311520354	0.532479272
GRMZM2G061988	176.6303034	0.461279568	0.122195959	3.774916722	0.000160061	0.002823093	1107.615703	-0.411467652	0.199361498	-2.063927364	0.039024604	0.138713663
GRMZM2G062042	126.9344127	-1.211988401	0.335545772	-3.611991274	0.000303855	0.004638128	370.4862342	0.21537005	0.2118348	1.016688709	0.309301539	0.530216228
GRMZM2G062156	12.22454178	1.095444167	0.352848264	3.104575757	0.001905521	0.018902992	45.88074638	-1.366807566	0.408928077	-3.342415555	0.000830526	0.008536452
GRMZM2G062197	9.878117737	2.127665986	0.423831381	5.020076565	5.17E-07	2.52E-05	7.569737421	0.044305295	0.483853312	0.091567619	0.92704158	NA
GRMZM2G062429	39.95607131	1.342378295	0.235482966	5.700532478	1.19E-08	9.34E-07	388.6253325	-0.278640781	0.187345948	-1.487306149	0.136933971	0.316503932
GRMZM2G062458	127.8099065	-0.806071023	0.185749036	-4.339570432	1.43E-05	0.000405557	426.7399904	0.136102245	0.28963258	0.46991345	0.638416854	0.80244354
GRMZM2G062470	211.5864804	-0.518647634	0.148357984	-3.49591993	0.00047243	0.00650378	673.8369196	-0.350359585	0.238803443	-1.467146292	0.142336264	0.324522419
GRMZM2G062488	283.7781566	0.814266441	0.240059528	3.391935516	0.000694008	0.008683896	912.7615925	-0.486678969	0.210449763	-2.312566016	0.020746512	0.089719195
GRMZM2G062499	225.5371382	0.488085862	0.174713149	2.793641263	0.005211826	0.039314731	1204.858283	-0.083651283	0.262264742	-0.318957412	0.749758807	0.873892171
GRMZM2G062576	31.89347534	-1.007234552	0.296658637	-3.395264541	0.000685623	0.008616985	122.2982563	1.166248789	0.26425455	4.41335367	1.02E-05	0.000280359
GRMZM2G062591	62.44123855	-0.601856754	0.211571384	-2.844698282	0.004445351	0.034865437	152.4970699	0.352432954	0.212072593	1.661850544	0.096542745	0.253421734
GRMZM2G062716	2.255170988	-1.241366552	0.460270073	-2.697039467	0.006995898	0.048133643	0.678512108	-0.180996351	0.311762472	-0.580558492	0.561538054	NA
GRMZM2G062738	3022.921897	-0.52845668	0.18154866	-2.910826653	0.003604739	0.030303843	8020.327372	-0.097372683	0.27087508	-0.359474495	0.719240155	0.85603752
GRMZM2G062841	35.22278325	0.451307894	0.164295657	2.746925283	0.006015684	0.043306054	376.3600384	-0.053075869	0.174202436	-0.304679256	0.76061045	0.87978645
GRMZM2G062885	368.97627	-1.160330385	0.179768531	-6.454580102	1.09E-10	1.49E-08	2441.593302	-1.313436307	0.155631382	-8.439405262	3.19E-17	1.45E-14
GRMZM2G063001	20.98206057	0.975693035	0.274484702	3.554635382	0.000378504	0.005521385	194.9006713	-0.428535258	0.254196603	-1.685841796	0.091826275	0.245537233
GRMZM2G063048	194.7610673	-0.548348816	0.140866767	-3.892676954	9.91E-05	0.00196711	637.6516875	-1.184062435	0.268318371	-4.412901101	1.02E-05	0.000280584
GRMZM2G063163	23.58341781	-0.624950204	0.222010359	-2.814959659	0.004878336	0.037314898	403.9255452	-0.025120742	0.169978577	-0.147787697	0.882510319	0.945086598
GRMZM2G063244	58.68397681	-0.901157641	0.303304696	-2.971129866	0.002967063	0.026307185	513.3933915	0.081798246	0.398841692	0.205089506	0.837502195	0.923292146
GRMZM2G063298	7.001095715	-1.085275278	0.404695475	-2.68170846	0.007324726	0.049599235	2.922580269	0.267478608	0.50808984	0.526439592	0.598582813	NA
GRMZM2G063473	192.3344499	-0.554554268	0.145934519	-3.800021223	0.000144684	0.002602243	1275.098162	-0.560017713	0.18673783	-2.99895159	0.002709103	0.02028735
GRMZM2G063717	651.4216648	1.30516826	0.352230407	3.705438927	0.000211025	0.003488598	6971.972916	0.218668955	0.201409981	1.085690759	0.277615831	0.495524045
GRMZM2G063747	26.44252956	-1.040331589	0.275965639	-3.769786677	0.000163387	0.002865967	20.46011421	0.649582383	0.414553123	1.566946061	0.1171273	0.286666747
GRMZM2G063756	521.6575565	1.522369178	0.311273121	4.890782654	1.00E-06	4.38E-05	2268.727582	-0.344578631	0.260875225	-1.320856093	0.186549352	0.386064084
GRMZM2G063792	412.6225978	0.539137457	0.121462632	4.438710483	9.05E-06	0.000277589	2241.157721	-0.234772042	0.215987782	-1.086969086	0.277050472	0.495031518
GRMZM2G063827	7.349700042	1.579990866	0.406713274	3.88477821	0.000102423	0.002005872	54.25539507	-0.36409812	0.415614818	-0.876047013	0.381004477	0.60045945
GRMZM2G063851	225.2500164	0.719537636	0.180595419	3.984251864	6.77E-05	0.001446795	1769.681386	-0.138758533	0.222581877	-0.623404454	0.533018772	0.725760648
GRMZM2G063868	16.12284057	0.637245729	0.219424569	2.904167625	0.00368231	0.030739633	72.32444483	-0.144808562	0.281346278	-0.514698696	0.606763585	0.78121865
GRMZM2G063931	38.71208935	0.762635571	0.257195919	2.96519313	0.00302493	0.026695122	480.9923925	-0.149749737	0.167821983	-0.892312998	0.372225189	0.592260606
GRMZM2G064042	43.63484693	1.126871198	0.209737118	5.372779068	7.75E-08	4.94E-06	349.8425118	-0.871742739	0.259297103	-3.361945545	0.000773954	0.008096514
GRMZM2G064091	87.4074191	2.902453342	0.377454882	7.689537164	1.48E-14	4.72E-12	3198.637836	-0.126419823	0.333515836	-0.379051935	0.704649298	0.846897967
GRMZM2G064163	299.4768778	1.086466883	0.24439575	4.445522815	8.77E-06	0.00027061	3128.20674	-0.443300958	0.249808603	-1.774562413	0.075970168	0.215813989
GRMZM2G064406	225.6669497	2.199002198	0.358038924	6.14179646	8.16E-10	9.19E-08	292.009348	-1.364533759	0.439440471	-3.105161786	0.00190175	0.015569492
GRMZM2G064466	295.6412729	-0.643275476	0.209816313	-3.065898297	0.002170171	0.02077543	638.6819747	0.59348345	0.188687119	3.145331025	0.00165899	0.014091501
GRMZM2G064473	49.41110173	0.637115529	0.231979308	2.746432583	0.006024727	0.043357402	148.2490365	0.414728747	0.227628194	1.821956851	0.068461533	0.200848136
GRMZM2G064594	101.1182658	-0.528934927	0.137498262	-3.846848103	0.000119647	0.00226124	312.3153784	0.262765925	0.198210178	1.325693398	0.184941275	0.383853971
GRMZM2G064657	442.5408916	1.289053111	0.236005558	5.461960816	4.71E-08	3.16E-06	1409.857139	-0.319239013	0.259303562	-1.231140096	0.218270471	0.427399563
GRMZM2G064695	202.530446	0.490950527	0.137437103	3.57218331	0.000354017	0.005231438	1328.782148	0.072028778	0.154206666	0.467092504	0.640433697	0.803746551
GRMZM2G064701	22.08629999	-1.133046528	0.329404054	-3.439686047	0.000582389	0.007621205	71.49863689	-0.139477752	0.328813612	-0.424184847	0.671431011	0.825164188
GRMZM2G064799	383.7128122	0.486842645	0.159633546	3.049751489	0.002290308	0.021606571	3275.86223	0.011314493	0.145164695	0.077942459	0.937873824	0.972400425
GRMZM2G064841	349.2194316	2.04633009	0.186146237	10.99313165	4.12E-28	1.04E-24	1385.835751	-1.540658011	0.276960246	-5.562740613	2.66E-08	1.88E-06
GRMZM2G064896	70.37773757	0.590353337	0.16325935	3.6160461	0.000299137	0.004600661	562.4085823	-0.706746447	0.16656893	-4.242966831	2.21E-05	0.000516797
GRMZM2G064914	563.8193307	1.065614575	0.205681542	5.180895489	2.21E-07	1.23E-05	2423.902051	-0.509515577	0.259147606	-1.966121107	0.049284623	0.162755291
GRMZM2G064949	16.37532614	-0.91899258	0.332498543	-2.763899567	0.005711512	0.04187335	75.92525277	0.068307869	0.278680896	0.245111415	0.806370165	0.906370588
GRMZM2G064962	686.8845654	2.932661305	0.235607362	12.44723966	1.45E-35	6.57E-32	1687.251121	-2.179281522	0.26949669	-8.086487144	6.14E-16	2.42E-13
GRMZM2G065030	79.6095076	0.936368354	0.319255871	2.932971444	0.003357348	0.028805082	477.0351651	-0.603113614	0.295109415	-2.043694927	0.040983695	0.143331527
GRMZM2G065088	19.07392604	1.404135451	0.447297906	3.139150516	0.001694384	0.017316343	7.709643175	-1.789306991	0.509837884	-3.50956068	0.000448848	NA
GRMZM2G065230	15.15558535	1.545953003	0.457622382	3.378228568	0.000729544	0.00903393	60.32362505	-2.830240657	0.394374218	-7.17653571	7.15E-13	1.45E-10
GRMZM2G065276	102.6129099	0.308060633	0.109509103	2.813105251	0.004906559	0.03744757	824.602327	0.117213483	0.222947217	0.525745442	0.599065086	0.776457081
GRMZM2G065461	46.57507332	-0.591046818	0.22048319	-2.680688802	0.007347081	0.049720941	323.8888942	-0.040907577	0.221021486	-0.185084165	0.853163022	0.931740376
GRMZM2G065557	66.48233344	1.137948342	0.2792386	4.075182807	4.60E-05	0.001074782	275.0162984	-0.739083277	0.345618672	-2.13843561	0.032481405	0.122027121
GRMZM2G065585	18.17043745	1.456443887	0.421210531	3.457757536	0.000544691	0.007255183	221.8847393	0.61249976	0.508533199	1.204443999	0.228418015	0.438845821
GRMZM2G065612	134.6119697	-0.938738365	0.216591878	-4.334134659	1.46E-05	0.000413637	306.6267509	0.67431811	0.192206132	3.508306951	0.000450968	0.005422812
GRMZM2G065669	61.34339034	0.483254275	0.164549247	2.936836749	0.003315786	0.028573163	722.0255214	-0.195872884	0.189170449	-1.035430666	0.300467831	0.521192267
GRMZM2G065839	165.6859513	0.359134099	0.123557088	2.906624831	0.003653511	0.03061187	1005.241618	-0.335753665	0.199718092	-1.681137951	0.092736122	0.247223182
GRMZM2G065896	96.00240872	0.740800432	0.164632039	4.499734301	6.80E-06	0.000218435	569.9611208	-0.752767677	0.210397426	-3.577836911	0.00034645	0.004388772
GRMZM2G065899	69.81971841	1.092239029	0.202437145	5.39544771	6.84E-08	4.40E-06	708.9306853	-0.267020015	0.176761904	-1.510619699	0.130885372	0.307425679
GRMZM2G065989	588.1500916	1.736413874	0.35611551	4.875984967	1.08E-06	4.69E-05	1241.077823	-1.134937974	0.307107001	-3.695578317	0.000219387	0.00309347
GRMZM2G066234	8.415735151	-0.993324192	0.316685636	-3.136625344	0.001709044	0.017403263	163.3578873	-0.22775815	0.289313523	-0.787236447	0.431143465	0.643041762
GRMZM2G066291	197.2183629	-1.468964625	0.248550912	-5.910115616	3.42E-09	3.23E-07	605.9405136	0.52938229	0.287094	1.843933659	0.065192809	0.194911049
GRMZM2G066400	69.83306152	0.9977668	0.307568702	3.244045294	0.00117845	0.013098649	343.0249799	-0.387882616	0.201100607	-1.928798834	0.053755841	0.172316121
GRMZM2G066413	377.8942522	1.249454528	0.213245744	5.859223742	4.65E-09	4.03E-07	4103.576352	-0.465301719	0.287770309	-1.616920522	0.105895438	0.268839552
GRMZM2G066489	759.2469437	-0.681282158	0.164874647	-4.132122003	3.59E-05	0.000878184	2299.85697	0.512906961	0.217160815	2.361876204	0.018182713	0.081525855
GRMZM2G066496	186.3638231	1.010394506	0.152079691	6.643849037	3.06E-11	4.88E-09	1849.069467	-0.79521838	0.15742765	-5.051325984	4.39E-07	2.01E-05
GRMZM2G066500	31.71108373	-1.346933172	0.353585452	-3.80935687	0.000139329	0.002534041	45.0219469	1.612905628	0.390349882	4.131948553	3.60E-05	0.00075929
GRMZM2G066528	12.96269536	1.294022571	0.313219262	4.131363328	3.61E-05	0.000878949	117.5038129	-0.00797955	0.377991436	-0.021110398	0.98315759	0.993173173
GRMZM2G066575	140.5981814	-0.504287785	0.122232036	-4.125659689	3.70E-05	0.000896458	475.8519311	0.063495614	0.208573415	0.304428125	0.760801743	0.87978645
GRMZM2G066578	293.7209185	1.159162286	0.278285587	4.165369463	3.11E-05	0.000768589	3395.602119	-0.007562571	0.219948172	-0.034383423	0.972571402	0.98876823
GRMZM2G066609	2.218810187	1.268473957	0.45541792	2.785296538	0.005347879	0.039995439	29.84722532	-1.035129855	0.508904242	-2.034036602	0.041947905	0.145585111
GRMZM2G066618	8.228641522	-1.228465522	0.430334395	-2.854676586	0.004308067	0.034118812	11.44392957	0.613178036	0.488805256	1.254442395	0.209681251	NA
GRMZM2G066636	318.4156594	2.303706166	0.344430485	6.688450265	2.26E-11	3.66E-09	1765.492087	1.369618578	0.183306787	7.471728687	7.91E-14	2.20E-11
GRMZM2G066672	21.49305065	1.146178278	0.281994014	4.064548262	4.81E-05	0.001107927	65.11086069	-0.792498524	0.356419026	-2.223502303	0.026181948	0.10506289
GRMZM2G066775	15.45485326	-0.979898419	0.35572968	-2.7546153	0.005876118	0.042584971	9.758653394	-0.663465536	0.510801563	-1.298871389	0.19398807	NA
GRMZM2G067019	17.04265024	-0.677541889	0.233254682	-2.904730077	0.003675699	0.030703732	96.97309705	0.150700217	0.265190034	0.568272551	0.569849914	0.754655579
GRMZM2G067036	155.1943292	0.736604753	0.199249526	3.696895881	0.000218252	0.003581981	411.1376038	0.083289855	0.227722422	0.365751666	0.71455039	0.853027286
GRMZM2G067156	53.79091362	-2.077427098	0.299715426	-6.931331917	4.17E-12	7.76E-10	24.02137115	-0.760524475	0.377437418	-2.014968414	0.043907959	0.150235545
GRMZM2G067238	2.12878898	-1.554681508	0.461579584	-3.368176501	0.000756671	0.009262813	3.648318286	-0.01839564	0.501718696	-0.036665247	0.970751919	NA
GRMZM2G067277	44.72177619	0.719544195	0.262967475	2.736247881	0.006214419	0.044426738	314.4895013	0.083777638	0.267589816	0.31308231	0.754218129	0.876671892
GRMZM2G067299	35.43498873	0.721686936	0.239704809	3.010731994	0.002606188	0.023910772	542.4937107	0.211497748	0.243982082	0.866857704	0.386019981	0.604165761
GRMZM2G067402	5.960012034	2.110532026	0.443587035	4.75787582	1.96E-06	7.62E-05	56.63744051	-0.925910627	0.504141773	-1.83660763	0.06626784	0.196745627
GRMZM2G067417	123.349332	0.61558716	0.190252838	3.235626688	0.00121376	0.013386748	1229.480409	-0.342683956	0.176533638	-1.941182203	0.052236181	0.169154627
GRMZM2G067520	48.464608	1.106165808	0.252594905	4.379208714	1.19E-05	0.000346169	315.3335942	-0.871532733	0.272718757	-3.195719805	0.001394825	0.012473854
GRMZM2G067546	618.2764695	-0.509739062	0.163386555	-3.119834806	0.001809525	0.018157646	2580.33214	0.566799416	0.211431606	2.680769574	0.007345308	0.041995698
GRMZM2G067555	17.7688919	-1.772787432	0.349619484	-5.070619676	3.97E-07	2.01E-05	17.89038782	0.331169905	0.441374622	0.750314785	0.45306514	0.662552218
GRMZM2G067624	11.15530777	-1.25633999	0.308149028	-4.077053235	4.56E-05	0.001068377	77.17097786	0.762589484	0.371244555	2.054143214	0.039961833	0.140870746
GRMZM2G067702	12.26648683	-1.250479497	0.258033573	-4.846189134	1.26E-06	5.30E-05	38.44258085	-0.843226971	0.510948615	-1.65031658	0.098878203	0.257711893
GRMZM2G067747	197.9596029	0.484694491	0.14145501	3.426492215	0.000611431	0.007925909	1011.765705	0.429083474	0.180980887	2.370877288	0.017745922	0.080072604
GRMZM2G067752	398.6933825	0.629447374	0.144797934	4.347074286	1.38E-05	0.00039341	3272.444833	-0.93824896	0.238821263	-3.928665932	8.54E-05	0.001495611
GRMZM2G067764	20.23254472	-0.65633472	0.206908742	-3.172097577	0.001513421	0.015903537	55.91661017	0.576237894	0.322388074	1.787404497	0.073872135	0.211829714
GRMZM2G067789	131.3959088	0.59547584	0.191586741	3.108126568	0.001882774	0.018743512	1145.341397	-0.080860431	0.218288565	-0.370429072	0.711062816	0.850815324
GRMZM2G067877	171.0780047	0.445562919	0.118469225	3.761001389	0.000169234	0.002942986	1321.540615	-0.043320596	0.165721589	-0.261405867	0.793779533	0.900036145
GRMZM2G067921	11.41752337	-1.244763692	0.310354456	-4.010780799	6.05E-05	0.001322083	0.77349215	0.051446493	0.320073142	0.160733551	0.872303263	NA
GRMZM2G068024	74.72630251	-0.702122181	0.139256138	-5.041947797	4.61E-07	2.29E-05	457.4501027	0.234818919	0.227540543	1.031987164	0.302078131	0.522584878
GRMZM2G068028	21.02611914	-0.913385325	0.269247386	-3.392364691	0.000692921	0.008675086	330.1693352	0.384145224	0.216859306	1.771402996	0.076493711	0.216637342
GRMZM2G068112	46.90767819	-0.539285175	0.194319823	-2.775245296	0.005516009	0.040822421	286.3333379	-0.120393834	0.228685554	-0.526460161	0.598568525	0.776030073
GRMZM2G068128	29.63844703	-0.860789224	0.224821751	-3.828763104	0.000128789	0.002395289	149.3663139	1.123302982	0.254395049	4.415585072	1.01E-05	0.000279205
GRMZM2G068217	667.0785331	-0.52696501	0.117587275	-4.481479922	7.41E-06	0.00023565	1638.25534	0.01136204	0.159219917	0.071360668	0.943110712	0.975079792
GRMZM2G068323	12.81280565	-0.963965651	0.265024909	-3.637264344	0.000275549	0.004319346	168.7596469	0.651647866	0.343843888	1.895185254	0.058067863	0.181605815
GRMZM2G068455	131.8733516	1.095842701	0.221776297	4.941207489	7.76E-07	3.50E-05	1891.12302	-0.868591461	0.217342503	-3.99641786	6.43E-05	0.001203732
GRMZM2G068476	20.84917423	-2.020194469	0.315860973	-6.395834375	1.60E-10	2.12E-08	106.1541415	0.141721817	0.270815957	0.52331413	0.60075567	0.77778655
GRMZM2G068510	39.8941694	-1.321456347	0.384443862	-3.437319405	0.000587502	0.007677103	55.4601797	1.300431402	0.460769127	2.822305852	0.004767968	0.030572355
GRMZM2G068557	7275.165708	-1.04279962	0.200348681	-5.204923804	1.94E-07	1.10E-05	36735.04764	0.70539603	0.30901037	2.282758438	0.022444601	0.094718706
GRMZM2G068657	160.801064	-0.462350535	0.167838274	-2.754738382	0.005873908	0.042584971	421.7253535	0.358346297	0.17917589	1.999969402	0.045503568	0.154038753
GRMZM2G068665	47.2168498	-0.629355962	0.208416127	-3.019708558	0.00253018	0.023402621	970.0091728	0.212356604	0.213363996	0.995278529	0.319600818	0.541343404
GRMZM2G068707	19.49335374	1.524272502	0.447352549	3.407318246	0.000656046	0.008337586	74.52171731	-0.934756377	0.507153492	-1.843142938	0.065308144	0.195091722
GRMZM2G068913	60.40953438	0.51380446	0.185604226	2.768279956	0.005635303	0.041502303	186.4640849	0.118425737	0.215898967	0.548523868	0.583332245	0.764156281
GRMZM2G068943	395.7688571	0.735149927	0.239742573	3.066413768	0.002166433	0.020748394	1193.256841	-0.548285126	0.171187219	-3.20283914	0.0013608	0.01222083
GRMZM2G068959	171.4924731	0.596580977	0.180528393	3.304637933	0.000950992	0.011069543	650.5161065	-0.993203978	0.213240268	-4.657675531	3.20E-06	0.000110779
GRMZM2G068963	366.6944857	0.980765364	0.265998527	3.68710826	0.000226817	0.003703187	2184.425752	-1.289287106	0.26859409	-4.800132063	1.59E-06	6.14E-05
GRMZM2G068967	4.844346328	1.92627572	0.434686753	4.431411136	9.36E-06	0.000285996	54.04788737	1.54561309	0.455177579	3.395626588	0.000684717	0.007376537
GRMZM2G068984	382.5455308	0.345621592	0.1157432	2.986107102	0.002825537	0.025439917	1735.851673	-0.391589597	0.208433947	-1.87872275	0.06028236	0.185805972
GRMZM2G069024	534.9322802	-0.600356248	0.140229346	-4.281245443	1.86E-05	0.000506414	2204.877151	-0.42535925	0.227473361	-1.869929945	0.061493547	0.188112127
GRMZM2G069106	174.8262219	-1.178870044	0.143342636	-8.224140985	1.97E-16	8.11E-14	1146.179079	-0.387711541	0.209098944	-1.854201332	0.063710362	0.192013699
GRMZM2G069126	2.519974599	1.27092217	0.456101246	2.786491335	0.005328204	0.039890996	7.262004129	-0.097606068	0.501272477	-0.194716591	0.845614823	NA
GRMZM2G069146	5.78026577	1.840655138	0.446143075	4.125705943	3.70E-05	0.000896458	14.81758734	0.60308432	0.503104915	1.198724764	0.230634985	0.441672316
GRMZM2G069528	70.63443585	-0.650094832	0.229006036	-2.838767236	0.004528818	0.035397765	893.1651746	0.675501384	0.254526905	2.653948839	0.007955589	0.044506207
GRMZM2G069631	140.5603086	-0.320512931	0.112492896	-2.849183744	0.004383156	0.034532564	677.982862	0.359881627	0.201868842	1.782749748	0.074627049	0.213163008
GRMZM2G069694	100.3105778	1.472441407	0.257886203	5.709655622	1.13E-08	8.92E-07	363.1494389	-0.492793552	0.338799225	-1.454529752	0.145799491	0.329389122
GRMZM2G069726	91.02194237	-0.948021042	0.196552828	-4.823237851	1.41E-06	5.82E-05	907.7256217	-0.154429817	0.218722062	-0.706055049	0.480153904	0.684864368
GRMZM2G069928	93.17570442	-0.669803479	0.189895078	-3.527229279	0.000419933	0.005960999	363.0963202	-0.373040663	0.315820462	-1.181179524	0.237531414	0.450228462
GRMZM2G070015	80.65084112	-0.917585732	0.237120429	-3.869703407	0.000108968	0.00209962	451.682656	-0.252647627	0.180611931	-1.398842402	0.161860248	0.352236449
GRMZM2G070034	334.0227331	-1.506346228	0.212824913	-7.077866053	1.46E-12	2.91E-10	1380.11522	0.09717393	0.248134657	0.391617724	0.69534069	0.840969897
GRMZM2G070038	179.5472744	-0.406192109	0.140578301	-2.889436745	0.003859326	0.031704304	865.0868109	0.028523292	0.189353241	0.150635351	0.880263374	0.943977422
GRMZM2G070199	88.0217401	1.004834523	0.168255059	5.972090994	2.34E-09	2.38E-07	1733.938827	-0.927110305	0.155811871	-5.950190444	2.68E-09	2.53E-07
GRMZM2G070218	230.7305623	1.156679604	0.25464337	4.542351152	5.56E-06	0.000185418	1743.420471	-0.391363248	0.264043086	-1.482194646	0.138288511	0.318392122
GRMZM2G070323	243.1819336	-0.506295809	0.118181441	-4.284055121	1.84E-05	0.000501865	637.0190515	0.525734913	0.183898797	2.858827364	0.004252101	0.028267789
GRMZM2G070360	233.4379776	0.360876941	0.124567142	2.897047608	0.003766926	0.031239197	2468.298467	-0.27103798	0.18425669	-1.470980399	0.141296418	0.323052197
GRMZM2G070422	58.8152466	0.715053609	0.213320745	3.352011591	0.000802267	0.009655274	663.2596508	-0.488173356	0.237047936	-2.059386657	0.039457213	0.139646046
GRMZM2G070475	92.97580192	-0.634628378	0.234873577	-2.701999886	0.006892379	0.047609011	1149.48697	0.028060853	0.333813882	0.084061373	0.933007636	0.969529461
GRMZM2G070515	3.407969613	-1.327411228	0.424657905	-3.125836615	0.001773	0.01789398	14.12461041	0.648815784	0.439852716	1.475075087	0.140192357	0.32131811
GRMZM2G070605	9744.251629	-0.482819674	0.175936525	-2.744283341	0.006064317	0.043573241	61698.90459	-0.8359501	0.233088275	-3.586409913	0.000335262	0.004282673
GRMZM2G070659	523.0929715	-1.030368916	0.283852963	-3.62993892	0.000283488	0.004409073	1660.723495	1.006063689	0.279923796	3.594062756	0.000325561	0.004183827
GRMZM2G070837	3.405050658	2.336488994	0.460143968	5.077734705	3.82E-07	1.95E-05	49.72412302	-1.946430706	0.435442865	-4.470002525	7.82E-06	0.000227817
GRMZM2G070847	1421.471958	1.466243389	0.205012853	7.151958355	8.55E-13	1.80E-10	2043.006257	-2.222320297	0.334128693	-6.651090872	2.91E-11	4.46E-09
GRMZM2G071021	503.6478985	1.449393544	0.265848808	5.451946745	4.98E-08	3.30E-06	6091.467955	-1.024293151	0.253839738	-4.035196213	5.46E-05	0.001057408
GRMZM2G071076	47.57257655	-0.714501092	0.225298627	-3.171351296	0.001517315	0.015922341	130.8425982	-0.400300275	0.263737475	-1.517798239	0.129065269	0.304566543
GRMZM2G071119	29.42408512	-1.165548073	0.209754602	-5.556722284	2.75E-08	2.01E-06	300.4306006	0.497016993	0.25794791	1.926811475	0.054003129	0.172900842
GRMZM2G071162	32.26339725	-0.598796077	0.205014955	-2.920743399	0.003491973	0.029643417	283.317567	-0.030275848	0.265308214	-0.114115756	0.909146032	0.958273268
GRMZM2G071166	387.411313	0.888172082	0.270236174	3.286651334	0.001013863	0.011657881	2651.232286	-1.385719633	0.164012191	-8.448881932	2.94E-17	1.36E-14
GRMZM2G071268	65.75825293	-1.064088077	0.234617884	-4.535409069	5.75E-06	0.000190504	491.0076828	0.614958345	0.225059879	2.73242103	0.006287074	0.037578843
GRMZM2G071272	22.03955022	1.468581954	0.298319085	4.922856189	8.53E-07	3.79E-05	51.29720147	1.243649917	0.325100605	3.825430956	0.000130544	0.002095774
GRMZM2G071277	2.444592725	1.508329477	0.447038498	3.374048285	0.000740714	0.009137348	13.84904581	0.577775207	0.505316995	1.143391598	0.252876039	0.467265
GRMZM2G071294	108.2403288	0.639923202	0.179604488	3.562957751	0.0003667	0.00538712	443.3652311	-0.334622754	0.238893789	-1.400717679	0.161298514	0.35130412
GRMZM2G071630	26.35464329	1.007463486	0.29168764	3.453912158	0.000552517	0.007326761	492.9402415	0.606639657	0.267589417	2.267053998	0.023386927	0.097564132
GRMZM2G071688	79.96685797	1.536654838	0.460867594	3.334265327	0.00085525	0.010171515	398.3082182	-1.03062895	0.364464991	-2.827785868	0.004687115	0.03019924
GRMZM2G072048	6.59722621	1.144904072	0.374135301	3.060133778	0.002212381	0.021028741	44.89691044	0.239769242	0.398229577	0.602087981	0.547115574	0.736767562
GRMZM2G072142	26.4605614	-0.69424288	0.222380524	-3.121869066	0.001797068	0.018064597	94.27911589	0.751661304	0.317522989	2.367265774	0.017920059	0.080636483
GRMZM2G072174	43.42624138	-0.80357519	0.287507063	-2.794975476	0.005190365	0.039204962	337.6498453	-0.31900201	0.225535471	-1.414420575	0.157238453	0.345950743
GRMZM2G072231	57.80770931	0.580480246	0.208148504	2.788779324	0.00529071	0.039685572	587.0006296	-0.168627149	0.183561971	-0.918638803	0.358284529	0.578903081
GRMZM2G072238	58.2021162	1.143752567	0.281988495	4.056025648	4.99E-05	0.001142665	359.2416152	-0.390000711	0.200486057	-1.945275979	0.051741772	0.168160758
GRMZM2G072298	25.3892681	-1.172703359	0.375613686	-3.122099652	0.001795661	0.018058451	20.27115937	-0.1321069	0.450399955	-0.293310199	0.769285059	0.885117445
GRMZM2G072658	61.36705562	-0.572106729	0.161376442	-3.545168818	0.000392362	0.005676116	384.835027	0.576611705	0.179673902	3.20921236	0.001330991	0.012029139
GRMZM2G072855	15.75044545	-0.868783409	0.301199011	-2.884416536	0.003921397	0.032074907	133.7474688	0.506582617	0.26827125	1.888322423	0.058982679	0.183364058
GRMZM2G072861	45.22026488	-1.259746101	0.349220165	-3.607312023	0.000309386	0.004689984	430.8068104	0.361918543	0.353724343	1.023165499	0.306229603	0.527112476
GRMZM2G072890	49.35805253	2.27332571	0.373841253	6.080992105	1.19E-09	1.29E-07	947.5608528	-0.25069951	0.293592618	-0.853902634	0.39315894	0.610320999
GRMZM2G072894	287.3103062	0.368410463	0.123191462	2.99055191	0.002784738	0.0251648	1172.84594	0.082824122	0.243005924	0.340831697	0.733230287	0.865010497
GRMZM2G072926	2.578109679	1.419898317	0.453981578	3.127656242	0.001762061	0.017807333	0.568947747	-0.044562787	0.334665385	-0.133156249	0.894069811	NA
GRMZM2G073045	44.37923047	-0.562024413	0.165256202	-3.400927816	0.000671576	0.008473276	330.4350202	0.487135915	0.229000244	2.127228801	0.033401077	0.124386195
GRMZM2G073049	61.25455625	-0.526340058	0.141293951	-3.725142194	0.000195205	0.00329425	412.0681684	0.40281465	0.21645624	1.860951896	0.06275097	0.19035743
GRMZM2G073054	1174.046311	0.652910972	0.214196964	3.048180331	0.002302317	0.021688001	16620.6321	-0.189630681	0.273247909	-0.693987675	0.487689938	0.690534653
GRMZM2G073059	384.000499	-0.934302168	0.216443106	-4.316617816	1.58E-05	0.000441797	3675.614897	0.460713465	0.281074729	1.639113792	0.101189563	0.261466669
GRMZM2G073180	23.35430304	0.987822623	0.272308465	3.62758691	0.000286082	0.004440475	111.4256238	-1.088489588	0.262799428	-4.141902431	3.44E-05	0.000734339
GRMZM2G073219	9.700451991	1.4220602	0.461242237	3.083109236	0.002048499	0.019853476	222.6066983	-0.125793031	0.343684765	-0.366012824	0.714355506	0.852890149
GRMZM2G073310	126.5444162	-0.640035304	0.212360312	-3.013912052	0.002579026	0.023709487	197.2148732	-0.395244847	0.264725707	-1.49303538	0.135427926	0.314155425
GRMZM2G073351	3339.207976	0.63955678	0.160216288	3.991833723	6.56E-05	0.001414619	9105.006515	-1.778255348	0.223656706	-7.950825086	1.85E-15	6.93E-13
GRMZM2G073359	76.0211923	-1.192765576	0.309922271	-3.848595884	0.000118797	0.002248916	38.50269881	0.864935317	0.432411184	2.000261207	0.045472066	0.15398101
GRMZM2G073427	1094.083022	1.057064062	0.329252099	3.210500599	0.00132504	0.014294561	2662.538157	-0.554877554	0.416387155	-1.332600076	0.18266308	0.381091777
GRMZM2G073465	842.2960405	-0.921542458	0.167337656	-5.507083598	3.65E-08	2.54E-06	3426.374894	0.527651809	0.250566779	2.105833068	0.035218855	0.128970456
GRMZM2G073535	624.4482355	-0.55243273	0.120284857	-4.5927039	4.38E-06	0.000151623	8929.740233	0.515816355	0.138923068	3.712964025	0.000204846	0.002936999
GRMZM2G073581	49.20990979	-0.648200432	0.239065193	-2.711396101	0.006700054	0.04677878	140.1488703	0.661274475	0.283036869	2.336354544	0.019472771	0.085759033
GRMZM2G073622	255.8129416	0.428462283	0.138734891	3.08835276	0.002012694	0.019666005	1669.233135	0.090586966	0.177752654	0.509623704	0.610315114	0.783585703
GRMZM2G073693	100.1995441	0.729743774	0.224083084	3.256576801	0.001127644	0.012620941	570.5146258	0.161364581	0.192172634	0.839685534	0.401084727	0.61687537
GRMZM2G073814	52.97194617	1.09071573	0.264450424	4.124462015	3.72E-05	0.000900174	155.6334991	0.866913551	0.296231902	2.926469252	0.003428334	0.024170661
GRMZM2G073826	32.47335404	0.602349551	0.222076612	2.71235024	0.006680796	0.046687411	178.2395576	-0.135877787	0.234440734	-0.57958267	0.562196082	0.748886562
GRMZM2G073860	65.29550508	1.01144781	0.291093365	3.474650852	0.000511519	0.006914906	237.1407687	0.06198782	0.236517064	0.262086036	0.793255112	0.899760542
GRMZM2G073865	36.91174677	0.698155527	0.184868281	3.776502517	0.000159046	0.002811546	167.6861226	-0.780605999	0.226684278	-3.443582444	0.000574062	0.006492834
GRMZM2G073892	213.5896961	0.807721001	0.181754878	4.444012779	8.83E-06	0.000271565	647.0150886	-0.713293942	0.213495186	-3.34103057	0.00083468	0.008571958
GRMZM2G074015	4.658862916	-1.481340522	0.380488914	-3.893255412	9.89E-05	0.001966204	16.72025857	0.218514932	0.440268344	0.496322152	0.61966714	0.790861435
GRMZM2G074053	739.4234135	1.083030352	0.206764508	5.237989642	1.62E-07	9.47E-06	4155.211978	-1.090679617	0.215841031	-5.053161645	4.35E-07	2.00E-05
GRMZM2G074097	631.1641146	2.128060818	0.331781232	6.414048218	1.42E-10	1.91E-08	17280.58456	-1.817851448	0.502108801	-3.62043335	0.00029411	0.003880214
GRMZM2G074122	201.5779552	0.982430735	0.291101217	3.374876772	0.000738488	0.009119798	447.8364231	0.874706001	0.274095924	3.191240459	0.001416633	0.012621237
GRMZM2G074158	29.44910502	0.780036566	0.271528789	2.87275824	0.004069054	0.032795546	998.7472415	-0.20854335	0.361848086	-0.57632846	0.56439319	0.750225251
GRMZM2G074252	142.7903362	-0.617819656	0.195316283	-3.163175364	0.001560583	0.01627061	508.0765604	-0.915810612	0.196000653	-4.672487549	2.98E-06	0.000105038
GRMZM2G074270	114.6915742	-0.519163303	0.186024384	-2.790834693	0.005257231	0.039525883	564.8648024	-0.313836498	0.186686776	-1.681085857	0.092746239	0.247223182
GRMZM2G074282	1845.745138	0.709026261	0.16760728	4.230283201	2.33E-05	0.000607887	8665.719941	-0.764011214	0.178538836	-4.279243837	1.88E-05	0.000456929
GRMZM2G074307	4.096074365	1.22932655	0.413195403	2.975169959	0.002928263	0.026059198	21.50640046	-1.141065807	0.504374003	-2.262340643	0.023676365	0.098416866
GRMZM2G074404	63.66083937	-0.511299001	0.166871345	-3.06403116	0.002183762	0.020843996	742.0050542	-0.017195383	0.189738976	-0.090626522	0.927789357	0.966976393
GRMZM2G074462	377.736232	0.637733091	0.223740659	2.850322753	0.004367489	0.034457162	747.7975361	0.59483367	0.367152386	1.620127479	0.105204896	0.267965365
GRMZM2G074604	473.531335	0.898556432	0.26845717	3.347112813	0.00081658	0.009796367	294.4233371	0.850387605	0.36658035	2.319785019	0.02035251	0.08842786
GRMZM2G074672	67.55296239	1.634501324	0.440490057	3.710642949	0.000206734	0.003437683	107.1943353	-1.354418415	0.449930656	-3.010282579	0.002610047	0.019824086
GRMZM2G074687	28.20934909	0.798608106	0.259021808	3.083169372	0.002048086	0.019853476	298.6116291	0.869558052	0.249749414	3.481722093	0.0004982	0.005845698
GRMZM2G074824	57.96550541	0.581868193	0.177096048	3.285607994	0.001017625	0.011695219	412.9568126	-0.450346304	0.216469371	-2.080415822	0.037487409	0.134754943
GRMZM2G075051	11.6982029	0.831776405	0.289824354	2.869932753	0.004105591	0.033009548	49.09356793	0.386090779	0.323192673	1.194614886	0.23223753	0.443713202
GRMZM2G075117	69.68485584	-1.070918232	0.169529091	-6.317017483	2.67E-10	3.36E-08	582.516175	0.825791733	0.27665384	2.984927785	0.002836453	0.020986095
GRMZM2G075140	17.32992166	-1.032480403	0.322577292	-3.200722521	0.001370835	0.014693498	4.851473756	0.498522727	0.507635693	0.982048218	0.326076094	NA
GRMZM2G075148	11.72344228	1.403090896	0.399668919	3.510633003	0.000447041	0.006264742	33.05404467	-0.930157817	0.441205652	-2.108218271	0.035012114	0.128478186
GRMZM2G075153	478.0686704	0.826800719	0.14401193	5.741196014	9.40E-09	7.51E-07	5936.366109	-0.609441449	0.162716068	-3.745428815	0.000180086	0.002666272
GRMZM2G075286	2.226730448	-2.027029117	0.461466485	-4.392581436	1.12E-05	0.000329335	3.964730322	0.664098968	0.498947424	1.330999892	0.183189046	NA
GRMZM2G075320	305.173236	-0.565786987	0.127841531	-4.425690009	9.61E-06	0.000291719	1562.514842	0.352898028	0.157331823	2.243017478	0.024895687	0.10189596
GRMZM2G075333	161.8261022	0.600214911	0.214328592	2.800442565	0.005103259	0.038662807	517.8861365	0.940990654	0.248296386	3.789787964	0.000150776	0.002329379
GRMZM2G075336	308.3696119	0.919930486	0.211674159	4.345974443	1.39E-05	0.00039489	2355.663214	-0.391478496	0.210981522	-1.855510812	0.063523317	0.191611965
GRMZM2G075496	13.29095834	0.84982078	0.304255801	2.793112822	0.005220348	0.039339795	169.7523474	-0.193470157	0.260039455	-0.744003086	0.456874608	0.665612043
GRMZM2G075551	154.7402598	0.386349562	0.133506049	2.893873085	0.003805219	0.031476264	841.5234287	0.001365604	0.17112983	0.007979927	0.993633007	0.997422464
GRMZM2G075582	178.7631733	0.403540838	0.13564315	2.975018192	0.002929712	0.026059198	890.1001947	-0.487616676	0.189748617	-2.569803581	0.010175619	0.053606177
GRMZM2G075651	312.0315559	0.534828081	0.146387446	3.653510563	0.000258679	0.004103846	1768.910775	-0.342644398	0.227439232	-1.506531631	0.131930753	0.309036477
GRMZM2G075683	68.93794704	0.930849791	0.211905175	4.392765736	1.12E-05	0.000329335	707.9780266	0.031518704	0.186565011	0.168942205	0.865842101	0.938019062
GRMZM2G075839	167.170842	0.612756315	0.178691764	3.429124545	0.000605532	0.007876422	1221.276244	0.035692765	0.157192426	0.227064152	0.820373859	0.914582689
GRMZM2G075958	373.976778	0.898948019	0.194363192	4.625093939	3.74E-06	0.000132586	771.7501291	-1.686409598	0.174130454	-9.684748191	3.50E-22	3.55E-19
GRMZM2G076075	289.7286026	0.620028088	0.210596434	2.944152831	0.0032384	0.028130583	2675.356338	0.202263399	0.165278419	1.223773798	0.221037571	0.430721234
GRMZM2G076392	39.64390016	1.456670539	0.276101246	5.275856453	1.32E-07	7.87E-06	65.65278227	0.605536168	0.395542574	1.530900105	0.125794083	0.299503797
GRMZM2G076423	312.3608562	0.893359539	0.155837191	5.732646585	9.89E-09	7.86E-07	1737.45348	0.019815142	0.220541908	0.089847514	0.92840839	0.967432399
GRMZM2G076450	462.2300338	-0.82300326	0.1334058	-6.169171486	6.86E-10	7.91E-08	1740.706951	0.473306354	0.158576054	2.984727791	0.002838308	0.020989498
GRMZM2G076524	169.4285205	0.410742986	0.139928505	2.935377514	0.003331421	0.028664365	792.5521694	-0.228094393	0.17371933	-1.313005259	0.189181176	0.389308272
GRMZM2G076526	86.88510143	2.208652512	0.215887678	10.23056309	1.45E-24	2.35E-21	283.1603332	-1.674181174	0.304425579	-5.499476028	3.81E-08	2.54E-06
GRMZM2G076542	33.62207084	0.792941963	0.28760931	2.757010759	0.005833243	0.042400023	195.8592473	-0.423720267	0.2174359	-1.94871347	0.051329652	0.167229246
GRMZM2G076593	24.39466005	0.99547152	0.296838052	3.353584599	0.00079772	0.009615854	168.0783363	-1.706800401	0.419754554	-4.066186738	4.78E-05	0.000954877
GRMZM2G076634	42.62849393	-0.705201584	0.262589917	-2.685562309	0.007240787	0.04925124	23.74641426	0.481310899	0.388306576	1.239512614	0.21515572	0.423439487
GRMZM2G076657	39.04759115	-0.598225061	0.199939862	-2.99202498	0.002771336	0.02511129	129.2857944	0.177120929	0.228752736	0.774289885	0.438759384	0.649743007
GRMZM2G076778	9.326725188	-1.152726624	0.316123213	-3.646447255	0.000265891	0.004188199	27.93077664	0.457338279	0.397715482	1.149913191	0.250179627	0.464441376
GRMZM2G076826	148.2901335	-0.454895107	0.113998671	-3.990354467	6.60E-05	0.001417878	1068.243575	0.04028905	0.178739273	0.225406813	0.821662812	0.915343879
GRMZM2G076946	16.90287644	-1.986000323	0.436194548	-4.553015011	5.29E-06	0.00017862	6.905938817	0.506452891	0.492950837	1.027390264	0.304236734	NA
GRMZM2G076950	106.8469119	-0.467731258	0.16206296	-2.886108331	0.003900379	0.031937517	1034.61592	-0.326010597	0.227355464	-1.433924618	0.151593776	0.337508281
GRMZM2G076972	13.47524193	-1.374378703	0.327140431	-4.201188766	2.66E-05	0.000678683	75.672527	0.090235406	0.387011972	0.233159212	0.815637777	0.912111063
GRMZM2G076987	109.9145844	-1.062950479	0.246212276	-4.317211545	1.58E-05	0.000441797	926.5771374	1.066268185	0.205187991	5.196542849	2.03E-07	1.07E-05
GRMZM2G077183	441.681634	0.765635294	0.239344153	3.19888865	0.001379584	0.014729837	3233.363752	-1.409377274	0.261545229	-5.388656014	7.10E-08	4.34E-06
GRMZM2G077222	433.8972965	0.781176412	0.240842854	3.243510862	0.001180663	0.013110905	2881.232775	-1.491628336	0.280040704	-5.326469743	1.00E-07	5.79E-06
GRMZM2G077233	609.5494083	-0.640691614	0.16865219	-3.798892947	0.000145344	0.002612046	4785.090856	0.960805313	0.152234673	6.311343492	2.77E-10	3.14E-08
GRMZM2G077295	32.15519617	-0.595583223	0.174486229	-3.413353749	0.000641686	0.008182876	196.3418506	0.082733834	0.198100467	0.417635735	0.676213465	0.827842152
GRMZM2G077316	17.11752468	1.060191658	0.299357513	3.54155688	0.000397773	0.00572158	95.23100079	0.301384322	0.361731147	0.833172163	0.404747639	0.619895163
GRMZM2G077415	173.5949389	0.65764164	0.22536786	2.918080867	0.00352193	0.029817518	1226.131652	-0.013209315	0.186100122	-0.070979612	0.943413982	0.975142217
GRMZM2G077541	504.8630735	-0.390867563	0.127111809	-3.074990173	0.002105095	0.02031524	3671.764493	-0.027181767	0.178643465	-0.152156513	0.879063492	0.94363998
GRMZM2G077546	60.42040019	-0.640762544	0.227469699	-2.816913848	0.004848753	0.03721914	199.2812503	0.257496737	0.231399202	1.112781439	0.265802309	0.4821667
GRMZM2G077655	16.09475317	1.0151531	0.315939769	3.213122248	0.001313004	0.014211999	19.67482341	0.859296519	0.445725143	1.927861894	0.053872307	0.172559732
GRMZM2G077809	165.8648619	-0.409759099	0.131132125	-3.124780436	0.001779378	0.017942393	598.3891797	0.11365533	0.276317492	0.411321518	0.680836793	0.830782992
GRMZM2G077942	1487.617799	1.057103443	0.237609845	4.448904228	8.63E-06	0.000267265	8689.419737	-0.477145109	0.232704994	-2.050429173	0.040322569	0.141610802
GRMZM2G078033	640.42185	0.426316229	0.151364807	2.816481831	0.004855279	0.037255734	3651.708686	-0.26536248	0.280381805	-0.9464326	0.343927984	0.564998045
GRMZM2G078090	50.21092249	0.77319993	0.213151236	3.627471014	0.000286211	0.004440475	323.1572371	-0.2608119	0.309798223	-0.841876683	0.399856983	0.616053684
GRMZM2G078092	22.03955073	-0.797609949	0.240935851	-3.310466026	0.000931408	0.010897469	72.95436923	-0.427769817	0.363024172	-1.178350784	0.23865679	0.451695648
GRMZM2G078124	13.54477746	0.814020029	0.294310055	2.765858705	0.005677313	0.041743973	80.09706951	1.129131534	0.278753641	4.05064318	5.11E-05	0.001005911
GRMZM2G078274	30.5057107	-0.785373607	0.260961307	-3.009540437	0.002616432	0.02397569	120.3362076	0.977957591	0.285890922	3.420736773	0.000624517	0.006873884
GRMZM2G078275	26.83573005	0.883491934	0.285425557	3.095349779	0.001965809	0.019299281	378.160663	-0.919642245	0.277379362	-3.315467452	0.0009149	0.009218179
GRMZM2G078314	29.96851251	1.138808674	0.268432978	4.242432071	2.21E-05	0.000583577	425.5896362	0.575648533	0.278492008	2.067019938	0.038732275	0.137973619
GRMZM2G078360	191.9215281	-0.544538608	0.160044812	-3.402413376	0.000667935	0.008437707	985.3684481	0.172694191	0.190808409	0.905065935	0.365430457	0.585655668
GRMZM2G078389	10.08327542	1.058930069	0.301323774	3.51425995	0.000440981	0.006204558	14.9097236	-0.108800239	0.506799469	-0.214681044	0.830016003	0.920197349
GRMZM2G078409	394.180734	0.509255284	0.155105234	3.283288844	0.001026035	0.011756152	1788.834978	-0.535893707	0.256285196	-2.091005315	0.036527588	0.13228789
GRMZM2G078416	12.93378473	-1.070726086	0.328080227	-3.263610538	0.001100023	0.012378936	50.80851276	0.824519686	0.352071826	2.341907601	0.019185464	0.084797071
GRMZM2G078469	31.12279071	2.071055195	0.455936594	4.542419319	5.56E-06	0.000185418	124.6293972	-0.812952462	0.504825709	-1.610362642	0.107318711	0.271066796
GRMZM2G078500	38.41306222	1.220370586	0.30088696	4.055910521	4.99E-05	0.001142665	158.3152682	0.121061389	0.287487074	0.421102024	0.673680584	0.826354643
GRMZM2G078756	508.1917137	0.436228873	0.123987785	3.518321376	0.000434286	0.00613656	4953.851921	-0.835648215	0.241607343	-3.458703724	0.000542782	0.006218218
GRMZM2G078781	545.1097153	0.738494099	0.237393589	3.110842638	0.001865543	0.018604614	1693.428514	0.349747731	0.208197455	1.679884756	0.09297974	0.247526443
GRMZM2G078826	374.6532171	-0.261623757	0.093190883	-2.807396471	0.004994373	0.037964595	1830.695782	0.182372736	0.169378933	1.076714395	0.281607879	0.499892539
GRMZM2G079013	105.6856556	-0.631678209	0.218224935	-2.894619761	0.003796181	0.031435866	635.9509178	-0.026857629	0.184523255	-0.145551461	0.884275489	0.945711232
GRMZM2G079127	184.9325146	0.929841309	0.266870148	3.484246242	0.000493525	0.006729638	326.5572863	0.183066069	0.327194353	0.559502533	0.575818803	0.758274051
GRMZM2G079196	157.6791549	-0.428245733	0.111061332	-3.85593911	0.000115286	0.002189762	1634.253823	0.157241873	0.150773496	1.042901285	0.296994014	0.517397645
GRMZM2G079219	23.82159221	-0.960182051	0.334940556	-2.866723763	0.004147448	0.033250352	322.7445083	0.133607202	0.51006785	0.261940058	0.793367656	0.899760542
GRMZM2G079381	1544.991994	1.084122593	0.21806951	4.971454249	6.65E-07	3.09E-05	4426.523925	-0.498406135	0.332820539	-1.497522169	0.134257442	0.312225854
GRMZM2G079452	221.1306178	-0.677917295	0.233602485	-2.902012346	0.003707739	0.030883767	1253.958413	-0.073414619	0.199414178	-0.368151449	0.71276031	0.851987543
GRMZM2G079471	209.1474613	-0.505716752	0.165781347	-3.050504545	0.002284572	0.021561422	743.273872	0.005889797	0.185250762	0.031793647	0.974636613	0.989676728
GRMZM2G079658	62.86561379	1.043957151	0.224617327	4.647714258	3.36E-06	0.000119972	360.7426985	-0.699808644	0.213470849	-3.278239847	0.001044566	0.010086117
GRMZM2G079746	61.15315768	1.424526776	0.242981919	5.862686335	4.55E-09	3.98E-07	445.5143056	-0.669415997	0.195409055	-3.425716368	0.00061318	0.006773578
GRMZM2G079777	184.4406622	0.573539688	0.18455219	3.107737106	0.001885257	0.01876	1408.607296	-0.617834336	0.187242784	-3.299642973	0.000968079	0.009586365
GRMZM2G079796	94.3809428	-0.346409268	0.11849845	-2.923323213	0.003463168	0.029482476	611.7777176	0.073103719	0.179778239	0.406632746	0.684277743	0.833169701
GRMZM2G079807	126.2576938	-1.032216235	0.31003952	-3.329305359	0.000870629	0.010303199	271.4764355	-1.499318703	0.41755141	-3.590740367	0.00032974	0.004222312
GRMZM2G079888	213.96218	0.782421585	0.205431079	3.808681677	0.00013971	0.002536904	1283.737603	-0.160643172	0.150553445	-1.06701758	0.285963898	0.504880328
GRMZM2G079938	480.8075871	0.914163799	0.208736673	4.379507372	1.19E-05	0.000346138	1921.688396	-0.978650035	0.230225932	-4.250824506	2.13E-05	0.000503419
GRMZM2G080034	317.3932264	-0.704205115	0.184236688	-3.822284928	0.000132221	0.002435526	273.203051	0.165054453	0.200866559	0.821711954	0.411240854	0.625456913
GRMZM2G080107	12510.72059	0.681004177	0.143762373	4.737012637	2.17E-06	8.33E-05	37038.61335	-1.360580842	0.236696106	-5.74821811	9.02E-09	7.42E-07
GRMZM2G080274	265.5849717	-0.680431526	0.17941404	-3.792521068	0.000149126	0.002665653	1364.233153	0.538383683	0.256803848	2.096478253	0.036039787	0.131076128
GRMZM2G080583	18.66783628	-0.670974318	0.206530967	-3.248783106	0.001158998	0.012939961	66.99116367	-0.02485391	0.266489673	-0.093264066	0.925693779	0.966114713
GRMZM2G080588	29.44451778	0.860993501	0.220432881	3.90592137	9.39E-05	0.001884626	115.3686638	-0.284683611	0.239230071	-1.189999274	0.234046677	0.446082171
GRMZM2G080603	19407.02779	0.50543544	0.169504353	2.981843422	0.002865185	0.025687934	72959.08965	-0.431584311	0.206533828	-2.089654342	0.036648861	0.132590144
GRMZM2G080871	44.50503672	0.746216692	0.257241063	2.900845933	0.003721568	0.030953518	571.7855661	-0.212711617	0.23709638	-0.897152532	0.369637531	0.59007273
GRMZM2G080930	95.73712814	0.650818171	0.183617511	3.54442323	0.000393473	0.005682236	484.7760622	-0.155346204	0.254129942	-0.611286506	0.541009922	0.732152567
GRMZM2G080992	9.778638948	1.298743435	0.346093223	3.752582679	0.000175022	0.003013945	188.1643683	-0.753979316	0.288823642	-2.610518002	0.009040521	0.049010553
GRMZM2G081310	61.90352799	-1.073164177	0.26543225	-4.043081343	5.28E-05	0.001193813	548.2465061	0.412402616	0.255191032	1.616054505	0.106082529	0.269108953
GRMZM2G081521	187.9120469	0.901943771	0.2561318	3.521404877	0.000429267	0.006074498	487.3185458	-0.922717713	0.221719427	-4.161645751	3.16E-05	0.000684573
GRMZM2G081529	21.15392457	1.156806468	0.324413034	3.565844613	0.000362686	0.005345618	47.48639154	-0.744232788	0.45366925	-1.640474393	0.100906568	0.260949769
GRMZM2G081536	76.10376385	0.540977206	0.174225593	3.105038686	0.001902541	0.018882328	379.330722	-0.155899652	0.300712259	-0.518434639	0.604155052	0.779366232
GRMZM2G081554	124.2254417	-0.965528741	0.246775335	-3.912582025	9.13E-05	0.00185224	287.6242504	0.592952636	0.262126216	2.262088264	0.023691951	0.098443264
GRMZM2G081589	5.720112662	-1.902650803	0.450709031	-4.221461458	2.43E-05	0.000628203	9.269155828	0.487119675	0.500524555	0.973218337	0.330444799	NA
GRMZM2G081626	126.6764918	-0.969865092	0.210248975	-4.612936125	3.97E-06	0.000139282	1645.876455	0.668425876	0.173504733	3.852493606	0.000116921	0.001914559
GRMZM2G081652	11.70180192	-0.947250271	0.337226573	-2.808943148	0.004970442	0.037833367	72.82254489	0.966346745	0.350884053	2.754034378	0.005886558	0.035755392
GRMZM2G081653	211.3715988	0.476480342	0.157463729	3.025968873	0.002478378	0.022998458	1449.829683	-0.52651197	0.181563906	-2.899871353	0.003733158	0.025691071
GRMZM2G081719	29.81249415	-0.894738548	0.247966444	-3.608304947	0.000308204	0.004684326	144.5049329	-0.042365064	0.378463912	-0.111939506	0.910871372	0.958944416
GRMZM2G081782	43.64844133	-0.498996635	0.173065262	-2.88328593	0.0039355	0.032143932	357.867299	0.266380313	0.292983152	0.909200106	0.363244508	0.583512125
GRMZM2G081841	33.38474161	0.792747462	0.23259844	3.408223465	0.000653873	0.00831463	274.5973723	-0.690765702	0.230623264	-2.995212576	0.002742536	0.020480167
GRMZM2G081883	78.44679751	1.776071541	0.235893505	7.529124387	5.11E-14	1.45E-11	624.3226811	-1.319195931	0.245904477	-5.364668203	8.11E-08	4.88E-06
GRMZM2G081930	8.318600577	1.026859946	0.381775575	2.689695236	0.00715173	0.04883573	1.672667919	-0.043665838	0.464945036	-0.09391613	0.925175781	NA
GRMZM2G081970	65.79173253	0.624982912	0.16444843	3.80047966	0.000144416	0.002599493	559.1420151	-0.479868759	0.198533421	-2.417067896	0.015646098	0.073393799
GRMZM2G082007	412.6734912	0.36999241	0.103161195	3.586546395	0.000335086	0.005017014	2669.864554	-0.155415949	0.14423402	-1.07752629	0.281245212	0.49947088
GRMZM2G082019	184.6875573	0.680989532	0.181073081	3.760854614	0.000169334	0.002942986	986.214671	-0.372049855	0.200699973	-1.853761358	0.063773309	0.192094794
GRMZM2G082032	773.0780031	-0.831253247	0.201953171	-4.116069305	3.85E-05	0.000926647	1880.041342	0.716652678	0.285952443	2.506195335	0.012203818	0.061364481
GRMZM2G082087	35.2170874	-0.80388596	0.23863889	-3.368629316	0.00075543	0.009253502	224.1561264	0.879754231	0.234360539	3.753849665	0.000174139	0.002610111
GRMZM2G082184	42.80361166	0.910391043	0.287820645	3.163049837	0.001561256	0.01627061	126.7562702	-1.29906321	0.337592466	-3.848021925	0.000119075	0.001942378
GRMZM2G082185	587.1283841	0.828267398	0.150193071	5.514684499	3.49E-08	2.46E-06	6537.699226	-0.007125966	0.271575227	-0.026239382	0.979066404	0.991255607
GRMZM2G082199	35.45961627	0.993126339	0.334182315	2.97180998	0.002960499	0.026269506	263.3523992	0.530838357	0.370945234	1.4310424	0.152418064	0.338954117
GRMZM2G082203	19.87411608	-1.386996784	0.373622161	-3.712297952	0.000205386	0.003430354	41.09461446	0.262795546	0.481230601	0.54609068	0.585003606	0.765352297
GRMZM2G082214	32.07418056	0.85292526	0.201038538	4.242595821	2.21E-05	0.000583577	449.6310388	-0.576038342	0.22963141	-2.508534622	0.012123309	0.061161605
GRMZM2G082222	346.2977983	0.424422297	0.104433052	4.06406105	4.82E-05	0.001109056	2723.974895	-0.074973338	0.152929773	-0.490246842	0.623959238	0.793345119
GRMZM2G082640	159.4050084	-0.379247388	0.141249928	-2.684938619	0.007254313	0.049298919	801.8630938	0.420378882	0.157302826	2.672417866	0.007530681	0.04276881
GRMZM2G082670	38.97711888	-0.64691467	0.191630238	-3.375848589	0.000735884	0.009097547	98.73948613	0.153335366	0.294132456	0.521313997	0.602148052	0.778308487
GRMZM2G082683	58.69706062	0.932295437	0.322961428	2.886708304	0.00389295	0.0318997	248.5544301	-0.571746049	0.303733153	-1.882395924	0.059782279	0.184745352
GRMZM2G082709	2.000885482	1.218921511	0.441451113	2.761169864	0.005759471	0.042102569	6.952096654	0.141017561	0.496713697	0.283901092	0.77648618	NA
GRMZM2G082780	6.581852576	-1.724312613	0.394914794	-4.366290243	1.26E-05	0.000365408	8.539472271	0.274370004	0.481468415	0.569860858	0.568772075	NA
GRMZM2G082855	34.88606065	-0.81483469	0.297956307	-2.73474557	0.006242851	0.044531814	27.58423483	0.220889338	0.456758155	0.483602395	0.628668075	0.796414785
GRMZM2G082962	209.3444808	0.395248093	0.143084767	2.762335225	0.005738952	0.041983782	2484.225811	-0.090504534	0.140932383	-0.642184092	0.52075366	0.716840018
GRMZM2G083016	2329.646336	0.477991415	0.16806251	2.844128751	0.004453305	0.034915756	11260.07482	-1.289833729	0.250338782	-5.152352828	2.57E-07	1.29E-05
GRMZM2G083102	102.1545303	0.526284571	0.18862532	2.790105644	0.005269085	0.039571762	1035.436301	0.080814873	0.17752887	0.455221019	0.64895024	0.809337182
GRMZM2G083130	173.7779447	1.480817106	0.243926518	6.070750816	1.27E-09	1.36E-07	568.9959681	-0.969783911	0.307492863	-3.153842016	0.001611363	0.013769241
GRMZM2G083173	373.2100663	-0.604083857	0.132619804	-4.555004889	5.24E-06	0.000177201	1603.341313	0.363850462	0.181106716	2.009039039	0.044532994	0.151784509
GRMZM2G083374	158.6958353	-0.447396355	0.161192126	-2.775547214	0.00551089	0.04081115	674.685418	0.33418561	0.187133256	1.785816257	0.074129014	0.212232041
GRMZM2G083402	127.3872851	0.637723799	0.225000136	2.83432628	0.004592242	0.035758046	998.7437109	-0.393640305	0.176155489	-2.234618445	0.025442409	0.103379485
GRMZM2G083418	595.5015467	0.331223545	0.098585899	3.359745639	0.000780143	0.009489111	2591.693371	-0.603879978	0.270895621	-2.229198002	0.025800733	0.104239461
GRMZM2G083655	63.10923697	1.968981845	0.367744874	5.354206086	8.59E-08	5.36E-06	207.51298	-0.774998384	0.351165769	-2.206930327	0.027318927	0.108099393
GRMZM2G083716	827.7743281	-0.558657707	0.160155882	-3.488212242	0.000486262	0.006648899	9407.224467	-0.19084224	0.202288848	-0.943414539	0.345468909	0.566683764
GRMZM2G083788	137.2211016	-0.658750105	0.208180026	-3.164329048	0.001554409	0.016221603	770.5848498	0.259590472	0.185706931	1.397850207	0.162158054	0.352775392
GRMZM2G083847	279.8571902	0.949943046	0.209355062	4.537473493	5.69E-06	0.000189479	1259.317144	-0.36455321	0.299088537	-1.218880579	0.222889522	0.432787305
GRMZM2G083894	174.6626013	0.7723845	0.163108937	4.735390433	2.19E-06	8.38E-05	835.7159895	0.1388938	0.293873883	0.472630634	0.636476723	0.800949341
GRMZM2G083932	12.26740188	1.201946348	0.298406098	4.027888022	5.63E-05	0.001254859	43.32069058	-1.01316654	0.32024129	-3.163759869	0.001557452	0.013470542
GRMZM2G083935	14.55836438	1.326577416	0.362648967	3.658020669	0.000254171	0.004045697	244.960925	-1.143109861	0.330737022	-3.456250085	0.000547747	0.006265002
GRMZM2G084005	23.46439208	1.591370606	0.259119855	6.141446038	8.18E-10	9.19E-08	96.78447493	0.415487793	0.330377628	1.257614797	0.208531099	0.414457261
GRMZM2G084252	41.20785765	-0.992501948	0.177543272	-5.590197463	2.27E-08	1.68E-06	187.5867279	0.205015775	0.241202463	0.849973802	0.395339652	0.612165902
GRMZM2G084279	589.0656091	0.639367891	0.198146912	3.226736584	0.001252107	0.01371637	6656.942432	-0.324628823	0.212716916	-1.526107225	0.126983163	0.301344728
GRMZM2G084327	7.992366886	-1.19298446	0.402219918	-2.966000456	0.003017	0.026665483	10.68907895	0.309252152	0.468095378	0.660660556	0.508830025	NA
GRMZM2G084406	152.714147	-0.573498766	0.142888189	-4.013619107	5.98E-05	0.001312482	963.2020718	0.53811229	0.182240577	2.952757826	0.003149489	0.022677174
GRMZM2G084445	3.047458575	1.552970452	0.398648947	3.895583985	9.80E-05	0.001952196	0.39206989	0.193826772	0.25782191	0.751785495	0.452180066	NA
GRMZM2G084547	94.83510034	1.668906321	0.203603268	8.196854277	2.47E-16	1.00E-13	482.9384186	-0.417888622	0.180758506	-2.311861445	0.02078532	0.089832358
GRMZM2G084586	90.04862874	-0.478254149	0.15989763	-2.991002102	0.002780636	0.0251648	551.7727696	0.054927653	0.197665208	0.27788225	0.78110275	0.89338835
GRMZM2G084694	144.6798363	0.799636182	0.240592451	3.323612929	0.000888594	0.01049392	1422.199778	-1.20099145	0.255355252	-4.703218134	2.56E-06	9.30E-05
GRMZM2G084779	8.123272822	1.295823944	0.417588049	3.103115492	0.001914949	0.018980573	387.4091967	1.450066156	0.37251183	3.89267142	9.91E-05	0.001684304
GRMZM2G084812	110.1032133	1.132600937	0.292049114	3.878118041	0.000105268	0.002052719	130.6953751	-0.742610519	0.271006357	-2.740195937	0.006140257	0.036938565
GRMZM2G084819	184.4281582	-0.44434926	0.136342405	-3.259068669	0.001117786	0.012541527	1118.749341	0.358494897	0.181487617	1.975313267	0.048232609	0.160349168
GRMZM2G084863	72.57538434	0.394740879	0.142198458	2.775985651	0.005503464	0.040782768	744.9760958	-0.471803745	0.171152932	-2.756620868	0.005840202	0.035553301
GRMZM2G084958	385.4715794	1.154816941	0.348758929	3.311218283	0.000928907	0.010873819	164.2574497	-1.239562571	0.440903174	-2.811416754	0.004932385	0.031325128
GRMZM2G085054	147.4137551	0.984021066	0.271477998	3.62468072	0.000289319	0.004476452	797.0924154	-0.22812998	0.179475503	-1.271092582	0.203695714	0.407927167
GRMZM2G085078	378.11748	1.728051688	0.263366269	6.56140095	5.33E-11	7.91E-09	876.7268706	0.622936495	0.31052872	2.00605115	0.044850791	0.152580001
GRMZM2G085153	1754.514275	0.48204697	0.174056536	2.769485018	0.005614499	0.041375938	10658.77705	-0.824637647	0.249639637	-3.30331215	0.0009555	0.009501517
GRMZM2G085189	211.7460404	-0.695431419	0.153052782	-4.543735894	5.53E-06	0.000184759	657.0123719	-0.033657292	0.212175628	-0.158629397	0.873960867	0.941276019
GRMZM2G085198	16.52661412	-0.806181558	0.24516222	-3.288359678	0.00100773	0.011612877	79.80313263	0.578833739	0.281441592	2.056674475	0.039717549	0.140427553
GRMZM2G085199	25.99832702	0.982984788	0.275808513	3.564011782	0.00036523	0.005371275	80.23639149	0.486225196	0.361222014	1.346056377	0.178284336	0.374780323
GRMZM2G085301	300.4010256	0.657904396	0.182729201	3.600433822	0.000317687	0.00479764	1300.914833	-0.345976704	0.199815857	-1.731477717	0.083366596	0.229279647
GRMZM2G085381	156.8059916	2.15492686	0.450612165	4.782220779	1.73E-06	6.92E-05	3073.849632	-0.894946837	0.510636368	-1.752610847	0.079668828	0.222438373
GRMZM2G085427	30.99088549	-0.765532136	0.263236913	-2.908148885	0.003635752	0.030530632	112.3474446	0.764348207	0.286992532	2.663303475	0.00773776	0.04365415
GRMZM2G085550	63.56522588	1.290991205	0.357202165	3.614175199	0.000301305	0.004614728	103.109019	-0.650406718	0.469113072	-1.386460444	0.165606351	0.357361073
GRMZM2G085705	4.361089983	1.5351964	0.44354787	3.461174105	0.000537825	0.007197847	16.33370306	-1.283219199	0.477952581	-2.684825336	0.007256772	0.041623453
GRMZM2G085718	17.8000382	-0.841077857	0.265651938	-3.166089669	0.001545032	0.016138577	104.2100292	0.23410909	0.25756997	0.908914537	0.36339524	0.583673002
GRMZM2G085750	31.88892246	0.745232048	0.202159611	3.686354774	0.000227489	0.003709446	532.5873829	-0.06294262	0.196796286	-0.319836423	0.749092335	0.873682245
GRMZM2G085833	275.9781236	-0.894441241	0.207613274	-4.308208359	1.65E-05	0.000455572	718.0590755	0.083776309	0.165220556	0.507057417	0.612114532	0.785262761
GRMZM2G085892	14.77774687	1.143297999	0.296978524	3.849766593	0.00011823	0.002240062	48.97259996	1.016072103	0.362125166	2.805858856	0.005018267	0.031747611
GRMZM2G085926	299.4931698	0.379880274	0.107101535	3.546917185	0.000389767	0.005645778	1369.828734	0.204768176	0.236669576	0.865207011	0.386925178	0.604555995
GRMZM2G085967	19.4743869	1.391859575	0.343351647	4.053743694	5.04E-05	0.001152145	4.604022355	-0.761813805	0.510549901	-1.492143674	0.135661485	NA
GRMZM2G085998	14.86296565	-0.712740948	0.244609125	-2.91379542	0.003570638	0.03015117	147.2289863	0.338871951	0.224919374	1.506637444	0.131903614	0.309036477
GRMZM2G086088	405.6800203	-0.892294178	0.165782044	-5.382333081	7.35E-08	4.70E-06	1886.377784	0.30878982	0.166423228	1.85544905	0.063532128	0.191611965
GRMZM2G086093	81.23383571	0.491552239	0.162000615	3.034261564	0.002411253	0.022467412	385.5346357	0.054377784	0.170452372	0.319020398	0.749711045	0.873892171
GRMZM2G086210	6.129639188	1.742404328	0.44965213	3.875005171	0.000106622	0.002066709	5.931733706	-0.871660761	0.503097646	-1.732587636	0.083168988	NA
GRMZM2G086258	3020.177415	0.6962507	0.198190133	3.513044214	0.000443004	0.006222339	9212.857328	-0.922200564	0.256887719	-3.589897433	0.000330808	0.004230851
GRMZM2G086714	52.74971576	-0.741231855	0.187618753	-3.95073436	7.79E-05	0.001620936	205.1778023	0.375506735	0.205239821	1.829599803	0.067309803	0.198657635
GRMZM2G086763	382.1517661	0.638517988	0.171776127	3.717152069	0.000201481	0.003382559	9340.855297	-0.873068088	0.355032992	-2.45911819	0.013927876	0.067517579
GRMZM2G086845	74.16933352	-0.817280263	0.183050467	-4.464781094	8.02E-06	0.000251279	258.5423117	0.40511989	0.224031536	1.808316355	0.070557278	0.205111739
GRMZM2G086869	420.80326	1.006488566	0.256386952	3.925662208	8.65E-05	0.001772256	2849.878867	-0.931183913	0.198276446	-4.696391996	2.65E-06	9.55E-05
GRMZM2G086882	29.05925665	0.736702938	0.201911288	3.648646616	0.000263625	0.004161175	313.905268	-0.080319435	0.238590825	-0.336640921	0.736387604	0.867132166
GRMZM2G087032	551.6087207	0.622290578	0.160184985	3.884824635	0.000102404	0.002005872	2533.930904	-0.964815135	0.230079814	-4.193393234	2.75E-05	0.00061243
GRMZM2G087063	259.7365362	0.800231422	0.19904862	4.020281178	5.81E-05	0.001288482	1704.28813	-0.682905736	0.18000253	-3.793867431	0.000148319	0.002303102
GRMZM2G087068	51.58422489	0.585489772	0.194140739	3.015800668	0.002563017	0.02359098	418.2741536	-0.748604151	0.22336039	-3.351552851	0.000803597	0.008328968
GRMZM2G087094	288.4295338	-0.738994015	0.25656187	-2.880373513	0.003972043	0.032256684	504.9212129	-0.173846109	0.216392029	-0.803384995	0.421752245	0.635210176
GRMZM2G087233	168.0470947	0.724700912	0.160201614	4.523680479	6.08E-06	0.000201084	3056.401325	-0.581381536	0.19376621	-3.000427863	0.002696006	0.020239549
GRMZM2G087254	430.8668777	0.965284987	0.278458957	3.46652518	0.000527232	0.007089526	5363.285825	-0.462603346	0.265843141	-1.740136474	0.081835057	0.226558034
GRMZM2G087275	16.93999959	-0.806320383	0.270168803	-2.98450589	0.002840367	0.025522826	115.5003006	0.972351131	0.314918358	3.087629245	0.0020176	0.016244424
GRMZM2G087482	24.41775969	-0.811245114	0.272407097	-2.978061594	0.002900777	0.025891401	265.3411329	0.310621449	0.277951078	1.117540005	0.263763505	0.479723035
GRMZM2G087513	351.0323303	0.741860881	0.174065459	4.261964934	2.03E-05	0.000543671	4823.342952	-0.842131603	0.279826596	-3.009476637	0.002616982	0.019848473
GRMZM2G087570	2665.860425	0.604621826	0.202778637	2.981684043	0.002866677	0.02568805	8713.120396	-0.690119953	0.20645316	-3.342743473	0.000829545	0.008531553
GRMZM2G087612	74.76979247	-0.847931744	0.175188961	-4.840098034	1.30E-06	5.43E-05	299.2262966	0.39593256	0.200762111	1.972147821	0.048592734	0.161219591
GRMZM2G087655	12.21561098	1.055560527	0.362281509	2.913647258	0.003572333	0.030154264	97.84141284	0.641866688	0.336423255	1.907914151	0.056402313	0.178226962
GRMZM2G087662	15.06799417	0.860730661	0.31332801	2.74705942	0.006013224	0.04330208	61.41347247	-0.005424547	0.347898461	-0.015592328	0.987559626	0.994516276
GRMZM2G087671	62.05770639	-0.772339778	0.221609008	-3.485146131	0.000491868	0.006717465	514.6489493	-0.2544394	0.208820472	-1.218460039	0.223049202	0.432939637
GRMZM2G087787	45.95688745	-0.752007667	0.19992662	-3.761418402	0.000168953	0.002940863	182.3198776	0.014418983	0.215762542	0.06682802	0.946718617	0.976820448
GRMZM2G087875	14.30924689	-1.326159761	0.353791961	-3.74841689	0.000177954	0.003053066	159.2523229	1.427909637	0.443978186	3.21617071	0.001299135	0.011786209
GRMZM2G088235	432.4911982	1.245722401	0.178275128	6.98763991	2.80E-12	5.42E-10	3111.269804	-0.87846394	0.203717947	-4.312157827	1.62E-05	0.000405504
GRMZM2G088290	3.71844758	1.191163381	0.426796316	2.790941104	0.005255503	0.039525883	7.038350172	-1.250742877	0.504146238	-2.480912842	0.013104641	NA
GRMZM2G088313	45.01349311	-0.773859453	0.242387229	-3.192657706	0.001409699	0.014994076	278.2145941	0.9774303	0.263300296	3.712226361	0.000205444	0.002939643
GRMZM2G088396	680.675991	1.01948612	0.178995333	5.695601692	1.23E-08	9.56E-07	4155.911354	-0.79065777	0.200633781	-3.940800822	8.12E-05	0.001435653
GRMZM2G088397	182.3624435	0.77556178	0.182257498	4.255307958	2.09E-05	0.000555506	1503.900683	-0.692807278	0.229888171	-3.013670842	0.002581077	0.019660077
GRMZM2G088427	5.313584206	1.257725076	0.451464561	2.785877753	0.0053383	0.039936959	5.384304268	-0.380539226	0.506585782	-0.751184183	0.452541818	NA
GRMZM2G088482	116.6242968	0.605730988	0.209200541	2.895456124	0.00378608	0.03137816	1041.661674	-0.684375122	0.163420508	-4.187816633	2.82E-05	0.000623893
GRMZM2G088539	93.20396525	1.186751584	0.262738541	4.516853831	6.28E-06	0.000205576	883.5753867	-1.045837446	0.232726285	-4.493851842	6.99E-06	0.000210036
GRMZM2G088669	745.7723717	0.52289511	0.17461987	2.994476574	0.002749162	0.024930272	4967.343892	-0.999125701	0.228011461	-4.381909996	1.18E-05	0.000314305
GRMZM2G088828	37.88980709	-0.687044535	0.206924135	-3.320272601	0.000899296	0.01060375	332.6454763	0.130967997	0.193539582	0.676698766	0.4985971	0.699192685
GRMZM2G088919	2.864573612	-1.246575898	0.455770677	-2.735094555	0.006236236	0.044512605	1.322682474	0.37166652	0.381920793	0.973150785	0.330478367	NA
GRMZM2G088964	10.22547312	-1.343262551	0.366048503	-3.66962995	0.000242902	0.003905979	97.69600598	1.25100158	0.337979173	3.701416176	0.000214399	0.003039227
GRMZM2G089106	11.10837445	2.003296956	0.40159534	4.98834711	6.09E-07	2.89E-05	16.93825142	-1.487544762	0.459926222	-3.234311699	0.001219363	0.011278446
GRMZM2G089147	297.2943834	0.712963462	0.182037174	3.916581687	8.98E-05	0.001826689	2415.5455	-1.041030844	0.171730178	-6.062014577	1.34E-09	1.35E-07
GRMZM2G089159	167.1468388	-0.624143791	0.219261369	-2.846574362	0.004419241	0.034696619	717.6407133	0.575129691	0.206488732	2.785283655	0.005348092	0.033213315
GRMZM2G089288	47.71016892	0.983772897	0.343736473	2.861997412	0.004209803	0.03356309	95.2247175	-0.460002629	0.281279352	-1.635394228	0.101966432	0.262900511
GRMZM2G089317	354.7166761	0.47399049	0.160919505	2.945512982	0.003224196	0.028039389	2197.565936	-0.601856151	0.21409125	-2.81121322	0.004935507	0.031330243
GRMZM2G089361	6.123962684	-1.390397902	0.358669345	-3.876545124	0.00010595	0.002059861	13.62208647	-0.357209949	0.466299653	-0.766052359	0.443645148	0.654568482
GRMZM2G089406	346.4671336	-0.32931066	0.06643535	-4.95685895	7.16E-07	3.30E-05	1209.591148	0.139376744	0.167916463	0.83003621	0.406518311	0.621110104
GRMZM2G089461	8.565105461	-0.956381315	0.341822024	-2.797892611	0.005143721	0.038930371	131.0169499	0.645514391	0.318394441	2.027404715	0.04262104	0.147226276
GRMZM2G089698	11.28858083	0.850256641	0.313343299	2.713498725	0.006657682	0.046597618	226.4877506	0.942150389	0.417898327	2.254496674	0.02416494	0.099844286
GRMZM2G089721	20.89573219	-1.042926681	0.209673002	-4.974062806	6.56E-07	3.07E-05	48.75699753	-0.262907932	0.359828617	-0.730647647	0.464994401	0.672524295
GRMZM2G089836	81.11991419	1.153806951	0.395435507	2.917813219	0.003524954	0.029831996	50.98308582	-1.097385028	0.409612478	-2.67908105	0.007382452	0.04211771
GRMZM2G089995	44.3249987	1.060585216	0.336430739	3.152462286	0.001618997	0.016741686	145.9046232	1.078306523	0.465822174	2.314845843	0.02062137	0.08935927
GRMZM2G090070	56.63814193	-0.733221846	0.210443216	-3.484179057	0.000493649	0.006729638	124.4757654	0.843227542	0.266813351	3.160364872	0.001575717	0.013573447
GRMZM2G090105	53.18155127	1.916281459	0.313124026	6.119879976	9.36E-10	1.04E-07	553.0275852	-1.274652327	0.283804219	-4.491308592	7.08E-06	0.000211963
GRMZM2G090172	116.870268	0.923192682	0.192410448	4.798038219	1.60E-06	6.48E-05	689.7965727	-0.64353242	0.196510339	-3.274801839	0.001057361	0.010177399
GRMZM2G090266	21.91415458	-2.067050145	0.246164901	-8.397014091	4.58E-17	2.26E-14	18.11256467	1.030564906	0.416927775	2.47180679	0.013443215	0.065690887
GRMZM2G090338	844.2513297	0.790164742	0.179690738	4.397359325	1.10E-05	0.000323848	5381.641267	-0.516767073	0.159376468	-3.242430197	0.00118515	0.01101936
GRMZM2G090487	14.1284365	3.937043157	0.439351679	8.961029039	3.22E-19	2.36E-16	25.64231243	-0.04116266	0.408064207	-0.100872997	0.919651279	0.963763501
GRMZM2G090493	24.58291123	-0.690735688	0.223846858	-3.085751104	0.002030387	0.019779281	29.07325503	-0.265463577	0.387143329	-0.68569844	0.492903291	0.695157648
GRMZM2G090528	9.376622431	2.756320272	0.415672662	6.630987616	3.33E-11	5.26E-09	4.174906285	0.280113608	0.51027312	0.54894839	0.583040869	NA
GRMZM2G090542	67.84046339	0.810591523	0.216237808	3.748611449	0.000177816	0.003053066	604.0541537	0.135806803	0.219189722	0.619585633	0.535530628	0.72786061
GRMZM2G090715	31.19823829	-0.730826996	0.175020421	-4.175666995	2.97E-05	0.00074272	94.03773071	1.149621692	0.311406815	3.6917037	0.000222757	0.003125632
GRMZM2G090733	4.037708773	2.575310089	0.438029837	5.879302889	4.12E-09	3.68E-07	3.665549957	0.218208618	0.509296893	0.428450714	0.668323009	NA
GRMZM2G090904	99.74294392	-0.419857645	0.129182677	-3.250107954	0.001153612	0.01289251	979.7396828	-0.026466483	0.16254007	-0.162830514	0.870651882	0.939625316
GRMZM2G091124	150.5289909	-0.697519146	0.203403383	-3.429240633	0.000605273	0.007876422	611.0425394	0.294670626	0.270243319	1.090390047	0.275541364	0.493410204
GRMZM2G091228	30.33622369	0.965033244	0.211211319	4.569041325	4.90E-06	0.000166484	168.1248414	-0.574894402	0.265955104	-2.161621989	0.030647325	0.117349753
GRMZM2G091235	6.50887713	-1.10974338	0.39422489	-2.815000798	0.004877711	0.037314898	8.238758941	0.144413331	0.480341408	0.300647267	0.763683484	NA
GRMZM2G091293	52.59464917	-0.506283016	0.169919585	-2.979544795	0.00288677	0.025786663	253.5825831	0.326057711	0.190679295	1.709979632	0.087269639	0.236847815
GRMZM2G091383	118.4579739	0.730591297	0.223390408	3.270468525	0.001073695	0.01218861	1577.920121	-0.900700028	0.185309274	-4.860523222	1.17E-06	4.78E-05
GRMZM2G091435	93.90303078	2.055524287	0.278267939	7.386852748	1.50E-13	3.74E-11	274.6336432	-1.069165896	0.261679052	-4.085790924	4.39E-05	0.000888541
GRMZM2G091578	18.23418841	-1.245200727	0.322340189	-3.863001783	0.000112002	0.002141773	13.06971469	-0.287163786	0.452174922	-0.635072339	0.525381237	0.719866836
GRMZM2G091696	13.71581604	-0.813963692	0.299518634	-2.717572801	0.006576269	0.04622736	35.60728926	0.847632379	0.352560999	2.40421482	0.016207246	0.0750518
GRMZM2G091742	42.14295081	-1.647545814	0.368140851	-4.475313757	7.63E-06	0.000241072	61.61203465	0.605406169	0.414359199	1.461066075	0.143997309	0.327015619
GRMZM2G091756	2.093077536	-1.249236609	0.442224865	-2.824890019	0.004729685	0.036577303	40.75166316	0.761174482	0.466068332	1.633182153	0.102430692	0.26349208
GRMZM2G091782	4.045740099	1.784695498	0.454288951	3.928547005	8.55E-05	0.001755462	0.920221865	-0.034269096	0.385232962	-0.08895681	0.929116234	NA
GRMZM2G092008	13.47189926	1.561424792	0.360876136	4.326761003	1.51E-05	0.000426131	51.20234708	-0.065298082	0.414358864	-0.157588235	0.874781275	0.941698398
GRMZM2G092018	45.98528488	-0.687223925	0.189588021	-3.624827774	0.000289154	0.004476452	270.150108	0.407045632	0.215953855	1.884873196	0.05944696	0.184162915
GRMZM2G092120	41.94062252	0.712085781	0.251695334	2.829157663	0.00466707	0.036167005	234.04188	-0.408951907	0.192235467	-2.127348893	0.033391105	0.124386195
GRMZM2G092125	497.225792	0.72832348	0.205707617	3.540576134	0.000399254	0.005736311	2328.352278	-0.331234523	0.354035162	-0.935597811	0.349480302	0.570776776
GRMZM2G092137	199.969113	-0.819374915	0.165575097	-4.948660326	7.47E-07	3.40E-05	1480.384623	0.950852117	0.195488304	4.863984686	1.15E-06	4.71E-05
GRMZM2G092167	2.729474232	-1.400858463	0.444733515	-3.14988283	0.00163336	0.016851816	49.67487927	-0.453639187	0.393995449	-1.151381794	0.2495752	0.464143691
GRMZM2G092174	21.54088303	-0.946610488	0.247285561	-3.828005508	0.000129186	0.002397597	33.98904187	0.524913855	0.481230288	1.090774767	0.275372002	0.493183338
GRMZM2G092232	2.879638761	-1.730668833	0.443232263	-3.904654461	9.44E-05	0.001890367	2.03655709	-0.150666252	0.495743045	-0.303920051	0.761188801	NA
GRMZM2G092365	33.87596916	0.837251943	0.287971914	2.90740833	0.003644371	0.030591695	220.9026729	-0.440312745	0.212155434	-2.075425256	0.037947139	0.136086293
GRMZM2G092447	850.4568475	-0.55743884	0.085526365	-6.517742683	7.14E-11	1.03E-08	2806.455722	0.380361972	0.155779673	2.441666254	0.014619655	0.070030935
GRMZM2G092586	20.94057237	-1.087473301	0.236249218	-4.603076837	4.16E-06	0.000144924	143.0771958	0.947521162	0.289263573	3.275632507	0.001054256	0.010161278
GRMZM2G092599	14.49495715	-0.841213602	0.2611609	-3.221054924	0.001277197	0.013917336	119.2319022	0.709213568	0.293572088	2.415807213	0.015700372	0.073567456
GRMZM2G092627	43.05007472	-0.677953866	0.221717727	-3.057734153	0.002230173	0.021171256	248.9503907	1.04201059	0.362353213	2.875676423	0.004031628	0.02713204
GRMZM2G092694	15.76671745	-1.312312245	0.442678733	-2.964479989	0.00303195	0.026724791	48.26826285	1.841842237	0.441151371	4.175079938	2.98E-05	0.000649369
GRMZM2G092752	44.26509201	1.659036505	0.287479879	5.770965638	7.88E-09	6.39E-07	131.1126644	-1.070427678	0.403838363	-2.650633955	0.008034086	0.044862943
GRMZM2G092923	85.71320975	1.117801907	0.234869799	4.759240698	1.94E-06	7.59E-05	668.7363454	-0.837554085	0.21288434	-3.934315161	8.34E-05	0.001467672
GRMZM2G092947	12.86023994	-1.142150779	0.330888423	-3.451770147	0.000556922	0.007366558	6.225518039	0.745149897	0.500940123	1.487502922	0.136882032	NA
GRMZM2G093032	1482.003328	-1.226712898	0.194276461	-6.314264178	2.71E-10	3.40E-08	8111.662713	0.109950723	0.273451814	0.402084453	0.687621874	0.835655888
GRMZM2G093065	55.04265403	-0.513660035	0.153617587	-3.343757989	0.000826518	0.009910357	289.526248	0.365442993	0.183916597	1.987003887	0.046921966	0.157168314
GRMZM2G093101	153.1430559	2.524622007	0.295036633	8.556978109	1.16E-17	6.57E-15	346.4210221	-1.260046578	0.367413142	-3.429508731	0.000604675	0.006707425
GRMZM2G093104	67.91944883	-0.707231135	0.184946908	-3.82396841	0.000131321	0.00243381	395.8419313	0.62743542	0.207018493	3.030818224	0.00243892	0.018783175
GRMZM2G093210	51.77213399	-1.57777229	0.26455101	-5.963962449	2.46E-09	2.47E-07	38.43647391	0.275271123	0.372532501	0.738918408	0.459956544	0.668299408
GRMZM2G093286	26.95367005	2.164568276	0.414421572	5.223107152	1.76E-07	1.02E-05	20.74401811	-2.095948982	0.504100302	-4.157801485	3.21E-05	0.000692685
GRMZM2G093441	229.952319	1.785202054	0.299324639	5.964099919	2.46E-09	2.47E-07	960.6202118	-0.040943099	0.174388403	-0.234781089	0.814378646	0.911272646
GRMZM2G093503	142.1503139	0.587793516	0.179866421	3.267944696	0.001083315	0.012244703	1290.250974	-0.520784159	0.164899443	-3.158192353	0.001587508	0.013629203
GRMZM2G093526	1752.596943	1.110106107	0.285174316	3.89272822	9.91E-05	0.00196711	18777.76819	-1.860922381	0.216030424	-8.614168089	7.05E-18	3.58E-15
GRMZM2G093623	38.91403125	0.900602751	0.321834866	2.798338052	0.005136632	0.038902661	514.893349	-0.260734395	0.277856527	-0.938377792	0.348050295	0.569182502
GRMZM2G093708	22.94092837	-1.493259059	0.298535409	-5.001949561	5.68E-07	2.71E-05	5.34931587	0.460268865	0.510229749	0.902081593	0.367013526	NA
GRMZM2G093766	7.836773534	-0.9499881	0.352139083	-2.69776388	0.006980693	0.048058168	78.11224181	0.141230829	0.320498683	0.440659622	0.659459432	0.816964504
GRMZM2G093815	40.56863655	-0.890235713	0.234871813	-3.79030459	0.000150463	0.002681593	286.1887347	-0.343597541	0.201918502	-1.701664474	0.088818284	0.239787997
GRMZM2G093826	44.65558684	-0.988366033	0.324351126	-3.047210117	0.002309762	0.021708893	131.9820775	0.4902878	0.380186228	1.289599056	0.197189904	0.399514278
GRMZM2G093828	41.16360886	-0.599729755	0.217505244	-2.757311707	0.005827877	0.042384218	306.6093531	0.077821497	0.193269418	0.402658101	0.687199761	0.835314344
GRMZM2G093900	25.92614065	-1.554847195	0.305651648	-5.086991047	3.64E-07	1.88E-05	107.3208854	0.696572821	0.350304745	1.988476692	0.046758994	0.156701878
GRMZM2G093962	24.20475554	1.124240586	0.287837485	3.905817151	9.39E-05	0.001884626	27.39075058	-0.281447088	0.441882529	-0.636927395	0.524172138	0.7190671
GRMZM2G094123	124.5332151	-0.511655632	0.147415382	-3.470842895	0.000518827	0.006984784	2005.574705	0.160150816	0.165586046	0.967175801	0.333456157	0.554849393
GRMZM2G094273	7.955914988	1.334720144	0.338523931	3.942764515	8.05E-05	0.001669655	120.4152114	0.429546514	0.239565623	1.793022344	0.072969351	0.209918577
GRMZM2G094353	133.1855259	-2.205950432	0.310270169	-7.109772876	1.16E-12	2.36E-10	30.52036502	-0.253137474	0.468533015	-0.540276706	0.58900622	0.768802046
GRMZM2G094526	208.7156596	0.643360361	0.180318165	3.567917632	0.00035983	0.005308412	1876.862693	-0.850479597	0.185487945	-4.585093649	4.54E-06	0.000148384
GRMZM2G094541	48.34937011	-0.889200718	0.316243153	-2.811762753	0.004927083	0.037553704	213.4296183	0.924131222	0.249067413	3.710365846	0.00020696	0.002957103
GRMZM2G094599	16.28376978	-0.834195287	0.250149667	-3.334784719	0.000853655	0.010171261	87.07052142	0.466981031	0.283967529	1.644487426	0.10007556	0.259347874
GRMZM2G094712	100.9955014	0.513883966	0.18094098	2.840064014	0.004510448	0.035290642	609.3669708	0.642793897	0.169829667	3.784932915	0.00015375	0.002366752
GRMZM2G094792	681.2016955	-0.526350044	0.17717223	-2.97083829	0.002969881	0.026311617	834.4891892	0.082461721	0.290592381	0.283771106	0.776585798	0.890246759
GRMZM2G094928	466.29406	0.907452443	0.158304156	5.732334927	9.91E-09	7.86E-07	3319.566572	-0.313942474	0.174962982	-1.794336556	0.072759467	0.209528735
GRMZM2G095039	12.3413144	0.846365572	0.287305265	2.945875613	0.003220419	0.028017273	32.36554553	-0.490293031	0.370604549	-1.322954703	0.185850442	0.385141079
GRMZM2G095147	291.3585859	0.538321271	0.108273383	4.971870779	6.63E-07	3.09E-05	2367.068561	-0.830745928	0.172137792	-4.826051956	1.39E-06	5.52E-05
GRMZM2G095164	6.448651229	1.271925836	0.35227704	3.61058398	0.000305508	0.004657105	4.205640254	-1.163643231	0.509705646	-2.282971047	0.022432074	NA
GRMZM2G095239	186.8267712	0.395533589	0.14490206	2.729661598	0.006339937	0.044969964	882.7970657	-0.435684785	0.204586714	-2.129584942	0.033205895	0.123857629
GRMZM2G095287	138.8018197	0.984015066	0.336839284	2.921319191	0.003485525	0.029608702	473.4600479	-1.618563215	0.310645764	-5.210318004	1.89E-07	1.00E-05
GRMZM2G095392	129.0430126	0.363372718	0.12518038	2.902792899	0.003698511	0.03082953	597.7625405	0.248387995	0.171602922	1.447457841	0.147768736	0.33218362
GRMZM2G095511	22.43776085	1.105112774	0.248259091	4.451449362	8.53E-06	0.000265202	153.1563131	-0.207817898	0.240017245	-0.865845697	0.386574786	0.604501572
GRMZM2G095562	1102.87838	-0.430663284	0.095291023	-4.519452819	6.20E-06	0.000203396	2251.241319	0.185043955	0.250439421	0.738877108	0.459981624	0.668299408
GRMZM2G095611	57.9650303	-1.018301241	0.28190185	-3.612254559	0.000303546	0.004636538	195.677004	-0.658688237	0.295809514	-2.226731075	0.025965252	0.104723724
GRMZM2G095806	34.4069941	-0.697628708	0.225168731	-3.098248608	0.001946681	0.019199874	385.7893105	-0.196155573	0.186996031	-1.048982546	0.294186151	0.514355318
GRMZM2G095861	4.087811569	1.759240139	0.458937292	3.833290886	0.00012644	0.002362092	3.081478355	-0.907835661	0.503991346	-1.801292161	0.071656843	NA
GRMZM2G095865	978.0954937	0.88159516	0.148924898	5.919729809	3.22E-09	3.09E-07	10502.73232	-0.247194429	0.175960887	-1.404826	0.160073026	0.349554328
GRMZM2G095905	22.26943102	-0.810598104	0.278992475	-2.905447916	0.003667279	0.030681302	59.06975799	1.16282824	0.369037924	3.150972199	0.00162728	0.013877442
GRMZM2G095921	205.4784133	-0.334439259	0.102001763	-3.27875959	0.001042644	0.011892431	828.11493	0.362882607	0.159211955	2.279242195	0.022652672	0.095351425
GRMZM2G096029	6.628389162	-1.244340518	0.40736864	-3.054581026	0.002253751	0.021341529	3.053434035	0.918390554	0.499362006	1.839127814	0.065896389	NA
GRMZM2G096092	27.80910634	-0.839914638	0.242888299	-3.458028416	0.000544144	0.007255183	135.1227243	0.230278966	0.252258508	0.912868973	0.361311457	0.581809688
GRMZM2G096107	427.0108015	-0.567920114	0.152995456	-3.712006405	0.000205623	0.003431784	1557.807347	0.404095355	0.150291251	2.688748367	0.007172046	0.041248455
GRMZM2G096153	48.7557005	-0.952912292	0.291604563	-3.267823666	0.001083779	0.012244703	551.9369855	-0.214342028	0.203156927	-1.055056458	0.291399504	0.511023334
GRMZM2G096184	2.660406958	1.679036468	0.456085555	3.681406812	0.000231951	0.003768657	8.535562048	-0.833075371	0.504119527	-1.652535415	0.098425452	NA
GRMZM2G096261	10.30312181	-0.708095377	0.245021595	-2.889930488	0.00385327	0.031688959	230.7761692	-0.043804022	0.217150278	-0.201722153	0.840133943	0.924782172
GRMZM2G096389	59.11192623	0.81824331	0.265298756	3.084233494	0.002040774	0.01984795	308.5500848	0.001291873	0.190566538	0.006779117	0.994591089	0.997726533
GRMZM2G096407	66.57703831	1.735287313	0.431152536	4.024764247	5.70E-05	0.001269139	376.5733476	-0.511184928	0.277976129	-1.838952611	0.065922157	0.196156368
GRMZM2G096470	13.45157097	-1.032866096	0.382585382	-2.699700892	0.006940184	0.047880942	17.83541465	-0.294243696	0.427906583	-0.687635358	0.491682436	0.694042806
GRMZM2G096622	84.55997049	-0.355081095	0.113720829	-3.122392781	0.001793874	0.018056479	294.858563	0.184774918	0.225673115	0.818772399	0.412916281	0.626940711
GRMZM2G096693	149.8592436	0.472890702	0.166097728	2.847063035	0.004412462	0.034662482	760.3074022	-0.270367708	0.176024444	-1.535966835	0.124546515	0.297849881
GRMZM2G096705	113.8754928	-0.410015251	0.144015743	-2.847016871	0.004413102	0.034662482	787.5150421	-0.024377434	0.157898183	-0.154387048	0.877304565	0.942843701
GRMZM2G096806	72.5142562	-0.677551472	0.206006603	-3.288979393	0.001005514	0.011597131	293.8996143	0.521338742	0.290244583	1.7962049	0.072461936	0.208825151
GRMZM2G096824	96.57704615	0.694371973	0.168215394	4.127874128	3.66E-05	0.000890726	545.0483283	-0.056845146	0.263199159	-0.215977689	0.829005139	0.919774644
GRMZM2G096831	8.549020028	-1.200913869	0.391277853	-3.069209919	0.002146257	0.020598625	5.663838251	0.084957929	0.506257714	0.167815575	0.866728369	NA
GRMZM2G096962	1984.544789	0.774141751	0.116910521	6.621660267	3.55E-11	5.45E-09	11552.02908	-1.064878471	0.209461153	-5.083894818	3.70E-07	1.75E-05
GRMZM2G097043	167.9001677	-0.4328466	0.116326408	-3.720965936	0.000198462	0.003344243	1091.484506	0.132111546	0.191488393	0.689919338	0.490244914	0.693120087
GRMZM2G097103	47.89135232	0.527448582	0.157469811	3.34952191	0.000809512	0.009721848	274.8099498	0.119470624	0.196888764	0.606792493	0.543988631	0.73431921
GRMZM2G097249	184.0748637	-0.393383652	0.122623926	-3.20804974	0.001336384	0.014389583	903.1045208	0.238540311	0.167073213	1.427759165	0.15336119	0.340559268
GRMZM2G097275	37.55026098	-0.742884754	0.191218874	-3.884997017	0.000102331	0.002005872	106.5924538	0.109325958	0.234762218	0.465688045	0.641438811	0.804310069
GRMZM2G097282	24.18518675	-0.758379731	0.266299955	-2.847840258	0.004401701	0.034606794	251.4761026	0.1096012	0.250371114	0.437754973	0.661563914	0.818205627
GRMZM2G097505	26.43331002	-2.206243937	0.347943082	-6.340818526	2.29E-10	2.93E-08	137.2852176	-0.353843656	0.37491399	-0.943799552	0.345272089	0.566502808
GRMZM2G097568	47.37540667	0.615172045	0.179956829	3.418442353	0.000629807	0.008085738	481.7940185	-0.263863388	0.225921223	-1.167944227	0.242829263	0.456243422
GRMZM2G097641	16.66150703	1.403598758	0.397232376	3.533445018	0.000410181	0.005854517	90.95418194	-0.944832163	0.304585973	-3.102021261	0.001922042	0.015678483
GRMZM2G097674	189.030703	0.549158433	0.168016056	3.268487816	0.001081238	0.012239331	954.7993378	-0.488562505	0.156099154	-3.129821612	0.001749125	0.014589727
GRMZM2G097805	40.72361885	-0.776584272	0.238248396	-3.259557188	0.001115863	0.012532338	134.2500355	0.389648926	0.301103893	1.294068044	0.195641918	0.397722054
GRMZM2G097821	95.81143817	-0.719725845	0.147123569	-4.891981951	9.98E-07	4.37E-05	555.0259242	0.001341613	0.191428932	0.00700841	0.994408143	0.997654457
GRMZM2G097981	96.26670755	-1.23807428	0.383339663	-3.229705664	0.001239177	0.013603992	53.19551138	0.484882673	0.380178262	1.275408728	0.202164611	0.405813907
GRMZM2G097995	120.8783282	-0.51439674	0.134361831	-3.828443958	0.000128956	0.002395289	652.4543302	0.004101068	0.179128348	0.022894578	0.981734366	0.99252443
GRMZM2G098011	346.5869817	0.595527922	0.121628189	4.896298524	9.77E-07	4.29E-05	1495.829745	-0.530500422	0.202174794	-2.623969148	0.008691166	0.047658347
GRMZM2G098078	20.25645431	-0.731887604	0.239846138	-3.051487961	0.002277102	0.021499857	101.6698722	0.839376266	0.289132815	2.903081984	0.003695099	0.025511499
GRMZM2G098167	21.16889926	0.907152218	0.26688252	3.399069434	0.000676155	0.008526321	390.6828336	0.077183992	0.350312467	0.22032899	0.825614944	0.917902961
GRMZM2G098290	1655.729625	1.590321946	0.221604329	7.176402877	7.16E-13	1.53E-10	4022.798089	-1.482873489	0.267917319	-5.534817591	3.12E-08	2.16E-06
GRMZM2G098319	8.199805469	2.293790304	0.419105866	5.47305703	4.42E-08	3.01E-06	6.951285011	-0.957608369	0.510344709	-1.876395215	0.060601031	NA
GRMZM2G098346	198.3431365	-1.056867449	0.312423492	-3.382804039	0.000717498	0.008913942	3438.837325	1.583227739	0.291539162	5.43058342	5.62E-08	3.52E-06
GRMZM2G098370	32.79213756	1.235413129	0.285567748	4.326164769	1.52E-05	0.000426756	166.7708917	-1.690093384	0.346351497	-4.87970573	1.06E-06	4.39E-05
GRMZM2G098520	9754.513212	1.113093952	0.167974138	6.626579326	3.44E-11	5.37E-09	54449.0452	-1.677998186	0.223034764	-7.523482676	5.33E-14	1.60E-11
GRMZM2G098904	309.6350751	0.467647523	0.116983666	3.997545449	6.40E-05	0.001386196	1453.842346	-0.267437989	0.173310194	-1.543117474	0.122802276	0.295401615
GRMZM2G099003	291.7422183	1.82485995	0.325531474	5.605786519	2.07E-08	1.55E-06	5114.543074	-0.587656153	0.244390588	-2.404577677	0.016191165	0.075004266
GRMZM2G099023	100.0987332	-0.939776064	0.233546084	-4.023942725	5.72E-05	0.001272329	214.1731772	0.670831238	0.3072965	2.183009694	0.029035096	0.112868893
GRMZM2G099052	167.277485	0.545463788	0.200981873	2.713994951	0.006647718	0.046570957	923.0412809	-0.591824798	0.201411336	-2.938388722	0.003299231	0.023477837
GRMZM2G099092	14.16930978	1.745931328	0.437657027	3.989268353	6.63E-05	0.001421895	2426.704076	2.199311832	0.383964726	5.727900727	1.02E-08	8.18E-07
GRMZM2G099097	96.32357035	2.05686886	0.416589079	4.937404664	7.92E-07	3.56E-05	3.255544107	-0.762205505	0.458717285	-1.661601882	0.096592626	NA
GRMZM2G099160	210.4217708	0.400049845	0.12859052	3.111036843	0.001864317	0.018600555	579.8463789	-0.026699075	0.183524778	-0.145479402	0.884332377	0.945716823
GRMZM2G099270	23.57351764	-0.835383023	0.227690901	-3.668934594	0.000243563	0.003908639	207.4830521	1.005489601	0.314554775	3.196548525	0.001390824	0.012443296
GRMZM2G099305	382.3118593	0.859224328	0.277476601	3.096564986	0.001957769	0.019236992	2091.536377	-0.279725986	0.411275906	-0.680141922	0.496414602	0.697679752
GRMZM2G099319	215.9245271	-0.632784232	0.19919304	-3.176738667	0.001489412	0.015694833	946.1040267	0.886317339	0.242373871	3.656818848	0.000255365	0.003485516
GRMZM2G099337	72.23525029	-0.560185195	0.13967972	-4.010497702	6.06E-05	0.001322396	627.6096839	0.916575621	0.160851827	5.698260574	1.21E-08	9.59E-07
GRMZM2G099355	195.7503014	-0.479925192	0.171663453	-2.795733065	0.005178215	0.039126207	2443.444635	-0.077111931	0.17040409	-0.452523945	0.650891575	0.810930659
GRMZM2G099481	110.5507061	0.530373809	0.19611072	2.704461073	0.006841529	0.047413527	623.8363693	0.161143019	0.17797815	0.905409	0.365248749	0.585496492
GRMZM2G099529	319.448887	-0.446443356	0.105902247	-4.21561739	2.49E-05	0.000641768	3485.724532	-0.685815576	0.215957473	-3.175697365	0.001494768	0.013087661
GRMZM2G099628	118.2572208	-0.594946638	0.153584077	-3.87375209	0.000107172	0.00207276	1360.86025	0.061078479	0.169516159	0.360310658	0.71861483	0.855579839
GRMZM2G099630	250.5610197	0.522098473	0.185623377	2.8126763	0.004913108	0.037476572	1179.713395	-0.213091365	0.213137981	-0.999781287	0.317416364	0.538541849
GRMZM2G099648	48.72305365	-0.804411681	0.18859695	-4.265242256	2.00E-05	0.000536386	437.8442425	1.069360132	0.292173272	3.660020392	0.000252195	0.003451092
GRMZM2G099678	27.93028113	1.316681015	0.460003816	2.862326286	0.004205437	0.033540061	351.2219327	1.432036488	0.439944845	3.255036411	0.001133778	0.010695643
GRMZM2G099729	174.5491746	0.784521149	0.210231226	3.731706097	0.000190187	0.003219144	904.3791776	-0.830781755	0.218413751	-3.803706278	0.000142547	0.002241229
GRMZM2G099797	80.07717606	0.571634022	0.150285391	3.803656605	0.000142576	0.002576581	238.6985381	0.207987367	0.209745905	0.991615867	0.321384946	0.542940032
GRMZM2G100058	38.19896441	0.916046217	0.283044128	3.236407778	0.001210443	0.013356657	266.2742276	-1.580865927	0.286743409	-5.51317268	3.52E-08	2.39E-06
GRMZM2G100152	39.01614664	-0.636651393	0.216205387	-2.944660173	0.003233096	0.028102346	194.2296696	0.62801644	0.262945271	2.388392223	0.016922271	0.077421205
GRMZM2G100158	139.7356245	1.164323201	0.303904535	3.831213647	0.000127513	0.002380168	845.1585459	-0.049189446	0.322210159	-0.152662617	0.878664343	0.943444079
GRMZM2G100176	97.67505236	1.111280917	0.287939046	3.859431129	0.000113651	0.002162328	332.8311237	0.843902183	0.260282302	3.242257257	0.001185869	0.011021243
GRMZM2G100454	146.9351076	3.058770197	0.329331586	9.287813026	1.57E-20	1.37E-17	497.1898578	-1.189396282	0.383808717	-3.098929834	0.00194221	0.015796924
GRMZM2G100456	50.47749564	0.622605463	0.229669885	2.710871136	0.00671067	0.046821148	352.8014114	-0.840849672	0.217187708	-3.87153436	0.000108152	0.0017999
GRMZM2G100484	38.02144535	-0.996564455	0.281868233	-3.535568533	0.000406899	0.005819651	41.66491794	0.05141814	0.322630981	0.159371365	0.873376298	0.94120999
GRMZM2G100652	1477.70583	1.55985708	0.19216849	8.117132412	4.77E-16	1.90E-13	3445.07617	-1.105925437	0.281662295	-3.926423434	8.62E-05	0.0015067
GRMZM2G100716	237.3139271	-0.399587562	0.139351863	-2.867471973	0.004137654	0.033186036	1193.87136	-0.301866427	0.150202627	-2.009728016	0.044459983	0.151589132
GRMZM2G101024	170.5557886	0.861297257	0.227592735	3.784379394	0.000154093	0.002737386	2542.755461	-0.161827571	0.262465258	-0.616567587	0.537519979	0.729228603
GRMZM2G101125	14.74812026	-1.017737272	0.344990032	-2.950048343	0.003177242	0.027694716	162.9710446	1.330254082	0.251128508	5.297105029	1.18E-07	6.69E-06
GRMZM2G101250	39.11564117	-0.485037139	0.174376986	-2.781543314	0.005410111	0.040288288	437.0110889	0.24317821	0.210805991	1.153564037	0.248678949	0.46308282
GRMZM2G101264	12.02249439	-0.702984554	0.248541798	-2.82843594	0.004677606	0.036236281	44.84465373	0.405437543	0.305134971	1.328715425	0.183941874	0.382561775
GRMZM2G101270	11.52289781	1.792937782	0.460723753	3.891567929	9.96E-05	0.001970956	4.334351734	-0.648941667	0.487273606	-1.331780871	0.182932206	NA
GRMZM2G101393	16.32011014	-1.185631511	0.393222445	-3.015167437	0.002568374	0.023630709	7.272242599	0.743552724	0.510917635	1.455327969	0.145578487	NA
GRMZM2G101457	133.0441614	0.486754199	0.164303363	2.962533395	0.003051187	0.026843351	749.4142014	-0.355848772	0.176050903	-2.021283428	0.043250434	0.148493041
GRMZM2G101571	101.7442812	-0.286442699	0.105326967	-2.719557097	0.006536941	0.04599364	832.8857867	0.176076669	0.157458419	1.118242325	0.263463512	0.479407793
GRMZM2G101617	284.8812046	-0.678567483	0.193541195	-3.506062278	0.000454789	0.006336891	3731.575551	-1.030575041	0.275418841	-3.741846548	0.000182673	0.002693354
GRMZM2G101693	28.82846664	-0.822990402	0.305014789	-2.698198357	0.006971589	0.048029905	59.75780203	0.720409416	0.334312622	2.154897446	0.03116986	0.118689305
GRMZM2G101754	36.17853647	0.853426384	0.281006144	3.037038166	0.002389152	0.022298097	102.200061	-0.452258005	0.289324589	-1.563150946	0.118017095	0.28802136
GRMZM2G101859	815.7624794	0.450302616	0.112839684	3.990640541	6.59E-05	0.001417878	7236.045722	-0.241176906	0.144289589	-1.671478226	0.094627256	0.250118162
GRMZM2G101875	94.4318766	-0.970495931	0.336249755	-2.886235355	0.003898805	0.03193615	134.76507	0.410263573	0.267716035	1.532457977	0.12540946	0.299008017
GRMZM2G101926	112.7936325	0.670698028	0.1074996	6.239074617	4.40E-10	5.26E-08	396.0725969	-0.16403157	0.251802054	-0.651430627	0.514768546	0.711729273
GRMZM2G101938	75.14168938	0.479338674	0.163580965	2.930283932	0.003386524	0.028973737	605.1755943	0.100710935	0.187336389	0.537594088	0.590857312	0.769992537
GRMZM2G101958	431.8582157	0.864890269	0.299092423	2.891715744	0.003831444	0.031624045	1089.293599	-0.028466304	0.205415754	-0.138578973	0.88978286	0.947892399
GRMZM2G102059	17.26204226	-0.817497279	0.244709659	-3.340682521	0.000835727	0.009992912	76.54787653	0.49586721	0.285397953	1.737458884	0.082306205	0.227507882
GRMZM2G102216	39.86666263	-0.966758886	0.253879908	-3.807937749	0.000140131	0.002540482	273.6603708	-0.284978233	0.206674783	-1.378872778	0.167933982	0.360445789
GRMZM2G102238	79.74022183	2.485933769	0.270624307	9.185921963	4.08E-20	3.43E-17	610.1157651	-1.243114214	0.28621544	-4.343281455	1.40E-05	0.000361436
GRMZM2G102346	110.1054535	0.711740883	0.195870484	3.633732183	0.000279351	0.004358617	572.2012289	0.009614419	0.184387227	0.052142542	0.958415116	0.982305435
GRMZM2G102421	258.4207039	0.56682122	0.139181383	4.072536208	4.65E-05	0.001085954	2608.758695	-0.671478786	0.184816338	-3.633221994	0.000279904	0.003736727
GRMZM2G102471	894.5493837	0.324012882	0.095163711	3.404794533	0.000662139	0.008391524	9153.526434	-0.347942698	0.151508924	-2.296516195	0.021646384	0.092285271
GRMZM2G102560	136.5414826	-0.466430973	0.155739872	-2.99493616	0.002745023	0.02492102	479.8920359	0.471561979	0.216592527	2.177184898	0.029466775	0.114140922
GRMZM2G102681	182.0680537	-0.866320863	0.195229181	-4.437455795	9.10E-06	0.000278834	235.8065331	-0.451151127	0.217847877	-2.070945714	0.038363869	0.137155406
GRMZM2G102683	9.247935221	2.234719324	0.409268055	5.460282809	4.75E-08	3.17E-06	50.15891055	-0.716925342	0.423840722	-1.691497076	0.090741906	0.24340934
GRMZM2G102737	305.7969754	0.685464515	0.237015113	2.892070917	0.003827115	0.031607262	2679.350753	-0.544132543	0.277253073	-1.962584353	0.04969449	0.163627264
GRMZM2G102829	429.6507052	-0.34185953	0.103031391	-3.318013345	0.000906602	0.010662198	4979.217545	-0.106464266	0.170895447	-0.622978948	0.533298356	0.726094958
GRMZM2G102838	4196.94252	0.44092336	0.146495666	3.009804808	0.002614156	0.023968042	16806.15753	-1.029117949	0.287408511	-3.580680146	0.000342701	0.004346999
GRMZM2G102959	296.0000354	2.247645614	0.266496844	8.434042145	3.34E-17	1.76E-14	433.454862	-0.936938161	0.23631904	-3.964717195	7.35E-05	0.001339024
GRMZM2G103047	21.93619732	-0.756596678	0.259362543	-2.91713934	0.003532579	0.029885383	402.2345253	0.830208243	0.221936941	3.74073932	0.00018348	0.002699647
GRMZM2G103101	2174.731698	0.93683874	0.199757588	4.689878116	2.73E-06	0.000101387	8939.602603	-1.536227135	0.207915704	-7.3887018	1.48E-13	3.63E-11
GRMZM2G103281	145.2565743	0.942084062	0.209511148	4.496582015	6.91E-06	0.000220761	509.6072032	-0.822053242	0.26992992	-3.045432093	0.002323462	0.018145135
GRMZM2G103662	110.9571844	-0.905769783	0.180364394	-5.021887984	5.12E-07	2.50E-05	251.8700583	0.260552818	0.281033181	0.927124752	0.353861766	0.574481034
GRMZM2G103812	264.9046295	0.749857695	0.235355997	3.186057315	0.00144226	0.015290249	4807.14405	0.04978996	0.151886996	0.327809233	0.743055905	0.87120281
GRMZM2G103843	25.43342987	-1.611765033	0.273725878	-5.888245003	3.90E-09	3.54E-07	469.8684303	0.280103218	0.299575347	0.935000898	0.349787837	0.571068971
GRMZM2G103873	9.234754211	-0.912336792	0.266918105	-3.418040115	0.000630738	0.008092987	23.40218157	-0.396194502	0.398595465	-0.99397644	0.320234338	0.541985876
GRMZM2G103896	112.2420125	-0.352713202	0.130622234	-2.700253938	0.006928657	0.047845042	710.7511944	0.225666939	0.175196737	1.288077298	0.197719057	0.400054123
GRMZM2G103900	100.528493	1.934292656	0.279217631	6.927544828	4.28E-12	7.90E-10	441.155378	-0.488656669	0.336794153	-1.450906034	0.146806027	0.330681934
GRMZM2G103909	132.9930774	0.433433207	0.114925757	3.771419213	0.000162322	0.002852711	689.8248054	-0.129580064	0.168410696	-0.769428947	0.44163871	0.652692173
GRMZM2G103983	10.51755425	1.318680723	0.380451595	3.466093299	0.00052808	0.00709672	260.4268553	-0.275163821	0.235067584	-1.170573233	0.241770362	0.455073254
GRMZM2G104088	49.08433259	0.577277671	0.172469716	3.347124842	0.000816544	0.009796367	266.8955012	0.090518561	0.266214642	0.340020969	0.733840737	0.865586972
GRMZM2G104118	49.05137408	0.541912193	0.172101765	3.148789281	0.001639484	0.016891966	347.7528552	0.110641453	0.190369843	0.581192121	0.561110977	0.747960863
GRMZM2G104147	68.38271163	1.158710525	0.225029237	5.149155471	2.62E-07	1.40E-05	480.7042816	-0.121752382	0.248746388	-0.489463921	0.624513291	0.793860206
GRMZM2G104237	13.28012569	-0.78458074	0.276546427	-2.837066993	0.004553006	0.035525653	75.76961614	-0.277158934	0.321643001	-0.861697389	0.388854063	0.606480249
GRMZM2G104262	393.2967702	0.329305268	0.114210346	2.883322578	0.003935042	0.032143932	1151.685985	-0.480317548	0.161892179	-2.966897783	0.00300821	0.02196405
GRMZM2G104325	1390.906336	2.112194614	0.150457748	14.03845697	9.07E-45	2.06E-40	14299.8479	-0.775691457	0.220011336	-3.525688595	0.000422383	0.005148778
GRMZM2G104347	181.9234235	-0.687110362	0.162058929	-4.23987969	2.24E-05	0.000586163	302.8091659	0.003075748	0.193770835	0.015873121	0.987335614	0.994378768
GRMZM2G104353	43.88189053	0.891067324	0.239545019	3.719832402	0.000199355	0.003351822	279.2963102	0.043857257	0.202689355	0.216376716	0.828694114	0.919611507
GRMZM2G104396	33.65115023	-0.551579418	0.199346452	-2.766938722	0.005658539	0.041621361	307.8896559	-0.182574748	0.278532436	-0.655488283	0.512153428	0.709898062
GRMZM2G104418	214.8856988	0.369313739	0.102780337	3.593233376	0.0003266	0.00490613	1178.925216	-0.025511645	0.182432158	-0.139841819	0.888784971	0.947539533
GRMZM2G104504	59.67076775	-0.864118144	0.232926612	-3.709830047	0.000207398	0.003443694	233.6676208	1.286629488	0.243277762	5.288726253	1.23E-07	6.91E-06
GRMZM2G104511	32.84157281	0.754009734	0.279822398	2.694601078	0.007047295	0.048399243	27.64014964	0.289024062	0.424486157	0.680879829	0.495947532	0.697559136
GRMZM2G104549	150.0509907	1.585196901	0.335720769	4.721771918	2.34E-06	8.86E-05	82.57162348	-1.968781504	0.32528882	-6.052410607	1.43E-09	1.41E-07
GRMZM2G104551	13.60023083	0.781026411	0.291216508	2.681944151	0.007319568	0.049591286	27.20030081	0.196596438	0.43784361	0.449010637	0.653423983	0.81277709
GRMZM2G104626	24.27949983	-0.791933824	0.290870563	-2.722633109	0.006476394	0.045695115	23.58996922	-0.159489759	0.398789011	-0.399935191	0.689204252	0.836731089
GRMZM2G104632	76.02829646	0.811953735	0.202659389	4.006494531	6.16E-05	0.001343707	518.5738206	-0.247281016	0.273527437	-0.90404465	0.365971726	0.586258712
GRMZM2G104638	10.66856443	-0.977401499	0.275918234	-3.542359214	0.000396565	0.005707821	11.00361573	-0.178441149	0.461320078	-0.386805512	0.698900196	NA
GRMZM2G104639	55.40770444	0.760363029	0.248409172	3.060929768	0.002206508	0.020990359	95.68062436	-0.774804117	0.371961893	-2.083020149	0.037249387	0.134027065
GRMZM2G104843	111.4961329	-0.602070997	0.214880641	-2.801885709	0.005080487	0.038541742	516.0657692	0.263531466	0.194787282	1.352919262	0.176081425	0.371725516
GRMZM2G104876	1102.632429	0.636846345	0.230672691	2.760822458	0.005765601	0.042133809	7657.836906	-0.440727314	0.150199786	-2.934273925	0.00334329	0.023704338
GRMZM2G104918	248.1773813	0.962229836	0.252924951	3.804408511	0.000142143	0.002570814	1112.58483	0.099927333	0.289874806	0.344725829	0.730300498	0.862986732
GRMZM2G104958	123.4579181	-0.396862598	0.105393526	-3.765531075	0.000166195	0.002904006	686.17323	0.424339885	0.183862183	2.307923672	0.021003382	0.090572837
GRMZM2G105004	221.2900581	-0.525240253	0.132129114	-3.975204546	7.03E-05	0.001490286	964.9687323	0.56102482	0.158568177	3.538066899	0.000403068	0.004955829
GRMZM2G105140	6.888108017	2.343967745	0.407114165	5.757519506	8.54E-09	6.89E-07	19.33119439	-0.459003428	0.442405623	-1.037517165	0.2994949	0.520274598
GRMZM2G105283	39.95310161	-0.716699103	0.232420514	-3.083631009	0.002044911	0.019853476	105.8375994	0.242495078	0.319167175	0.759774492	0.447389393	0.658172065
GRMZM2G105319	39.83389811	-1.282355404	0.335379813	-3.823591504	0.000131522	0.00243381	44.66278184	-1.030221193	0.352649481	-2.921374478	0.003484907	0.024456291
GRMZM2G105348	36.81870275	0.949682638	0.26127606	3.634786278	0.000278211	0.004346068	34.81111019	-0.924720498	0.41375506	-2.234946682	0.025420849	0.103370203
GRMZM2G105531	108.9908118	0.575474775	0.206046207	2.792940394	0.005223132	0.039347707	2291.120245	-0.560435498	0.15882772	-3.528574836	0.000417804	0.005107556
GRMZM2G105571	295.3298905	-0.423369702	0.150354961	-2.815801357	0.004865574	0.037287572	3942.541377	-0.064814882	0.140079737	-0.46269991	0.643579483	0.805526665
GRMZM2G105604	211.1801036	2.674671713	0.313692912	8.526401492	1.51E-17	8.36E-15	985.9530899	0.092009019	0.243928029	0.377197401	0.706026911	0.847884512
GRMZM2G105644	8527.106361	0.530199136	0.17780241	2.98195697	0.002864123	0.025687934	26683.38206	-1.334062879	0.147664913	-9.034393153	1.65E-19	1.10E-16
GRMZM2G105775	7.475917693	1.530811606	0.407411376	3.757410073	0.000171681	0.002976941	9.205164902	-1.388383033	0.503047698	-2.759943118	0.005781143	NA
GRMZM2G105787	39.36641618	-0.891376956	0.296030144	-3.011101991	0.002603014	0.023900976	78.14372497	-0.630124896	0.302280841	-2.084567764	0.037108553	0.133712089
GRMZM2G105801	22.13651879	0.58241748	0.189932679	3.066441672	0.002166231	0.020748394	119.0300323	-0.45931556	0.231588013	-1.983330462	0.047330529	0.158040231
GRMZM2G105922	87.98075709	-0.502834467	0.159924032	-3.144208292	0.001665369	0.01708885	292.2193596	0.464451862	0.314064981	1.478840018	0.139183078	0.319795583
GRMZM2G106190	53.792722	1.618321515	0.353105676	4.583108193	4.58E-06	0.000157074	819.4101525	-0.962694477	0.241254329	-3.990371824	6.60E-05	0.001229437
GRMZM2G106213	29.72770023	2.029962359	0.398366254	5.095718671	3.47E-07	1.82E-05	79.41251268	0.188436475	0.455312181	0.413862143	0.67897507	0.829370416
GRMZM2G106263	91.20994101	-1.073959025	0.294804646	-3.642951493	0.00026953	0.004236692	244.5769979	0.001851564	0.243475627	0.007604722	0.993932368	0.997497145
GRMZM2G106331	134.5402804	0.707109246	0.154394385	4.579889649	4.65E-06	0.00015927	625.5719845	-0.689298359	0.215603974	-3.197057761	0.001388371	0.012431783
GRMZM2G106408	34.94874952	-1.327271021	0.394292295	-3.366210902	0.000762084	0.009299885	20.61270999	0.200386061	0.480446629	0.417082874	0.676617791	0.82820454
GRMZM2G106424	885.542703	0.407722326	0.104118837	3.915932374	9.01E-05	0.001829557	3938.213787	-0.132691797	0.165694712	-0.800820954	0.423235306	0.636390206
GRMZM2G106459	22.37311198	0.569906148	0.212113615	2.686796635	0.007214086	0.049137538	107.1643138	-0.428495535	0.240923463	-1.778554605	0.075312812	0.214346436
GRMZM2G106462	20.73364125	1.357106683	0.346360714	3.918188838	8.92E-05	0.001821547	121.9877081	-0.18948367	0.439406438	-0.431226432	0.666303737	0.821568961
GRMZM2G106548	20.83720148	-0.817512093	0.228582301	-3.57644529	0.000348298	0.005163731	41.82370255	1.108179562	0.367155802	3.018281492	0.002542127	0.01940499
GRMZM2G106600	221.3592389	0.701613503	0.19528758	3.592719539	0.000327245	0.004912567	988.3792571	-0.332974806	0.201799364	-1.650029017	0.098937001	0.257770606
GRMZM2G106650	6.789073209	1.343766765	0.461148882	2.913954294	0.003568822	0.030147045	0.547583473	-0.096868663	0.328824648	-0.294590639	0.768306614	NA
GRMZM2G106792	43.94780112	0.737082174	0.245631665	3.000762031	0.002693049	0.024519388	265.6918906	1.302837419	0.315861468	4.124711471	3.71E-05	0.000777405
GRMZM2G106903	77.16829137	-0.451318445	0.147306187	-3.063811877	0.002185363	0.020850511	357.0421459	-0.152391713	0.236667071	-0.643907544	0.519635389	0.716275069
GRMZM2G106928	1327.177646	0.764589019	0.229739449	3.328070216	0.000874498	0.010338209	8335.238545	-1.313249504	0.250835395	-5.235503169	1.65E-07	9.06E-06
GRMZM2G107082	87.77747482	-0.942421933	0.268843024	-3.50547289	0.000455797	0.00634315	348.9153209	0.515686531	0.238728845	2.16013499	0.030762221	0.11758343
GRMZM2G107199	17.12428038	1.044910408	0.328435974	3.181473684	0.001465278	0.015476449	34.14210069	0.086992976	0.394513592	0.220506918	0.825476385	0.917902961
GRMZM2G107226	46.99633831	3.1122761	0.384089033	8.103006941	5.36E-16	2.06E-13	89.03691471	-1.84692934	0.454580661	-4.062929861	4.85E-05	0.000963787
GRMZM2G107402	111.6606327	0.743809224	0.231603687	3.211560374	0.001320162	0.014275866	1011.665023	-0.981267541	0.224187601	-4.376992916	1.20E-05	0.000320273
GRMZM2G107565	33.87331379	-0.639176518	0.231845545	-2.756906623	0.005835101	0.042400023	194.6419134	0.957294363	0.228175612	4.195428052	2.72E-05	0.000610583
GRMZM2G107575	43.99952458	0.55005103	0.191689523	2.869489266	0.004111353	0.033033447	434.2459969	0.153994336	0.183106635	0.841009045	0.400342867	0.616490424
GRMZM2G107629	94.48511504	1.056375538	0.242911435	4.348809433	1.37E-05	0.000391293	268.7799823	-0.015141811	0.266012966	-0.056921329	0.954607864	0.980437839
GRMZM2G107665	61.23245761	0.564078581	0.174001097	3.241810479	0.00118773	0.01316979	439.421023	-0.559261219	0.183790003	-3.042936022	0.002342821	0.018249526
GRMZM2G107745	20.37249323	-0.857152595	0.284627791	-3.011485959	0.002599724	0.023880429	174.4079108	0.191601793	0.219447355	0.873110514	0.382602844	0.601573447
GRMZM2G107886	128.3468359	0.693427444	0.237212509	2.92323304	0.003464171	0.029482476	426.0514794	-1.549141393	0.412921959	-3.751656606	0.00017567	0.002624586
GRMZM2G108032	5.560714943	1.537679213	0.457505619	3.36100618	0.000776591	0.009456577	5.186207759	0.155929883	0.507920604	0.306996569	0.758845984	NA
GRMZM2G108087	13.33010317	-0.794541844	0.282954983	-2.808015029	0.00498479	0.037917146	93.53907184	0.867410533	0.385901323	2.247752161	0.024591998	0.101021463
GRMZM2G108273	290.8856102	-1.574217879	0.293507906	-5.363459885	8.16E-08	5.13E-06	564.7394055	-0.777056406	0.312505802	-2.486534332	0.012899412	0.063793892
GRMZM2G108284	9.391621961	0.921552661	0.299978469	3.072062689	0.002125851	0.02043734	15.43063688	-0.435030842	0.434953381	-1.000178088	0.317224331	0.538376666
GRMZM2G108285	220.6136825	-0.588533281	0.177654109	-3.31280422	0.000923656	0.010829105	2409.767465	0.002609913	0.164359907	0.015879258	0.987330718	0.994378768
GRMZM2G108309	81.82739596	-0.425211463	0.109349316	-3.888560797	0.00010084	0.001983428	313.6426087	0.577520806	0.220455673	2.619668605	0.008801525	0.048117567
GRMZM2G108384	78.5829111	-0.76032442	0.224097121	-3.392834392	0.000691734	0.008669789	277.6131804	0.165723705	0.203787589	0.813217849	0.416093168	0.629781793
GRMZM2G108396	86.54779183	-0.70616323	0.244109015	-2.89281914	0.003818011	0.031559071	30.77179489	0.347872733	0.41968468	0.828890713	0.407166251	0.621654574
GRMZM2G108597	49.82407401	-2.102075461	0.387640547	-5.422744022	5.87E-08	3.81E-06	14.0603031	-2.233481299	0.509028778	-4.387730899	1.15E-05	0.000307942
GRMZM2G108643	1627.141485	0.439241456	0.163933849	2.679382318	0.007375812	0.049900504	9059.019499	-0.952554975	0.235379848	-4.046884144	5.19E-05	0.001014691
GRMZM2G108712	3.864323072	-1.533893776	0.381898749	-4.016493319	5.91E-05	0.001300469	22.12283853	1.117762559	0.441737117	2.53037953	0.01139392	0.058295749
GRMZM2G108780	526.7609712	0.464724341	0.110274898	4.214235045	2.51E-05	0.000644248	4284.126231	-0.01886652	0.156246508	-0.120748425	0.903890302	0.955568068
GRMZM2G108847	4.163295493	1.56147072	0.415698102	3.756261369	0.000172471	0.002981521	124.9628847	1.283704241	0.34703778	3.699033113	0.000216422	0.003057737
GRMZM2G108919	71.60823734	-0.650179044	0.165293796	-3.933475168	8.37E-05	0.001724523	463.0892476	0.073008527	0.176897105	0.412717475	0.67981362	0.830115843
GRMZM2G109056	72.43096881	-0.798261248	0.270698004	-2.948899651	0.003189075	0.027776526	424.0010662	0.474896618	0.308022337	1.541760325	0.123131847	0.295906629
GRMZM2G109140	124.0941844	-0.84254717	0.259382793	-3.248277041	0.001161062	0.012956626	333.8175228	0.825018659	0.281456489	2.931247608	0.003376036	0.023880916
GRMZM2G109286	48.17327339	2.300256394	0.309850485	7.423762456	1.14E-13	3.00E-11	80.58255565	0.182780142	0.32271244	0.566387033	0.571130707	0.755553902
GRMZM2G109383	1359.495097	0.433594729	0.135331578	3.203943497	0.001355591	0.014561855	11657.33665	-0.728312767	0.217782562	-3.344219854	0.000825143	0.008506795
GRMZM2G109405	24.53215594	1.03976944	0.360747159	2.882266469	0.003948257	0.032160536	257.0554491	1.079335467	0.385960214	2.796494112	0.005166035	0.032375036
GRMZM2G109464	27.98036986	0.612455276	0.226129031	2.708432769	0.006760181	0.047111631	101.8860155	-0.217319579	0.258873989	-0.839480166	0.401199914	0.617002615
GRMZM2G109547	36.43841791	1.103026988	0.293848681	3.753724487	0.000174226	0.003004409	152.4353024	-0.264008504	0.271059238	-0.97398822	0.330062388	0.551736378
GRMZM2G109725	168.0038895	0.576091297	0.133926751	4.301540162	1.70E-05	0.000467627	731.8553827	-0.735670334	0.20370836	-3.611389999	0.00030456	0.003976255
GRMZM2G109830	137.1303822	-1.045027191	0.384942956	-2.714758574	0.00663241	0.046492417	3254.809305	1.504927925	0.281727735	5.341781231	9.20E-08	5.38E-06
GRMZM2G109869	44.75543295	-0.873290728	0.217609168	-4.013115521	5.99E-05	0.00131286	138.7148299	0.675143123	0.319736824	2.111558857	0.034724305	0.12792849
GRMZM2G110140	4.109116814	-1.054696567	0.388641913	-2.713800366	0.006651624	0.046582674	40.30314995	-0.256384815	0.401734959	-0.638193937	0.523347444	0.718642448
GRMZM2G110141	107.6063106	-0.33935797	0.118448438	-2.86502698	0.004169737	0.033360837	836.2723227	-0.022574792	0.155721438	-0.144969068	0.884735294	0.945775996
GRMZM2G110166	35.99348923	-0.52700523	0.19476815	-2.705808056	0.006813842	0.047325759	288.1600569	0.324741244	0.178786314	1.816365229	0.069314365	0.202491404
GRMZM2G110198	197.491855	0.235843766	0.079903385	2.951611698	0.003161202	0.027586682	1493.827465	-0.286344791	0.169777122	-1.686592322	0.091681769	0.245282384
GRMZM2G110279	8.576847407	1.629339126	0.428582913	3.801689417	0.000143713	0.00259094	21.04081037	0.798116059	0.407412849	1.958985981	0.050114429	0.164527197
GRMZM2G110286	4.27688846	2.61870296	0.444525329	5.891009549	3.84E-09	3.53E-07	17.72499822	-1.45262503	0.477909498	-3.039539986	0.002369397	0.01839605
GRMZM2G110289	298.0029417	0.383527067	0.137918542	2.780823086	0.005422128	0.040342536	1469.006181	-0.462081392	0.192462944	-2.400884983	0.016355476	0.075557694
GRMZM2G110306	11.33872519	-0.948762457	0.319345346	-2.970960649	0.002968698	0.026311406	53.10908723	0.566883228	0.29358778	1.93088155	0.053497702	0.171839219
GRMZM2G110309	341.0705846	-0.434041883	0.125961395	-3.445832625	0.000569303	0.007505925	505.9941804	0.155643374	0.197369937	0.788587038	0.430353409	0.642321793
GRMZM2G110333	105.8134882	-0.47861333	0.137365	-3.484245123	0.000493527	0.006729638	633.5825866	0.483380286	0.184230994	2.623772876	0.008696175	0.047673556
GRMZM2G110345	242.9744565	3.415478167	0.268224143	12.73367168	3.84E-37	4.36E-33	280.0438994	-2.690675454	0.347144467	-7.750881004	9.13E-15	3.09E-12
GRMZM2G110398	67.90984448	-0.540796262	0.172619946	-3.132872384	0.001731047	0.017580001	470.4528405	0.338565834	0.203750642	1.661667566	0.096579448	0.253486868
GRMZM2G110406	19.74557504	-0.663257425	0.240486856	-2.757977857	0.005816014	0.042337997	101.7460315	0.506930182	0.265011905	1.912858148	0.055766215	0.176951287
GRMZM2G110511	25.20092514	-1.114545132	0.388177854	-2.871222869	0.004088871	0.032906446	3.145346389	0.352796382	0.458670716	0.769171367	0.441791586	NA
GRMZM2G110558	5.946947257	1.1405239	0.377914752	3.017939613	0.002544996	0.023491794	61.08104188	-1.614592407	0.333728974	-4.838034853	1.31E-06	5.27E-05
GRMZM2G110616	7.235984415	1.006410385	0.316195458	3.18287426	0.001458209	0.015416131	78.54194435	-0.380251877	0.354699714	-1.072038858	0.283702579	0.502203503
GRMZM2G110714	93.19153253	2.800264601	0.294434105	9.510666578	1.89E-21	2.05E-18	79.89470879	-1.855811765	0.393482035	-4.716382456	2.40E-06	8.76E-05
GRMZM2G110878	8.259350312	-1.779856043	0.41615479	-4.276908706	1.90E-05	0.00051514	50.16140435	0.34470599	0.428772052	0.803937638	0.421432992	0.635023774
GRMZM2G110897	91.86583981	-0.458961272	0.11604712	-3.954956163	7.65E-05	0.001596969	223.2133316	0.622384833	0.2141869	2.905802517	0.003663126	0.025356441
GRMZM2G110968	14.15365279	-0.887099883	0.326675296	-2.71554015	0.006616775	0.046440187	23.95559306	0.978258738	0.430790004	2.270848279	0.023156164	0.096915866
GRMZM2G110976	49.62270124	1.018579588	0.226512065	4.496800596	6.90E-06	0.000220761	153.5829065	-0.112041141	0.359093321	-0.312011209	0.755032005	0.877092701
GRMZM2G111191	2.661231179	1.341653893	0.446437535	3.005244378	0.002653675	0.024238682	9.057245214	-0.437668981	0.481433182	-0.909096001	0.363299453	NA
GRMZM2G111208	1877.675663	-0.441977527	0.159405294	-2.772665295	0.005559927	0.041040401	6825.141242	-0.049372356	0.327021837	-0.150975714	0.879994873	0.943961215
GRMZM2G111269	688.6577864	0.710185162	0.164512767	4.316899997	1.58E-05	0.000441797	5667.657727	-0.350985928	0.212279639	-1.65341306	0.098246827	0.256662461
GRMZM2G111462	5.440327354	2.096752319	0.453003347	4.628558117	3.68E-06	0.000131001	6.125507862	0.111747131	0.509472957	0.219338691	0.826386225	NA
GRMZM2G111579	117.9410241	0.879903143	0.17055055	5.159192653	2.48E-07	1.35E-05	828.0420751	-0.737454667	0.190199987	-3.877259294	0.00010564	0.001767849
GRMZM2G111737	30.80213751	0.643118269	0.218792357	2.939400071	0.003288483	0.028413394	151.6547924	0.141668106	0.266380403	0.531826308	0.5948463	0.772970264
GRMZM2G111818	209.1217029	-0.393778619	0.10680284	-3.686967692	0.000226942	0.003703187	1442.439246	0.173629462	0.154646353	1.122751738	0.261542948	0.477151706
GRMZM2G111846	140.6147926	-0.586441674	0.14939402	-3.925469544	8.66E-05	0.001772256	1678.949905	0.139482046	0.192959935	0.722854957	0.469768999	0.676629852
GRMZM2G111872	65.22227879	0.797851439	0.272752013	2.925189923	0.003442461	0.029341708	590.3187895	-0.009818898	0.246856586	-0.039775718	0.968271935	0.986462463
GRMZM2G111922	60.87145334	0.897904416	0.212262986	4.230150685	2.34E-05	0.000607887	202.1847921	-0.807794521	0.237325302	-3.403743786	0.000664691	0.007233898
GRMZM2G112057	132.162037	0.979934773	0.256390938	3.822033575	0.000132356	0.002435526	454.0253086	-0.892275278	0.263734832	-3.383228796	0.000716389	0.007636709
GRMZM2G112149	130.7293313	0.966629541	0.280671495	3.443988994	0.000573199	0.007542302	1609.492131	-0.571478903	0.311888887	-1.832315694	0.0669044	0.197918942
GRMZM2G112165	357.6533733	-0.386888772	0.140712845	-2.749491505	0.005968781	0.042995681	4744.175482	0.328458017	0.240148169	1.367730674	0.171396395	0.365271005
GRMZM2G112176	34.51333371	-0.763174347	0.25845822	-2.952795799	0.003149102	0.027502238	120.8921348	0.736466952	0.276683859	2.661763338	0.007773251	0.043791723
GRMZM2G112240	518.3604607	-0.433390218	0.146983519	-2.948563355	0.003192547	0.027796099	2429.027793	0.401795689	0.188823331	2.127892186	0.033346024	0.124246282
GRMZM2G112247	32.27502739	3.681263302	0.3927482	9.373087646	7.04E-21	6.66E-18	90.67124477	-1.761732148	0.41669591	-4.227860424	2.36E-05	0.00054483
GRMZM2G112285	57.8475489	-0.92452639	0.223477929	-4.136991943	3.52E-05	0.000861614	238.5286111	0.864197538	0.270732171	3.192075535	0.001412544	0.012590822
GRMZM2G112377	28.66145642	2.162885233	0.366869435	5.895517661	3.74E-09	3.45E-07	84.68042354	-1.08189673	0.337341686	-3.207124333	0.00134069	0.012091167
GRMZM2G112686	15.03793472	0.937795916	0.292928001	3.201455349	0.001367353	0.014674312	36.05926713	-1.337870485	0.397227984	-3.368016701	0.00075711	0.00796722
GRMZM2G112764	114.951213	-0.377051959	0.129726759	-2.906508745	0.003654867	0.03061187	757.5886607	-0.044271774	0.233649544	-0.189479395	0.849717103	0.930121098
GRMZM2G112830	207.3855754	0.525099419	0.13670615	3.841081177	0.000122494	0.002303529	987.5777219	-0.779710152	0.247813981	-3.146352551	0.001653206	0.014053569
GRMZM2G113033	13280.39819	1.014752331	0.182782527	5.55169222	2.83E-08	2.05E-06	34461.18921	-2.147923496	0.215296567	-9.976580316	1.93E-23	2.20E-20
GRMZM2G113052	70.22615448	0.973345145	0.194640624	5.000729671	5.71E-07	2.72E-05	212.7043012	-0.727399527	0.337016418	-2.158350418	0.030900598	0.117958951
GRMZM2G113156	224.4457201	-0.354909445	0.116617132	-3.043373126	0.002339421	0.021911485	1108.079188	0.117938757	0.175156611	0.673333173	0.500735353	0.7010558
GRMZM2G113205	530.9428872	0.659593082	0.203166795	3.246559465	0.00116809	0.013015865	3787.02157	-1.149771428	0.22301093	-5.155672979	2.53E-07	1.28E-05
GRMZM2G113264	100.5517517	0.535365861	0.17537966	3.052610893	0.002268599	0.02143741	370.0306397	-0.571909866	0.284010981	-2.013689276	0.044042167	0.150598074
GRMZM2G113373	4.678742632	-1.427991136	0.407280102	-3.506164745	0.000454614	0.006336891	1.493537509	0.080042128	0.419191954	0.190943855	0.848569581	NA
GRMZM2G113408	460.6181303	0.641675326	0.136358166	4.705807826	2.53E-06	9.47E-05	4156.490872	-0.52906111	0.159906736	-3.308560494	0.000937769	0.009386498
GRMZM2G113439	46.89810515	-0.640466219	0.173681715	-3.687585759	0.000226392	0.003699526	146.4554439	0.8966158	0.250211983	3.583424705	0.000339119	0.004316422
GRMZM2G113480	100.0145953	1.343397065	0.330071729	4.070015542	4.70E-05	0.001089822	638.641656	-1.080109184	0.267397069	-4.039345636	5.36E-05	0.001042671
GRMZM2G113495	155.5225679	0.631460825	0.162714994	3.880778336	0.000104123	0.002033887	1384.453138	-0.71486827	0.25467377	-2.806996063	0.005000585	0.031673345
GRMZM2G113512	36.10973982	-0.851652257	0.274672092	-3.100614444	0.001931196	0.019091585	255.6949995	1.28282908	0.310185232	4.135687163	3.54E-05	0.000751496
GRMZM2G113640	87.40639518	0.821553801	0.179640893	4.573311712	4.80E-06	0.000163615	550.8521416	-0.230562031	0.189349705	-1.217651918	0.223356276	0.433220142
GRMZM2G113779	15.63404655	-0.800167301	0.291675967	-2.743343268	0.006081707	0.043670545	36.42647814	-0.585308057	0.36152248	-1.619008747	0.105445381	0.268312715
GRMZM2G113821	67.11246945	0.610890533	0.170846623	3.575666419	0.000349337	0.005175749	406.3992973	-0.372996304	0.288257484	-1.293969194	0.195676062	0.397722054
GRMZM2G113844	31.89194771	1.711223248	0.408360284	4.190474235	2.78E-05	0.000703618	21.69426161	-0.532301473	0.503472616	-1.05726003	0.29039293	0.509952886
GRMZM2G113873	344.6092845	1.162351299	0.200045061	5.810447383	6.23E-09	5.12E-07	3140.79076	-0.336091117	0.200761871	-1.674078426	0.094115187	0.24941402
GRMZM2G113928	13.46888467	-0.872253542	0.324829476	-2.685265984	0.007247211	0.049278092	55.80752007	0.943888586	0.319531782	2.953974028	0.003137104	0.022618552
GRMZM2G113967	72.30769768	2.932495339	0.299326259	9.796986582	1.16E-22	1.46E-19	213.8148177	-1.020779354	0.293309082	-3.480217343	0.000501007	0.005872859
GRMZM2G114044	24.93531454	0.732261481	0.254221861	2.880403278	0.003971668	0.032256684	154.1868674	-0.745500136	0.247730953	-3.009313634	0.002618387	0.019851296
GRMZM2G114162	166.9561498	0.372311277	0.135595944	2.745740518	0.006037449	0.043435191	1162.912779	-0.266411224	0.237295601	-1.122697694	0.261565908	0.477151706
GRMZM2G114315	17.6030877	0.831013623	0.287342958	2.892061904	0.003827225	0.031607262	128.5554679	-0.131222387	0.238165294	-0.550971911	0.58165293	0.762844738
GRMZM2G114513	119.3035076	-0.422009444	0.127376078	-3.313098104	0.000922686	0.010823322	768.5350069	0.434560124	0.235583429	1.844612443	0.065093936	0.194779328
GRMZM2G114550	1.912722776	1.581954712	0.450547301	3.511184524	0.000446115	0.006258288	140.6795639	-0.944551942	0.318457259	-2.966024218	0.003016767	0.021988882
GRMZM2G114572	4.476030187	1.244475745	0.352356539	3.531865046	0.00041264	0.005875847	53.0375453	-0.71830513	0.369787437	-1.942481162	0.052078878	0.168870218
GRMZM2G114578	7.112404956	2.073379638	0.459502921	4.512222974	6.42E-06	0.000209107	2.023308881	-0.697617728	0.483688925	-1.442285922	0.14922173	NA
GRMZM2G114789	42.06025544	0.957471343	0.309240154	3.096206399	0.001960139	0.019251938	51.18897232	-0.896336774	0.339745915	-2.638256222	0.008333359	0.046207339
GRMZM2G114801	102.566234	1.203668378	0.233130398	5.163069208	2.43E-07	1.33E-05	737.2096671	-0.241617685	0.209846182	-1.151403769	0.249566164	0.464143691
GRMZM2G114820	4.506432021	1.611896628	0.40845716	3.946305236	7.94E-05	0.001649688	6.027168797	-0.630040548	0.510831608	-1.233362499	0.21744055	NA
GRMZM2G114873	91.01587281	1.232743924	0.181043056	6.809120183	9.82E-12	1.74E-09	275.6833054	-0.465129843	0.192004477	-2.422494778	0.015414347	0.072562129
GRMZM2G114899	14.25809922	-1.156633821	0.30248496	-3.823772988	0.000131425	0.00243381	37.83681019	0.59771297	0.437531134	1.366103857	0.171906368	0.365998575
GRMZM2G114945	4.612618883	1.483714302	0.399828665	3.710875262	0.000206544	0.003437107	31.39542612	0.477323425	0.364395098	1.309906272	0.190227545	0.390470276
GRMZM2G114954	1167.384204	0.444154323	0.106380846	4.175134352	2.98E-05	0.000743641	6719.712908	-0.350292154	0.146790305	-2.386343927	0.017016829	0.077753705
GRMZM2G115162	43.02893616	-0.897088928	0.270478998	-3.316667599	0.000910979	0.010708135	242.1284497	0.23854017	0.247179563	0.965048112	0.334520715	0.55583989
GRMZM2G115255	6.859421949	-1.027187564	0.306223544	-3.35437162	0.000795455	0.009608955	62.49706708	0.740344744	0.313666563	2.360292203	0.018260545	0.081737314
GRMZM2G115420	94.37365906	-0.811000379	0.137897937	-5.881163953	4.07E-09	3.67E-07	354.5478979	0.71370235	0.191481794	3.727259565	0.000193573	0.002813209
GRMZM2G115422	2.452446131	1.220657539	0.420437831	2.903300917	0.003692517	0.030802183	6.466476437	-0.977960651	0.498671615	-1.96113158	0.049863676	NA
GRMZM2G115481	7.258224608	1.545835284	0.345427816	4.475132608	7.64E-06	0.000241072	96.21786623	0.304385024	0.314474316	0.967916962	0.333085842	0.554665691
GRMZM2G115658	170.3789771	1.49124019	0.38138171	3.910098858	9.23E-05	0.001864262	235.9522084	-1.287627468	0.268856152	-4.789280293	1.67E-06	6.44E-05
GRMZM2G115674	699.5796018	-0.370060289	0.100723589	-3.67401808	0.000238766	0.003851817	2130.000738	-0.087266856	0.234543881	-0.372070485	0.709840371	0.850273021
GRMZM2G115841	151.4775061	-0.826746654	0.249109399	-3.318809561	0.000904021	0.010642873	322.0148889	0.274430678	0.23545304	1.165543151	0.243799204	0.457270962
GRMZM2G115981	19.2909334	-1.046101457	0.297612214	-3.514981599	0.000439784	0.006196293	108.3130491	1.007767619	0.36265606	2.778852282	0.005455133	0.033730692
GRMZM2G116079	162.7876768	-0.766652819	0.258532205	-2.965405482	0.003022842	0.026695122	299.2915784	0.523419983	0.225945179	2.316579559	0.020526646	0.08902908
GRMZM2G116258	882.7345808	-0.614054375	0.152418769	-4.028732012	5.61E-05	0.001251593	6584.368754	-0.651183435	0.150503244	-4.326706964	1.51E-05	0.000384788
GRMZM2G116273	1014.902917	0.462955889	0.163217283	2.836439135	0.004561967	0.035571121	16596.47496	-0.041185513	0.217228367	-0.189595465	0.849626141	0.930121098
GRMZM2G116427	47.41302204	1.094190982	0.185513712	5.898167691	3.68E-09	3.42E-07	196.3630073	-0.287894993	0.261031825	-1.10291147	0.270065613	0.48720586
GRMZM2G116461	6.550455009	1.306720656	0.458532535	2.849788304	0.004374834	0.034491134	23.48302117	-0.916497184	0.418219546	-2.191425995	0.02842098	0.111303322
GRMZM2G116554	22.95025685	-1.038904742	0.381047951	-2.726440964	0.00640214	0.045297937	95.39487227	1.844177464	0.385014386	4.789892354	1.67E-06	6.43E-05
GRMZM2G116557	476.8388333	-0.30155244	0.101663574	-2.966179792	0.003015242	0.026661455	2108.111501	0.17852872	0.183423103	0.97331643	0.330396059	0.551954551
GRMZM2G116563	87.49898492	-0.438684357	0.163592083	-2.681574488	0.00732766	0.049604302	1030.878437	-0.055154019	0.168156271	-0.327992639	0.742917229	0.871088122
GRMZM2G116614	546.7418102	-1.111611928	0.212582607	-5.229082201	1.70E-07	9.89E-06	841.9733922	-1.35801595	0.339351555	-4.001796745	6.29E-05	0.001180833
GRMZM2G116620	122.7594932	0.668104776	0.138202883	4.834231836	1.34E-06	5.58E-05	255.5876223	-0.091866532	0.190428731	-0.482419496	0.629507974	0.796978029
GRMZM2G116658	137.6616668	-0.99990499	0.150931353	-6.624899118	3.47E-11	5.37E-09	469.1680057	0.54591056	0.230342477	2.36999518	0.017788317	0.080179053
GRMZM2G116908	79.21210597	-0.499289195	0.168582282	-2.961694374	0.003059513	0.026864692	519.2423731	0.361086665	0.220902674	1.634596174	0.10213373	0.263124755
GRMZM2G117064	15.6529735	-1.102719247	0.244254858	-4.514625645	6.34E-06	0.00020745	47.17321177	0.63452481	0.366735296	1.730198367	0.08359484	0.229689632
GRMZM2G117153	209.4731059	1.397977166	0.272930835	5.122093177	3.02E-07	1.60E-05	1148.656027	-0.02683031	0.207048845	-0.129584448	0.896895208	0.951487621
GRMZM2G117189	119.9491192	-0.586591265	0.154281981	-3.802072427	0.000143491	0.002588993	898.0078567	-0.405467584	0.193540922	-2.094996658	0.03617129	0.131419886
GRMZM2G117193	27.06938663	1.179740081	0.342389374	3.4456095	0.000569773	0.007505925	129.3383754	0.161967492	0.3571771	0.4534655	0.65021358	0.810486058
GRMZM2G117198	438.7710418	0.795111127	0.14438098	5.507035121	3.65E-08	2.54E-06	3494.894939	0.31458543	0.21434122	1.467685166	0.142189762	0.324351689
GRMZM2G117222	114.3379594	0.900393684	0.194243364	4.635389673	3.56E-06	0.000126947	2043.737357	-1.133563975	0.287577551	-3.941767958	8.09E-05	0.001433441
GRMZM2G117250	6.483927525	-1.026660274	0.346226853	-2.965282056	0.003024055	0.026695122	1.658936947	0.144465565	0.466581114	0.309625831	0.75684551	NA
GRMZM2G117298	421.1698906	0.551931796	0.184419567	2.992804963	0.002764263	0.025057209	1240.571797	-0.58764116	0.159182971	-3.691608192	0.000222841	0.003125632
GRMZM2G117344	11.86009462	0.9555131	0.309724658	3.085040457	0.002035245	0.019809598	119.8505303	-0.227279778	0.282226758	-0.805309103	0.42064133	0.634099777
GRMZM2G117410	34.60090525	1.573564953	0.330259287	4.764634993	1.89E-06	7.42E-05	134.7131391	-0.288509459	0.278044384	-1.037638143	0.299438553	0.520253439
GRMZM2G117412	1964.025405	0.50088834	0.181586834	2.758395693	0.005808584	0.04233364	7851.64592	-1.116272348	0.272820265	-4.091603493	4.28E-05	0.000871517
GRMZM2G117465	15.11374327	-0.895023935	0.293930219	-3.045021836	0.002326634	0.021831311	38.07129862	0.444942449	0.353373525	1.259127858	0.207984154	0.413717313
GRMZM2G117497	30.30390494	-1.441640023	0.294642833	-4.892839259	9.94E-07	4.36E-05	37.45060308	-1.586199489	0.490421547	-3.234359298	0.00121916	0.011278446
GRMZM2G117507	48.2678907	0.753407662	0.191466889	3.934924024	8.32E-05	0.001715709	398.3991147	0.417839755	0.222990291	1.873802457	0.060957658	0.187102975
GRMZM2G117513	339.4340129	-0.685604825	0.218620795	-3.13604579	0.001712425	0.017422059	1600.819617	-0.181635066	0.325943152	-0.557259955	0.577349832	0.759539579
GRMZM2G117531	1693.639805	0.594984622	0.164560487	3.615598323	0.000299655	0.004601869	8974.654891	-0.841911611	0.272513667	-3.089428952	0.002005417	0.016182999
GRMZM2G117574	2.722810043	-1.151171824	0.421491812	-2.731184311	0.006310717	0.044832754	13.97325964	0.217648395	0.426788681	0.509967589	0.610074168	0.783488618
GRMZM2G117608	1444.833652	-1.686421295	0.213984918	-7.881028768	3.25E-15	1.11E-12	3743.151166	0.190938793	0.330589981	0.577569811	0.563554594	0.749671425
GRMZM2G117619	18.89853706	-0.848186935	0.213448513	-3.973730826	7.08E-05	0.001498143	243.5558373	0.725373953	0.313205133	2.315970834	0.020559861	0.089128963
GRMZM2G117642	330.082038	0.876358105	0.210230428	4.168559779	3.07E-05	0.000762711	2707.719001	-0.942046326	0.183431852	-5.135674716	2.81E-07	1.38E-05
GRMZM2G117680	19.97062429	-0.651646639	0.223570145	-2.914730129	0.003559962	0.030083405	101.1815485	0.614913405	0.264817965	2.322022998	0.020231697	0.08813645
GRMZM2G117707	670.7047037	1.139731711	0.235675888	4.836013224	1.32E-06	5.54E-05	638.7313048	-0.722535089	0.342738116	-2.10812587	0.035020103	0.12848539
GRMZM2G117796	38.78103993	0.687044444	0.182880317	3.756798195	0.000172101	0.002977403	160.1637467	0.015539397	0.322117639	0.048241372	0.961523879	0.983641026
GRMZM2G117851	35.98051913	0.629504692	0.217824207	2.889966637	0.003852827	0.031688959	387.0414124	0.229468815	0.337524983	0.679857273	0.496594838	0.697871066
GRMZM2G117942	6.292838113	1.21988197	0.448207108	2.721692605	0.006494853	0.045811113	76.42587008	1.516666416	0.429350188	3.532469432	0.000411698	0.00503869
GRMZM2G117956	27.58003723	-1.793048785	0.348259732	-5.148596344	2.62E-07	1.40E-05	32.15699666	0.189616723	0.354388476	0.535053299	0.592613002	0.771196313
GRMZM2G117971	12.97548816	1.240873574	0.448746765	2.765197815	0.005688829	0.041801564	75.21857083	0.930323197	0.413514119	2.249797902	0.024461777	0.100637412
GRMZM2G117989	23.07406627	-1.340002036	0.42797822	-3.131005209	0.001742091	0.017629057	151.0925706	2.540753876	0.404983292	6.273725179	3.53E-10	3.91E-08
GRMZM2G118047	3.553898145	1.834405387	0.429022556	4.275778425	1.90E-05	0.000516523	13.16407056	-1.728828347	0.463122744	-3.732980874	0.000189227	0.002768922
GRMZM2G118082	95.63322926	-0.521274062	0.192619777	-2.706233339	0.006805121	0.047294133	501.9814166	-0.362953949	0.177073324	-2.049738157	0.040389989	0.141723926
GRMZM2G118214	9.399604219	-0.814448629	0.30314492	-2.686664278	0.007216945	0.049137538	56.37938151	0.101639958	0.310864187	0.326959366	0.743698619	0.871381323
GRMZM2G118286	357.8329473	-0.780171854	0.180787772	-4.315401683	1.59E-05	0.000442639	2227.325088	-0.366304979	0.216741028	-1.690058328	0.091016796	0.243966943
GRMZM2G118355	224.7379621	-0.566707591	0.175740689	-3.224680601	0.001261133	0.013808583	1888.880719	0.302545336	0.248069565	1.219598767	0.222617014	0.432487332
GRMZM2G118467	203.1091449	-0.550730428	0.15463113	-3.561575405	0.000368636	0.005401746	1210.004224	0.262033737	0.165411455	1.584132952	0.113163467	0.280409707
GRMZM2G118497	194.1165274	-0.815507821	0.210243882	-3.878865878	0.000104945	0.002048179	1836.938859	0.285078037	0.184389277	1.546066244	0.12208857	0.294282455
GRMZM2G118515	43.86001482	0.459686911	0.17034468	2.698569226	0.006963825	0.048000275	299.9094	-0.972938684	0.208043563	-4.676610368	2.92E-06	0.000103119
GRMZM2G118610	228.4907663	1.310806879	0.375730346	3.488690476	0.000485393	0.006641017	1028.501161	-2.095241414	0.28828406	-7.267975256	3.65E-13	8.10E-11
GRMZM2G118821	50.00522816	-1.426618129	0.332403945	-4.291820697	1.77E-05	0.000485798	377.0420147	-1.263958017	0.318290931	-3.971077691	7.15E-05	0.001311615
GRMZM2G118825	17.72061234	-0.594456248	0.221567638	-2.682956109	0.007297457	0.049488399	58.41090327	0.289171763	0.285495547	1.012876616	0.311119099	0.532092026
GRMZM2G118951	59.61100219	0.986638233	0.300044026	3.288311538	0.001007902	0.011612877	28.72901762	-0.914806475	0.412778345	-2.216217215	0.026676629	0.106430729
GRMZM2G119175	98.05941936	0.535861651	0.174742325	3.066581902	0.002165215	0.020748394	558.0985301	0.450126102	0.20545228	2.190903413	0.028458783	0.111417068
GRMZM2G119256	104.8358383	0.928620465	0.23089025	4.021912865	5.77E-05	0.001280838	657.0824525	0.026020609	0.243748013	0.106752088	0.914985659	0.961244419
GRMZM2G119261	8.0615689	-1.048830659	0.365875118	-2.866635654	0.004148603	0.033250352	59.06573913	-0.468037726	0.40807579	-1.146938236	0.251407149	0.465692313
GRMZM2G119300	789.3224974	2.125046684	0.231748148	9.169638248	4.75E-20	3.85E-17	5344.952742	-1.22258778	0.341073098	-3.584533016	0.000337682	0.004300703
GRMZM2G119345	121.8599846	0.93699864	0.269613537	3.475339739	0.000510207	0.006901474	567.7337682	0.244810218	0.183315444	1.335458778	0.181726238	0.379917965
GRMZM2G119720	157.4209671	0.442998491	0.133077148	3.328884777	0.000871945	0.010313393	1195.066684	-0.456240476	0.229726344	-1.98601722	0.047031412	0.157337157
GRMZM2G119745	40.39057262	-1.071137382	0.17977197	-5.95831143	2.55E-09	2.55E-07	369.0365564	0.223096175	0.207247167	1.076473941	0.281715349	0.500014256
GRMZM2G119865	38.20678855	0.663635107	0.243656862	2.723646285	0.006456562	0.045595447	43.84662102	0.278176449	0.353086959	0.787841186	0.430789607	0.642762574
GRMZM2G119916	55.57119629	1.067428576	0.164313997	6.496272962	8.23E-11	1.17E-08	518.4845532	-0.547098963	0.188368918	-2.904401475	0.00367956	0.025437165
GRMZM2G119950	194.527497	0.37657144	0.138693427	2.715135453	0.006624867	0.046468241	1137.278019	-0.480413198	0.175768651	-2.733213205	0.006271972	0.037519203
GRMZM2G120085	7.264897605	-1.123271399	0.396218502	-2.834979669	0.00458286	0.035697241	13.37617506	0.898149815	0.471051865	1.906689859	0.056560761	0.178542408
GRMZM2G120167	229.5154795	-0.483988037	0.179112497	-2.702145548	0.00688936	0.047602644	637.6471823	-0.019831922	0.245353705	-0.080829928	0.935577207	0.971058178
GRMZM2G120300	898.5526171	0.39623712	0.143881756	2.753908011	0.005888832	0.042662366	6106.530875	-0.632229193	0.266510646	-2.372247419	0.017680247	0.079826951
GRMZM2G120373	43.56116639	-0.548954264	0.197944999	-2.773266651	0.005549663	0.041017988	265.0058731	0.219054908	0.17996532	1.217206229	0.223525761	0.433391794
GRMZM2G120421	7.185955975	-1.423451254	0.391280056	-3.637934598	0.000274833	0.004311101	7.761487477	0.110460476	0.510938097	0.216191506	0.828838475	NA
GRMZM2G120517	97.09692602	0.940504387	0.177766423	5.290675098	1.22E-07	7.34E-06	656.3569402	-0.066979075	0.227620827	-0.294257235	0.768561348	0.884585121
GRMZM2G120942	45.22212895	0.492615566	0.149487621	3.295360269	0.000982956	0.011377424	436.1908497	-0.284536744	0.171887554	-1.655365602	0.097850359	0.255908937
GRMZM2G121022	99.1481921	-0.307175177	0.110457357	-2.780939056	0.005420191	0.040342536	972.0592542	0.154684591	0.177970275	0.869159698	0.384759788	0.603211904
GRMZM2G121047	108.0324215	0.517948987	0.147390246	3.514133411	0.000441191	0.006204558	868.1426579	-0.88469998	0.233622717	-3.786874801	0.000152554	0.002353437
GRMZM2G121070	40.45160787	1.286240579	0.333049222	3.862013462	0.000112456	0.002146791	67.64434644	-1.181537495	0.458980097	-2.574267388	0.010045261	0.053103139
GRMZM2G121096	105.8569064	-0.646532577	0.130075168	-4.970453506	6.68E-07	3.09E-05	566.7945378	0.753469542	0.2768231	2.7218449	0.00649186	0.03846761
GRMZM2G121166	164.2417593	1.444370916	0.261722279	5.518715943	3.41E-08	2.42E-06	746.0678944	-1.32095925	0.256938575	-5.141148028	2.73E-07	1.35E-05
GRMZM2G121208	17.9210511	1.716640801	0.355226647	4.832522611	1.35E-06	5.60E-05	30.74925467	-1.227891201	0.493122743	-2.490031579	0.012773175	0.063331182
GRMZM2G121221	137.090569	-1.071308652	0.209811523	-5.106052495	3.29E-07	1.73E-05	577.2976755	0.526018844	0.219958343	2.391447567	0.016782081	0.076994612
GRMZM2G121223	86.48116695	2.223803079	0.257862825	8.623977042	6.47E-18	3.86E-15	182.1251478	-0.861462841	0.365339287	-2.357980297	0.018374668	0.082127448
GRMZM2G121303	314.3489889	-0.521411387	0.129131039	-4.037847073	5.39E-05	0.001215533	1427.028653	0.484286491	0.151787887	3.190547686	0.001420034	0.012635695
GRMZM2G121494	927.9579335	0.511100908	0.171658221	2.977433316	0.002906729	0.025934327	5417.512545	-0.580015702	0.255200056	-2.272788307	0.02303894	0.09661491
GRMZM2G121625	38.24944158	0.580400638	0.167659449	3.461783046	0.00053661	0.007194308	163.6599178	-0.363036396	0.231119024	-1.570776776	0.116234508	0.28549485
GRMZM2G121776	135.1863924	-0.377987969	0.101368642	-3.728845137	0.000192359	0.003251059	1248.532938	-0.134419387	0.176421757	-0.761920692	0.44610734	0.657064489
GRMZM2G121790	230.4318618	0.31476563	0.100705454	3.125606573	0.001774388	0.017900022	753.1660315	-0.056970505	0.195732696	-0.291062794	0.771003295	0.88654774
GRMZM2G121820	546.0333052	0.454459854	0.162748733	2.792401789	0.005231835	0.039400194	3490.491525	-0.311570405	0.173656313	-1.794178389	0.0727847	0.209528735
GRMZM2G121948	112.4927136	1.763429345	0.234916972	7.506606825	6.07E-14	1.67E-11	467.8013815	-0.617497616	0.268015474	-2.303962549	0.021224746	0.091177027
GRMZM2G122187	8.35062968	2.922317217	0.364277873	8.022219948	1.04E-15	3.86E-13	20.73395504	-1.595500548	0.472581181	-3.376140676	0.000735103	0.007781728
GRMZM2G122231	203.1110746	1.378147011	0.229024562	6.017463797	1.77E-09	1.84E-07	201.8776382	-0.147489315	0.251278186	-0.586956301	0.557233056	0.745241754
GRMZM2G122251	46.46572722	-0.927000225	0.307254911	-3.017039575	0.002552565	0.023532948	221.8759526	0.923900463	0.325025129	2.842550872	0.004475409	0.029259649
GRMZM2G122327	815.9924707	0.45438025	0.160083237	2.838399937	0.004534033	0.03542633	4726.749207	-1.15498236	0.211495211	-5.461033152	4.73E-08	3.07E-06
GRMZM2G122431	18.85241729	1.281701902	0.433524451	2.956469698	0.003111828	0.027218603	13.0849212	-0.237566736	0.507442573	-0.46816477	0.639666763	0.803331235
GRMZM2G122447	4.610273987	-1.879230337	0.407180313	-4.61522887	3.93E-06	0.000138181	31.81082248	-0.44159651	0.510966608	-0.864237511	0.38745743	0.605038629
GRMZM2G122481	126.7597119	0.778558952	0.160222163	4.859246304	1.18E-06	5.01E-05	1560.133267	-0.586204566	0.205311839	-2.855191249	0.004301092	0.028465101
GRMZM2G122793	1018.768647	0.647857893	0.154709311	4.187581799	2.82E-05	0.00071027	8025.217297	-1.100658233	0.219548632	-5.013277572	5.35E-07	2.39E-05
GRMZM2G122810	36.36576931	0.731365286	0.234503687	3.118779478	0.001816018	0.018206706	184.5490482	0.359325851	0.303044044	1.185721542	0.235732285	0.447924499
GRMZM2G122937	1354.692917	-0.530989789	0.19270297	-2.755483157	0.005860552	0.042526475	1097.303535	0.309034408	0.247408088	1.249087733	0.211632987	0.418923926
GRMZM2G122999	134.3035746	0.943740756	0.181299933	5.205411505	1.94E-07	1.10E-05	437.0113391	-0.335719083	0.186932496	-1.795937521	0.072504454	0.208891211
GRMZM2G123029	1229.865225	0.490635842	0.179399216	2.734882871	0.006240248	0.044527237	8139.79994	-0.334105322	0.171258008	-1.95088876	0.05107028	0.166638869
GRMZM2G123140	8.171190595	-1.233988706	0.338364798	-3.646918103	0.000265404	0.004186345	5.979493154	0.011766326	0.503354014	0.023375846	0.981350472	NA
GRMZM2G123143	66.45964199	-0.72844696	0.217158833	-3.354443152	0.000795249	0.009608955	203.3526654	1.532486259	0.38797461	3.949965337	7.82E-05	0.001398007
GRMZM2G123234	1103.152685	-0.64987402	0.135488437	-4.796527548	1.61E-06	6.52E-05	8632.957599	-0.71609543	0.211505542	-3.385705282	0.000709956	0.007579499
GRMZM2G123537	274.0993233	-0.487134568	0.1182728	-4.118737089	3.81E-05	0.00091793	1766.131551	0.589676049	0.179329331	3.288229795	0.001008195	0.009864488
GRMZM2G123558	933.9699253	-0.444677744	0.158062766	-2.813298519	0.004903611	0.037437656	752.0555153	0.713460283	0.217480587	3.280569978	0.001035976	0.010025874
GRMZM2G123585	5.094654769	-1.141922068	0.376919349	-3.029619124	0.002448623	0.022778217	1.749126544	0.627983121	0.438436076	1.432325382	0.152050722	NA
GRMZM2G123667	116.7368311	2.111144305	0.219474289	9.61909624	6.64E-22	7.93E-19	1220.806189	0.466292267	0.163399693	2.853691212	0.004321451	0.028550772
GRMZM2G123807	51.33974308	0.382024559	0.132543437	2.882259333	0.003948346	0.032160536	421.1546015	0.020643854	0.177764064	0.116130636	0.907549009	0.957502482
GRMZM2G123831	119.663904	0.359975553	0.132170969	2.72355991	0.00645825	0.045595447	1158.015042	-0.27251781	0.178778511	-1.524332023	0.127425792	0.301857542
GRMZM2G123922	868.5391891	-0.475984704	0.140483804	-3.388182066	0.000703575	0.008792485	5416.757117	-0.303806806	0.163625201	-1.856723807	0.063350459	0.191293273
GRMZM2G124011	1.794854447	1.82467743	0.45350332	4.023515042	5.73E-05	0.001273396	4.394821822	0.583292585	0.50994053	1.143844333	0.2526882	NA
GRMZM2G124103	110.0988153	0.496515702	0.120741939	4.112205791	3.92E-05	0.000940304	1042.931548	-0.278950935	0.194607738	-1.433401046	0.15174326	0.337735285
GRMZM2G124203	41.6113558	0.757864381	0.258368452	2.933269812	0.003354123	0.028798901	479.7977093	-0.432567648	0.206608887	-2.09365461	0.036290759	0.131764132
GRMZM2G124317	283.7913058	0.772560742	0.14433339	5.352612757	8.67E-08	5.39E-06	1396.902932	-0.162527123	0.195696654	-0.830505374	0.406253111	0.620838386
GRMZM2G124353	43.63406554	-1.633872745	0.372768322	-4.383078305	1.17E-05	0.000340948	466.1653725	0.999425462	0.291897921	3.42388688	0.000617323	0.006805237
GRMZM2G124396	4.744978701	-2.166109024	0.43669796	-4.960199544	7.04E-07	3.25E-05	1.278123713	0.405018748	0.39783113	1.018067007	0.308646113	NA
GRMZM2G124434	585.2708239	0.62220968	0.216571845	2.872994323	0.004066014	0.032795546	4656.383211	-0.300440725	0.153457587	-1.95780952	0.050252368	0.164802412
GRMZM2G124495	46.70303594	1.084436964	0.397258723	2.729800255	0.006337271	0.044965107	80.87320076	0.185613848	0.282170656	0.657807054	0.510662121	0.70875537
GRMZM2G124532	145.2010098	-0.628188496	0.162719005	-3.860572368	0.000113122	0.002155867	447.4888175	0.800768236	0.220653764	3.629071273	0.000284443	0.003780747
GRMZM2G124540	40.21737691	1.951323646	0.304253129	6.413487517	1.42E-10	1.91E-08	148.5995983	0.76542856	0.290417825	2.635611498	0.008398583	0.046424108
GRMZM2G124550	69.18454528	-0.816448566	0.25716164	-3.174845847	0.001499161	0.015775596	461.680572	0.538081928	0.209826783	2.564410129	0.010335134	0.054231635
GRMZM2G124791	258.0414387	0.61976352	0.150279129	4.124082469	3.72E-05	0.000900698	2825.490953	-0.31126454	0.157946428	-1.970696929	0.048758552	0.161616329
GRMZM2G124911	39.24593524	0.749031103	0.199488171	3.754764503	0.000173505	0.002994833	260.2122213	-0.501810368	0.231766458	-2.165155267	0.030375797	0.11675885
GRMZM2G124974	89.65812825	0.443408778	0.148541569	2.985082088	0.002835022	0.025515201	630.2502543	-0.270263611	0.204872134	-1.319181897	0.187108309	0.38673283
GRMZM2G124975	180.2562741	0.50582468	0.157574012	3.210076805	0.001326995	0.014308853	2154.316515	0.449265116	0.201565679	2.228877047	0.025822087	0.104286207
GRMZM2G125001	22.33089583	1.453277954	0.41012887	3.543466603	0.000394903	0.005691121	10.27730855	0.125787195	0.508608403	0.247316391	0.804663374	NA
GRMZM2G125072	47.56726554	1.966132835	0.291323811	6.7489603	1.49E-11	2.50E-09	876.1980345	-2.418381353	0.425379026	-5.685238823	1.31E-08	1.02E-06
GRMZM2G125266	48.10017171	0.799436654	0.258022873	3.098317007	0.001946231	0.019199874	364.4182328	0.001174321	0.227107583	0.00517077	0.995874341	0.998121519
GRMZM2G125308	20.92833323	0.988867193	0.279661652	3.535941333	0.000406325	0.005815109	39.49775738	0.915979329	0.419125633	2.185452899	0.028855656	0.11246848
GRMZM2G125314	128.0755937	1.221523049	0.358995423	3.402614549	0.000667444	0.008437707	271.2177571	-1.552593342	0.350465903	-4.430083858	9.42E-06	0.000265245
GRMZM2G125522	65.79441598	0.800126097	0.238585416	3.353625339	0.000797603	0.009615854	366.4098398	-0.416525054	0.187722458	-2.218834433	0.026497991	0.106014112
GRMZM2G125557	217.0704548	0.62989183	0.183584487	3.431073294	0.000601198	0.007829028	348.9222452	1.177881868	0.29859616	3.94473214	7.99E-05	0.001420549
GRMZM2G125635	2344.391635	0.671801597	0.142239996	4.72301472	2.32E-06	8.82E-05	16946.77577	-0.11448858	0.248535581	-0.460652673	0.645047815	0.806782788
GRMZM2G125653	11.83672106	-1.223855896	0.439841379	-2.78249377	0.00539429	0.040210048	67.44435301	0.502960229	0.423474307	1.187699513	0.234951816	0.447008095
GRMZM2G125679	2.136354982	-1.240199817	0.450209176	-2.754719103	0.005874254	0.042584971	5.609532218	-0.011853346	0.500283914	-0.023693239	0.981097299	NA
GRMZM2G125762	57.51643247	-0.667529394	0.162755181	-4.101432535	4.11E-05	0.000975896	326.8331531	0.838020655	0.263370863	3.181903443	0.001463106	0.012911183
GRMZM2G125838	152.1978041	1.946975514	0.270394336	7.200504049	6.00E-13	1.31E-10	721.1375899	-0.685299992	0.273493146	-2.505730041	0.012219888	0.061403169
GRMZM2G125850	1373.288736	0.837984314	0.243551633	3.440684446	0.000580245	0.007599767	8695.791733	-0.078402034	0.202876685	-0.386451669	0.69916219	0.843898606
GRMZM2G125893	241.8926842	0.586060311	0.172436719	3.398697885	0.000677075	0.008532451	2093.439009	-0.71782715	0.276576617	-2.595400712	0.00944807	0.050686864
GRMZM2G126010	177.9249322	0.808050504	0.178795244	4.519418333	6.20E-06	0.000203396	1630.785178	0.30010288	0.287570363	1.043580697	0.296679428	0.516934079
GRMZM2G126128	164.3127541	0.527380642	0.168917118	3.122126678	0.001795497	0.018058451	1215.844715	-0.660073351	0.167715884	-3.935663911	8.30E-05	0.001460658
GRMZM2G126199	3.854958733	1.19018354	0.432244595	2.753495484	0.005896258	0.042690039	53.30899979	1.662343577	0.387984564	4.284561122	1.83E-05	0.000448186
GRMZM2G126468	13.70828537	-0.862863741	0.2912432	-2.962691454	0.003049621	0.026839975	81.21861104	1.153048892	0.304079067	3.791937745	0.000149476	0.002316015
GRMZM2G126582	39.86431398	-1.010206884	0.233257041	-4.330874129	1.49E-05	0.000418767	25.46741894	0.467455579	0.417174619	1.120527371	0.262489096	0.478264192
GRMZM2G126586	72.3073169	-0.486697712	0.170660581	-2.8518461	0.004346614	0.034388094	185.5427618	0.343447392	0.226908638	1.51359329	0.130129024	0.306219734
GRMZM2G126682	183.0986387	0.753379318	0.223728818	3.367377189	0.000758868	0.009270608	1231.02569	-0.135403464	0.22189881	-0.610203651	0.541726912	0.732797269
GRMZM2G126812	147.3525227	1.850287177	0.304684384	6.072799505	1.26E-09	1.35E-07	397.0992349	-0.988254389	0.262511692	-3.76461094	0.000166809	0.002526386
GRMZM2G127139	1144.404554	0.629376754	0.205878154	3.057035152	0.002235381	0.021211818	19588.50727	-0.171569096	0.261323857	-0.656538203	0.511477895	0.709371936
GRMZM2G127143	7.5474991	1.174368955	0.399502796	2.939576308	0.003286613	0.028408054	8.089468571	-0.111182537	0.502001685	-0.221478415	0.824719942	NA
GRMZM2G127379	5.569650173	1.581953967	0.370436103	4.270517787	1.95E-05	0.000526971	72.23453527	0.885378706	0.42411327	2.087599633	0.036833965	0.133011541
GRMZM2G127393	274.0169151	0.558426734	0.119773506	4.662356066	3.13E-06	0.000113712	2203.897293	-0.773458531	0.167958573	-4.605055396	4.12E-06	0.000137366
GRMZM2G127404	11.52956119	1.511222334	0.310552098	4.866244157	1.14E-06	4.89E-05	7.275399397	-0.698881768	0.489983981	-1.426335952	0.153771392	NA
GRMZM2G127683	17.09700138	-0.67085767	0.234310621	-2.863112503	0.004195016	0.033480475	86.43550261	0.541017405	0.266878703	2.027203361	0.04264162	0.147249648
GRMZM2G127690	2.9929451	1.44369545	0.444723723	3.246274876	0.001169259	0.013022491	39.61505715	-0.5581958	0.392721537	-1.421352657	0.155214262	0.343028473
GRMZM2G127949	137.4813827	-0.694660315	0.241251808	-2.879399419	0.003984334	0.032333359	196.7983778	0.32548186	0.322095445	1.010513702	0.312249238	0.533000601
GRMZM2G128146	43.55385316	0.555956511	0.20400358	2.725229195	0.006425686	0.045436209	341.5057871	-1.232329563	0.241683033	-5.09894942	3.42E-07	1.64E-05
GRMZM2G128515	72.01499889	-0.50450449	0.187996592	-2.683583168	0.007283786	0.049431004	569.7682582	0.567425454	0.219849776	2.580968987	0.009852343	0.052368975
GRMZM2G128665	150.6085134	-0.717038273	0.232961393	-3.077927487	0.002084456	0.020158922	1225.244945	-0.428415439	0.203310118	-2.107201761	0.035100094	0.128673251
GRMZM2G128995	231.7513251	0.762900649	0.198446271	3.844368782	0.000120863	0.00227664	325.9224506	0.130608672	0.277805005	0.470145138	0.638251327	0.802380521
GRMZM2G129018	33.0953365	-0.736491735	0.269934187	-2.728412222	0.006364002	0.04508431	86.9117141	0.871297101	0.299941935	2.904885908	0.00367387	0.025406068
GRMZM2G129019	73.12630291	-1.359883041	0.296673952	-4.583762848	4.57E-06	0.00015682	696.6931912	1.091906166	0.306406293	3.56358923	0.000365818	0.004571656
GRMZM2G129108	79.20399974	0.436924013	0.155238735	2.814529595	0.004884868	0.037332233	527.5901074	-0.315124332	0.173006039	-1.821464346	0.068536302	0.201003456
GRMZM2G129150	18.38343251	-0.868243016	0.29500632	-2.943133608	0.003249082	0.02820178	203.9250843	0.967319912	0.286463301	3.376767318	0.000733431	0.00777174
GRMZM2G129154	3.04264913	1.334529484	0.40671659	3.281227065	0.001033565	0.011818569	8.031889241	0.17041258	0.486323328	0.350410046	0.726030988	NA
GRMZM2G129166	13.83326549	0.956362708	0.353385531	2.706287107	0.006804019	0.047294133	65.45559926	-0.015018314	0.291726079	-0.051480874	0.958942342	0.982632449
GRMZM2G129208	2124.593465	0.374219213	0.127902825	2.925808808	0.00343562	0.029305413	9624.344059	-0.888455447	0.239050895	-3.716595365	0.000201925	0.002905435
GRMZM2G129288	154.9676872	-0.572444322	0.202220407	-2.830794036	0.004643261	0.036007086	465.5244403	0.630453855	0.210408774	2.996328734	0.002732517	0.020433974
GRMZM2G129291	32.62498475	-0.698000008	0.25375391	-2.750696567	0.00594687	0.042878671	175.4883844	-0.113958421	0.240614711	-0.473613691	0.63577541	0.80064857
GRMZM2G129304	11.97697671	1.324773193	0.317957228	4.166513845	3.09E-05	0.00076725	18.9223739	-1.854494233	0.477854434	-3.8808769	0.000104081	0.001749979
GRMZM2G129311	78.24956783	-0.541864082	0.174397999	-3.107054479	0.001889616	0.018795135	319.7326529	-0.136451787	0.182795057	-0.746474161	0.455381035	0.664260952
GRMZM2G129405	34.44075333	-0.766731152	0.245458768	-3.123665775	0.001786132	0.017994509	87.87699278	-0.30919786	0.339628388	-0.910400519	0.362611324	0.582978164
GRMZM2G129451	857.8025032	0.728927565	0.223105267	3.267191205	0.001086203	0.012265987	7219.752417	-0.59561282	0.191023	-3.118016258	0.001820728	0.015030456
GRMZM2G129675	85.21272051	-0.760538864	0.177853593	-4.276207469	1.90E-05	0.000516146	348.1170523	0.290294306	0.198172173	1.464859072	0.142959371	0.325455824
GRMZM2G129777	267.8078135	-0.611620288	0.138460583	-4.417288119	9.99E-06	0.000301274	1113.769953	0.042618111	0.15430076	0.276201565	0.782393255	0.894195022
GRMZM2G129783	88.6336736	-0.63499688	0.186574555	-3.403448443	0.00066541	0.008423575	281.2562527	-1.024377171	0.257879468	-3.972309925	7.12E-05	0.00130597
GRMZM2G129889	17.6230218	-0.941624926	0.25661285	-3.669437937	0.000243084	0.003905979	86.67165202	0.506254958	0.273165178	1.853292437	0.063840455	0.192161301
GRMZM2G129913	44.07830491	-0.997759298	0.296986366	-3.359613145	0.000780517	0.009489111	136.6285454	0.046542968	0.306116838	0.152043151	0.879152902	0.943688444
GRMZM2G129954	374.4185891	0.465281735	0.154704453	3.007552313	0.002633608	0.024113607	3924.769837	-0.260373071	0.184987802	-1.407514809	0.159274789	0.348442271
GRMZM2G130043	74.84692443	0.832054646	0.19825672	4.196854687	2.71E-05	0.000688599	572.3025873	-0.449793271	0.177474144	-2.534415775	0.0112635	0.057864535
GRMZM2G130046	27.43607881	-0.706952952	0.261400172	-2.704485412	0.006841027	0.047413527	201.9584488	0.365217522	0.277090344	1.31804493	0.187488608	0.387286372
GRMZM2G130053	1875.349649	-1.978111585	0.232325518	-8.51439652	1.67E-17	9.05E-15	817.7760946	-0.006883372	0.41345474	-0.016648428	0.98671709	0.99408413
GRMZM2G130062	160.8736656	-0.634017457	0.235425081	-2.693075248	0.007079629	0.04854786	703.8633932	0.69820084	0.220330058	3.168886016	0.001530244	0.013289125
GRMZM2G130095	138.3368512	-0.38043586	0.137172432	-2.773413402	0.00554716	0.041012848	1349.912766	0.031941709	0.204758605	0.155996905	0.87603546	0.942346335
GRMZM2G130149	501.3688478	0.687275783	0.208312722	3.299250173	0.000969435	0.011243858	3109.345624	-0.80044564	0.207794183	-3.852108021	0.000117105	0.001914636
GRMZM2G130173	286.4632834	1.571807779	0.414124038	3.795499979	0.000147346	0.002641757	2886.090423	-0.548651419	0.240162765	-2.284498257	0.022342265	0.094417659
GRMZM2G130230	523.5635312	-0.671476796	0.250366793	-2.681972266	0.007318953	0.049591286	6873.498031	0.400241616	0.22928411	1.745614273	0.080878	0.224813425
GRMZM2G130348	656.5816025	-0.635610436	0.146631896	-4.334735164	1.46E-05	0.000413024	1205.976806	-0.079552076	0.289050294	-0.275218803	0.783148142	0.894723747
GRMZM2G130379	3665.819437	0.64331327	0.175718005	3.661054945	0.000251179	0.004009324	13144.13964	-1.222841845	0.222232664	-5.502529737	3.74E-08	2.50E-06
GRMZM2G130505	95.84272881	-0.898896384	0.236385659	-3.802668857	0.000143146	0.002584821	199.588183	0.672130316	0.33099205	2.030653956	0.04229011	0.146421379
GRMZM2G130675	12.23186431	-2.339581736	0.452256918	-5.173125368	2.30E-07	1.27E-05	2.860174922	1.029648465	0.48303778	2.131610626	0.033038869	NA
GRMZM2G130813	2.607994703	1.693096868	0.448475398	3.775227972	0.000159861	0.002823093	12.45689682	-0.719175309	0.474156422	-1.516746954	0.129330585	0.304978385
GRMZM2G131055	10.25242242	1.188510153	0.42532406	2.794363792	0.005200194	0.039266137	79.32270517	1.261779731	0.448844631	2.811172604	0.00493613	0.031330243
GRMZM2G131155	8.651977832	1.004871541	0.303166627	3.314584958	0.000917793	0.010775346	14.64359998	0.731180668	0.44956812	1.626406847	0.103863135	0.265606578
GRMZM2G131165	339.1735686	1.198033316	0.336265115	3.56276421	0.00036697	0.00538712	2681.834654	-0.866915892	0.310243073	-2.794311834	0.00520103	0.032536959
GRMZM2G131205	552.0755536	0.835519882	0.191801169	4.356177222	1.32E-05	0.000380274	3587.116241	0.530827419	0.244913143	2.167410912	0.030203536	0.116318531
GRMZM2G131249	169.3257553	0.479674317	0.113539916	4.224719671	2.39E-05	0.00061989	1206.913201	-0.015960006	0.1512895	-0.105493151	0.915984505	0.961605289
GRMZM2G131281	4.015955614	1.169767785	0.436177486	2.681861908	0.007321367	0.049591286	0.187526275	0.154051845	0.237435759	0.648814845	0.516458061	NA
GRMZM2G131431	34.69846585	0.741452799	0.212232429	3.493588627	0.000476575	0.006536129	387.8277003	-0.23685919	0.222459676	-1.06472865	0.286998741	0.506189044
GRMZM2G131476	92.28119189	-0.539096336	0.172836193	-3.119117162	0.001813938	0.018193888	423.0108057	-0.006985355	0.226773173	-0.030803269	0.975426433	0.989960696
GRMZM2G131516	30.93930073	-0.651234502	0.222146926	-2.931548565	0.003372766	0.028888698	328.8636155	-0.391241099	0.219426309	-1.783018186	0.074583343	0.213089111
GRMZM2G131575	257.39346	-0.559717496	0.150765272	-3.712509453	0.000205214	0.003430012	2442.306396	-1.436862282	0.188118908	-7.63805348	2.21E-14	7.23E-12
GRMZM2G131699	56.47717741	-0.520421154	0.192005498	-2.710449231	0.006719213	0.046854902	349.9053721	-0.054834014	0.205037734	-0.267433769	0.789135202	0.897726418
GRMZM2G131727	81.92980307	-0.63381027	0.219217679	-2.891237022	0.003837286	0.031648879	585.8057593	-0.108431064	0.225294346	-0.481286218	0.630313091	0.797362258
GRMZM2G131785	80.79848949	0.684079904	0.196948485	3.4733951	0.000513918	0.006926909	464.1319155	-0.038698596	0.227030685	-0.170455356	0.864652042	0.937277889
GRMZM2G131912	34.05984841	-0.865554818	0.280640675	-3.084210145	0.002040934	0.01984795	6.03897992	-0.386226529	0.503207866	-0.7675288	0.442767177	NA
GRMZM2G132000	600.4295924	0.901558604	0.188747841	4.776524056	1.78E-06	7.06E-05	7808.509538	-0.584217611	0.148684386	-3.929246567	8.52E-05	0.001494021
GRMZM2G132465	170.7374034	-0.752004895	0.152354947	-4.935874469	7.98E-07	3.58E-05	1068.133331	0.339356461	0.165628403	2.048902571	0.040471643	0.141917011
GRMZM2G132690	130.3871451	1.41317771	0.272998039	5.176512315	2.26E-07	1.25E-05	1408.724342	0.584148458	0.31617098	1.847571391	0.064664372	0.193874415
GRMZM2G132759	647.8158432	0.455019043	0.129930158	3.502027946	0.000461731	0.006401991	3877.308441	0.082605773	0.162111354	0.509561922	0.610358406	0.783585703
GRMZM2G132847	104.3609763	-0.609428953	0.135304313	-4.504135453	6.66E-06	0.000215285	457.3749544	0.357769317	0.179228964	1.996157919	0.045916736	0.154724959
GRMZM2G132868	16.67951406	0.701564536	0.20285554	3.458444045	0.000543305	0.007255183	82.76081566	-0.0501864	0.250649639	-0.200225303	0.841304379	0.925550947
GRMZM2G132875	33.16793186	1.108571539	0.406698305	2.725783523	0.006414906	0.045374112	651.9707903	-0.044294944	0.288848395	-0.153350149	0.878122155	0.943104345
GRMZM2G133021	40.49144258	-0.663069511	0.174954654	-3.78995068	0.000150677	0.002682409	356.0188755	0.167026609	0.245010123	0.681713095	0.495420385	0.697003367
GRMZM2G133029	160.7658962	0.356916284	0.119829148	2.978543123	0.002896223	0.025860922	998.1638196	-0.261126631	0.176742235	-1.477443298	0.139556847	0.320481687
GRMZM2G133400	77.82341194	1.012214395	0.320598412	3.157265781	0.001592561	0.016513455	686.2137029	-0.659480532	0.317201277	-2.079060141	0.037611823	0.135133817
GRMZM2G133428	294.6005686	-0.715124939	0.204212115	-3.50187323	0.000461999	0.006401991	1254.748516	-0.496711148	0.234205797	-2.120831991	0.033935943	0.125719255
GRMZM2G133483	294.3744195	-0.715135425	0.203830838	-3.508475134	0.000450683	0.006299022	1252.009949	-0.498424371	0.233046796	-2.138730852	0.032457472	0.12200645
GRMZM2G133624	81.56164864	-0.842143908	0.175044699	-4.811022061	1.50E-06	6.15E-05	1080.476623	0.58086554	0.202977161	2.861728561	0.004213376	0.028089172
GRMZM2G133684	592.3534285	1.97544197	0.251418727	7.85717912	3.93E-15	1.29E-12	5772.660002	-0.739708509	0.243933722	-3.032415943	0.002426047	0.018719983
GRMZM2G133720	5.203691317	1.798892643	0.418654729	4.296840619	1.73E-05	0.00047608	22.71400893	-1.400050478	0.420853269	-3.326695026	0.000878825	0.008922166
GRMZM2G133756	133.0922004	-0.34657336	0.125212756	-2.76787582	0.005642295	0.041540322	677.185442	-0.022347099	0.158838786	-0.14069044	0.888114498	0.947227267
GRMZM2G133819	43.32172421	-0.934718745	0.318735822	-2.93258141	0.003361568	0.028825412	117.4989266	-0.855621005	0.337977462	-2.5315919	0.011354606	0.058136455
GRMZM2G133838	4.410448713	-1.017290851	0.372199127	-2.73318978	0.006272418	0.044639511	200.5625852	-0.068698692	0.197710654	-0.347470864	0.728237604	0.861607394
GRMZM2G133844	1640.579424	0.597122055	0.163426104	3.653774039	0.000258414	0.004103846	4695.64942	-1.448770751	0.196240209	-7.382639664	1.55E-13	3.76E-11
GRMZM2G133937	146.0346303	-0.365726564	0.123091684	-2.971171978	0.002966656	0.026307185	843.34932	0.291776792	0.161404195	1.807739829	0.070647003	0.205259484
GRMZM2G134054	90.95865079	2.047078037	0.370241846	5.52902936	3.22E-08	2.30E-06	534.034503	-1.428524776	0.222957823	-6.407152508	1.48E-10	1.83E-08
GRMZM2G134149	32.64625039	-0.703191534	0.251306005	-2.798148552	0.005139647	0.03891251	186.2523961	1.32570258	0.294937382	4.494861156	6.96E-06	0.000209337
GRMZM2G134219	13.43081701	2.015239275	0.45243696	4.454187994	8.42E-06	0.000262266	366.8047429	-1.074911505	0.410396811	-2.61920043	0.008813615	0.048153483
GRMZM2G134264	134.9469605	1.619967903	0.432336827	3.747004189	0.000178959	0.003063359	1096.868949	-1.171587703	0.416469564	-2.813141234	0.00490601	0.031185489
GRMZM2G134270	308.1647153	0.50126524	0.167392711	2.994546397	0.002748533	0.024930272	1567.700667	-0.571976421	0.17708806	-3.229898274	0.001238343	0.011391837
GRMZM2G134284	110.3150453	-0.630430877	0.214406773	-2.940349634	0.003278421	0.028348036	680.2904219	0.282925377	0.214714522	1.317681609	0.187610253	0.387295841
GRMZM2G134334	162.5744723	0.584489806	0.201745049	2.897170509	0.00376545	0.031238375	783.1083716	0.632922648	0.409252283	1.54653419	0.12197561	0.29417647
GRMZM2G134480	38.31887359	-0.669107682	0.198077681	-3.378006431	0.000730134	0.009036301	322.4803326	0.053803868	0.208485321	0.258070296	0.796352656	0.901132563
GRMZM2G134545	58.36268215	0.474949724	0.165007427	2.878353614	0.003997568	0.032382866	142.2943373	0.201600629	0.219100813	0.920127252	0.357506265	0.578039858
GRMZM2G134604	4.320555575	1.358271799	0.404363619	3.359035622	0.00078215	0.009498789	17.92318892	0.375640293	0.477539627	0.786615962	0.431506712	0.64333728
GRMZM2G134613	251.4321573	-0.497512407	0.181946997	-2.73438098	0.006249769	0.04454409	1945.523901	0.142310437	0.152792679	0.931395655	0.351648938	0.572435879
GRMZM2G134671	447.7594275	0.459213035	0.136795517	3.356930438	0.000788129	0.009542372	1688.68487	-0.160637119	0.176293037	-0.911193781	0.36219328	0.582521637
GRMZM2G134694	17.43739735	-0.688326493	0.256437054	-2.684192797	0.007270517	0.049394086	94.07282553	0.795506339	0.355273971	2.239134875	0.025147142	0.102609964
GRMZM2G134703	21.0745714	1.105426399	0.351211277	3.147468411	0.001646909	0.01695308	97.60481804	0.385391188	0.475831303	0.809932397	0.417979031	0.631694403
GRMZM2G134770	100.6408312	-0.314304443	0.106882014	-2.940667285	0.003275061	0.028329777	715.026539	-0.040055682	0.158876393	-0.252118528	0.800949449	0.902918195
GRMZM2G134797	2326.019148	0.871598778	0.206039124	4.2302586	2.33E-05	0.000607887	20583.41577	-0.534648003	0.209406364	-2.553160248	0.010675037	0.055469605
GRMZM2G134878	18.96506739	0.802936496	0.281146102	2.855940347	0.004290957	0.034047622	157.7434041	0.694496554	0.361907707	1.918988018	0.05498585	0.175069947
GRMZM2G134888	6.418976318	1.498185828	0.421032124	3.558364652	0.000373171	0.005450602	88.78939609	0.248521464	0.298625108	0.832218919	0.405285387	0.620256887
GRMZM2G134930	153.183341	0.571770552	0.211767387	2.69999342	0.006934085	0.047867961	488.6095274	0.193480199	0.315305929	0.613626898	0.539461905	0.730846274
GRMZM2G134980	295.9378465	-0.652042146	0.181947718	-3.583678609	0.000338789	0.005055773	2680.872299	1.042102248	0.209715605	4.969121157	6.73E-07	2.93E-05
GRMZM2G135091	66.24728456	0.994695657	0.260258425	3.821953721	0.000132399	0.002435526	314.6973319	0.698817003	0.313545853	2.22875537	0.025830186	0.10429916
GRMZM2G135195	47.3170777	-1.151611617	0.298809006	-3.854005709	0.000116201	0.002205291	289.8997178	0.085366801	0.269516704	0.316740298	0.751440668	0.875066367
GRMZM2G135362	11.92815843	-1.320408957	0.411181048	-3.211259279	0.001321546	0.01427723	41.90831428	0.021454305	0.389838944	0.055033766	0.956111563	0.981146444
GRMZM2G135387	40.80540569	-1.466458311	0.403399352	-3.635252029	0.000277709	0.004341663	45.19006142	0.581737437	0.42410277	1.371689785	0.17016003	0.363581062
GRMZM2G135446	111.4338664	0.97792148	0.207166188	4.720468562	2.35E-06	8.90E-05	1163.894995	-0.598286667	0.314291948	-1.903601642	0.056962085	0.179319197
GRMZM2G135586	210.0763058	2.371210102	0.292430489	8.108628178	5.12E-16	2.00E-13	1971.991823	-0.958474812	0.311102286	-3.080899291	0.002063764	0.016553595
GRMZM2G135588	373.2240756	0.445109958	0.117756256	3.779926204	0.000156875	0.002777492	2923.614386	-0.065870522	0.172864853	-0.38105214	0.70316456	0.846074953
GRMZM2G135743	111.8268936	0.823388169	0.276261663	2.980464825	0.002878113	0.025739719	327.1231634	-0.323410535	0.275780085	-1.172711709	0.240911434	0.454206785
GRMZM2G135770	39.25276263	0.867198601	0.251027963	3.454589641	0.000551131	0.007319819	45.20579533	0.306184171	0.370112688	0.827272832	0.408082439	0.622562977
GRMZM2G135816	119.1918721	0.935305844	0.171444009	5.455459479	4.88E-08	3.24E-06	813.2200447	-0.219382241	0.176263861	-1.244624051	0.213269975	0.421230083
GRMZM2G135839	450.9207022	2.229210932	0.281922245	7.907183536	2.63E-15	9.19E-13	1443.448847	-1.590243716	0.335899422	-4.734285359	2.20E-06	8.14E-05
GRMZM2G135960	3.670251027	1.85175911	0.444533649	4.165621917	3.11E-05	0.000768576	16.99504054	-0.132262805	0.48366398	-0.273460111	0.784499551	0.895466883
GRMZM2G135970	87.13149825	-0.63649604	0.175524165	-3.626258753	0.000287557	0.004458315	384.5949608	0.657887484	0.238412166	2.759454325	0.005789798	0.035348583
GRMZM2G136016	119.3938381	0.670447059	0.138830814	4.829238132	1.37E-06	5.69E-05	547.9603389	-0.352663029	0.159865501	-2.205998337	0.027384116	0.108256881
GRMZM2G136106	3.315801558	1.262591526	0.438292544	2.880705009	0.003967868	0.032245854	1.982099524	-0.732393456	0.478673795	-1.530047109	0.126005069	NA
GRMZM2G136139	237.6525029	0.673194507	0.221205586	3.043297947	0.002340005	0.021911485	335.2205965	-0.377764466	0.322001157	-1.173177357	0.24072469	0.45394933
GRMZM2G136341	66.12339945	-0.435991637	0.158088736	-2.757891848	0.005817544	0.042337997	695.5601092	-0.017254368	0.178935564	-0.096427827	0.923180793	0.965090593
GRMZM2G136347	5.307605172	-1.233176434	0.352751117	-3.495882439	0.000472497	0.00650378	35.32483574	0.106485365	0.376260005	0.283010056	0.777169129	0.89067601
GRMZM2G136366	66.39127559	-0.782263166	0.284926195	-2.745494021	0.006041987	0.043454061	319.0635409	-0.012891722	0.191802938	-0.06721337	0.946411842	0.976740268
GRMZM2G136522	959.4349145	0.448992254	0.16175829	2.775698566	0.005508325	0.040805472	4485.092172	-1.075347906	0.213720724	-5.031556544	4.87E-07	2.20E-05
GRMZM2G136534	31.14711509	0.771400316	0.25102192	3.073039663	0.002118903	0.020394276	146.9266205	-0.205663751	0.298792952	-0.688315269	0.491254268	0.693703868
GRMZM2G136567	2.321643956	-1.297326798	0.460922621	-2.81463035	0.004883337	0.037332233	1.634506159	0.488230745	0.445133525	1.096818635	0.272720682	NA
GRMZM2G136769	169.4808671	-0.457086659	0.168901341	-2.706234645	0.006805094	0.047294133	1024.917809	0.244347292	0.200334829	1.219694518	0.222580701	0.432487332
GRMZM2G136794	350.5223551	1.011421348	0.268389578	3.768482201	0.000164243	0.002876537	1681.711237	-1.486945592	0.196254993	-7.576600058	3.55E-14	1.10E-11
GRMZM2G136910	1110.700244	0.879866926	0.226083021	3.891786846	9.95E-05	0.001970956	8202.309847	-1.212078957	0.361190361	-3.355789877	0.000791387	0.008226409
GRMZM2G136960	338.4432952	-1.855282295	0.216730964	-8.56030105	1.13E-17	6.55E-15	2113.990995	-0.158864987	0.259295774	-0.612678659	0.540088836	0.731323848
GRMZM2G136996	63.0476813	-0.662954451	0.237533616	-2.790992127	0.005254675	0.039525883	534.2333248	0.773709387	0.17284198	4.476397393	7.59E-06	0.000222623
GRMZM2G137029	128.6780882	0.977371766	0.20742523	4.711923252	2.45E-06	9.25E-05	525.8941722	-0.648118531	0.222227035	-2.916470228	0.003540165	0.024770699
GRMZM2G137161	53.1400959	1.036485572	0.363413681	2.852081873	0.004343391	0.034374579	368.7609702	-1.667996923	0.338478143	-4.927930962	8.31E-07	3.52E-05
GRMZM2G137321	83.62619191	-1.064234108	0.259514018	-4.100873298	4.12E-05	0.000977234	1311.858847	1.387386583	0.302279779	4.589743269	4.44E-06	0.000146002
GRMZM2G137498	274.0695526	-0.56626672	0.157344716	-3.598892518	0.000319575	0.004816982	2407.75515	-1.599377113	0.172189914	-9.288448296	1.57E-20	1.34E-17
GRMZM2G137546	40.92677047	0.528008484	0.171062629	3.086638427	0.002024337	0.019728808	92.40293581	-0.04466635	0.278670464	-0.160283762	0.87265755	0.940854468
GRMZM2G137558	62.53838478	-0.742535221	0.174300105	-4.260096241	2.04E-05	0.00054759	759.3014154	0.863469318	0.212571941	4.062009842	4.87E-05	0.000966596
GRMZM2G137864	64.02242198	0.922261266	0.242890025	3.797032287	0.000146439	0.002629641	149.2060317	0.027388696	0.300984245	0.090997108	0.927494889	0.966976393
GRMZM2G137868	119.0822296	-0.808472553	0.282546641	-2.861377332	0.004218047	0.033605205	561.02603	-0.187595323	0.27989106	-0.670244068	0.502702216	0.702932462
GRMZM2G137930	341.8832237	1.634324492	0.207523523	7.875369822	3.40E-15	1.13E-12	1558.638603	-0.058074825	0.272211397	-0.213344577	0.831058206	0.920209146
GRMZM2G138003	15.442233	-1.037323772	0.372795547	-2.782554083	0.005393288	0.040210048	55.51181123	0.893267255	0.417650861	2.138789448	0.032452724	0.12200645
GRMZM2G138012	3.994111666	1.091575613	0.378996549	2.880172966	0.003974571	0.032265666	18.99548264	-0.450266052	0.494086371	-0.911310409	0.362131844	0.582521637
GRMZM2G138060	38.50432686	1.034027542	0.313962454	3.293475151	0.000989571	0.011441169	514.7163089	-0.607976866	0.23100754	-2.631848578	0.00849217	0.046783739
GRMZM2G138074	241.9949304	0.961650994	0.247099436	3.891757142	9.95E-05	0.001970956	3357.986148	-0.220858165	0.220052561	-1.003660962	0.31554206	0.536557403
GRMZM2G138152	156.4763845	0.861182086	0.151874325	5.67035994	1.42E-08	1.09E-06	775.8922981	0.014430846	0.209151458	0.068997109	0.944991921	0.9758417
GRMZM2G138178	76.09941665	-0.357535244	0.10787053	-3.314484905	0.000918121	0.010775346	772.6309491	0.296998386	0.162131789	1.831833154	0.066976282	0.197994223
GRMZM2G138220	77.77110758	0.515998888	0.158362977	3.258330306	0.001120699	0.012564951	827.3673707	-0.47834966	0.167792887	-2.850833966	0.004360473	0.028710713
GRMZM2G138230	180.2116871	-0.423257937	0.095540413	-4.43014555	9.42E-06	0.000286907	905.5557696	0.166816152	0.179160491	0.931098989	0.351802362	0.57252606
GRMZM2G138258	9002.362873	0.551216051	0.135089229	4.080384893	4.50E-05	0.001055356	37502.5656	-1.776358002	0.250555714	-7.089672676	1.34E-12	2.68E-10
GRMZM2G138303	9.398713917	-0.801072952	0.283317682	-2.827472487	0.004691705	0.036308323	43.08387623	0.648112604	0.385103876	1.682955286	0.092383748	0.24669608
GRMZM2G138370	1.918214665	1.284049709	0.443096796	2.89789888	0.003756717	0.031202511	51.38627249	1.550545422	0.379457616	4.086215053	4.38E-05	0.000887761
GRMZM2G138527	231.0366839	0.537583324	0.149914101	3.585942349	0.000335863	0.005025328	2844.726123	-0.561752597	0.177031733	-3.173174596	0.001507818	0.013153308
GRMZM2G138589	248.9919684	-1.639139111	0.293403637	-5.586635278	2.32E-08	1.71E-06	624.1689404	0.754192854	0.361551229	2.085991674	0.036979377	0.133378502
GRMZM2G138676	88.36427107	0.918874146	0.320889198	2.863524707	0.004189561	0.033450748	821.9634839	-0.346959486	0.272674988	-1.272428722	0.203220834	0.407151035
GRMZM2G138756	44.15475393	1.233146879	0.387231359	3.184522247	0.001449932	0.015350069	396.7426725	-0.857895977	0.35019677	-2.44975411	0.01429538	0.068843235
GRMZM2G139022	74.88710837	0.413024717	0.144601084	2.856304435	0.00428604	0.034027466	487.1743131	-0.50162672	0.249352418	-2.01171789	0.044249684	0.151065373
GRMZM2G139198	31.80677006	0.580773606	0.204995733	2.833100945	0.004609883	0.03584622	339.9761581	-0.444748441	0.245929768	-1.808436795	0.070538546	0.205111739
GRMZM2G139329	11.0179482	-1.159696301	0.325833117	-3.559172593	0.000372025	0.005440866	49.43427936	0.507296328	0.352481676	1.439213332	0.150090089	0.335526969
GRMZM2G139374	443.1360701	-0.741845793	0.163248853	-4.544263446	5.51E-06	0.000184759	2589.844301	0.450008789	0.224343347	2.005893178	0.044867646	0.152607797
GRMZM2G139583	34.65057547	-1.001459767	0.198012896	-5.057548214	4.25E-07	2.14E-05	150.3612936	0.193239076	0.216251812	0.893583616	0.371544716	0.591806749
GRMZM2G139600	74.55331891	-1.548333318	0.330169918	-4.689504504	2.74E-06	0.000101407	116.0127216	0.530406039	0.339679734	1.56148862	0.118408507	0.288642736
GRMZM2G139621	28.34084046	-0.70265311	0.261160881	-2.690499075	0.007134523	0.048778625	96.91696059	0.843066594	0.264616707	3.185991555	0.001442588	0.012776787
GRMZM2G139689	187.8433066	1.430360798	0.232490137	6.152350439	7.63E-10	8.71E-08	642.8240567	-1.015256894	0.270196186	-3.757480477	0.000171633	0.002580543
GRMZM2G139874	276.452438	1.621792184	0.216377701	7.495190947	6.62E-14	1.79E-11	2405.540885	-0.693767816	0.253465028	-2.737134279	0.006197699	0.037200153
GRMZM2G139920	122.4512277	-0.482777304	0.142360976	-3.391219396	0.000695824	0.008701822	728.1629514	-0.239304308	0.171738305	-1.393424183	0.163491557	0.354844986
GRMZM2G140016	69.30302683	0.579257793	0.197774097	2.928886048	0.003401791	0.029074171	356.0504383	-0.145221515	0.19264518	-0.753828954	0.450951935	0.660776307
GRMZM2G140107	874.0316743	0.89183416	0.220317714	4.047945772	5.17E-05	0.001173959	2375.058755	-0.126812315	0.366606522	-0.34590851	0.729411473	0.862414186
[truncated: 1,356 more rows]
