# Supplementary material for: The potential role of genetic assimilation during maize domestication
Source: PLoS One. 2017 Sep 8;12(9):e0184202. doi: 10.1371/journal.pone.0184202 (PMC5590903; doi:10.1371/journal.pone.0184202)
Supplement: S1 File — Flowering_genes.csv, Go_terms.xls, Maize_DE.csv, Maize_readcounts.csv, Teosinte_DE.csv, Teosinte_readcounts.csv and Teosinte_specific_in_domestication.xls. (ZIP) [file pone.0184202.s008.zip › supp_files/Teosinte_readcounts.csv]

	265ppm_pop1.A.1	265ppm_pop1.A_2.1	265ppm_pop1.B.1	265ppm_pop2.A.1	265ppm_pop2.B.1	265ppm_pop2.B_2.1	265ppm_pop3.A.1	265ppm_pop3.B.1	265ppm_pop3.C.1	265ppm_pop4.A.1	265ppm_pop4.B.1	265ppm_pop4.C.1	400ppm_pop1.A.1	400ppm_pop1.A_2.1	400ppm_pop1.B.1	400ppm_pop2.A.1	400ppm_pop2.B.1	400ppm_pop2.B_2.1	400ppm_pop3.A.1	400ppm_pop3.B.1	400ppm_pop3.C.1	400ppm_pop4.A.1	400ppm_pop4.C.1
gene:AC148152.3_FG001	0	0	0	21	0	0	0	0	0	6	0	0	0	0	1	0	2	2	5	3	2	1	0
gene:AC148152.3_FG005	0	1	1	6	0	3	32	45	9	2	0	0	6	30	2	30	4	3	119	22	14	1	1
gene:AC148152.3_FG006	0	0	1	0	0	0	0	0	1	0	0	0	0	0	0	0	0	0	0	0	0	0	0
gene:AC148152.3_FG008	548	694	333	881	453	536	435	579	212	727	358	344	361	365	650	1135	548	298	684	378	413	309	640
gene:AC148167.6_FG001	394	344	349	323	266	321	209	196	148	469	205	266	209	355	396	327	311	455	268	330	334	656	648
gene:AC149475.2_FG002	2	16	11	1	4	5	4	14	15	6	0	12	5	19	20	2	11	6	11	12	16	1	8
gene:AC149475.2_FG003	41	115	51	49	25	39	52	38	24	51	28	29	7	38	92	29	37	60	47	41	25	28	52
gene:AC149475.2_FG005	120	145	90	114	127	111	75	123	55	141	78	86	45	103	113	90	112	110	92	87	57	132	141
gene:AC149475.2_FG007	3	8	0	0	1	0	2	1	3	1	0	1	3	0	1	0	2	0	5	1	4	0	3
gene:AC149810.2_FG003	0	0	1	2	0	1	0	2	0	1	0	2	0	0	0	0	0	1	1	0	1	1	0
gene:AC149810.2_FG004	0	0	0	4	0	2	0	1	1	1	0	2	0	3	0	0	4	0	0	0	0	0	2
gene:AC149810.2_FG008	28	44	40	56	22	29	19	39	44	46	36	8	17	61	45	65	21	24	57	22	16	21	82
gene:AC149818.2_FG001	5	10	2	0	2	4	3	7	3	7	0	1	3	2	11	5	4	7	9	14	10	12	11
gene:AC149818.2_FG004	3	3	0	9	2	0	9	2	9	16	2	1	0	2	0	4	2	11	2	2	22	3	4
gene:AC149818.2_FG005	0	1	5	3	0	0	2	1	0	0	0	0	1	1	1	1	2	2	4	0	0	1	1
gene:AC149818.2_FG006	51	71	32	95	23	109	83	83	79	73	16	39	11	106	95	86	60	74	129	61	84	90	127
gene:AC149818.2_FG007	6	6	10	9	7	5	3	2	5	9	0	7	0	6	9	2	4	3	7	6	6	2	11
gene:AC149818.2_FG008	40	34	30	70	30	70	29	47	23	89	16	34	15	33	25	39	32	40	32	35	23	83	47
gene:AC149818.2_FG009	0	0	0	0	0	0	0	0	0	0	0	0	0	0	0	0	0	0	0	0	1	0	0
gene:AC149828.2_FG002	14	28	15	26	7	31	17	22	15	14	6	9	5	9	22	16	13	10	16	16	5	12	12
gene:AC149828.2_FG004	3	12	2	12	3	3	22	5	29	4	0	10	4	26	27	16	54	34	80	62	29	50	32
gene:AC149828.2_FG005	0	0	0	0	0	0	0	0	0	1	0	0	0	0	0	0	0	0	0	0	0	1	0
gene:AC149829.2_FG002	1	4	4	2	0	5	8	20	1	12	4	5	3	12	6	5	1	0	13	6	1	0	12
gene:AC149829.2_FG003	2	6	0	2	4	2	1	0	5	2	0	1	0	3	1	5	9	0	1	3	0	2	8
gene:AC149829.2_FG004	2	2	1	1	0	0	1	0	3	6	0	0	13	4	13	4	1	0	1	2	22	1	0
gene:AC149829.2_FG006	46	48	39	37	87	28	44	58	27	50	20	17	42	82	85	60	44	72	80	51	23	58	81
gene:AC150739.3_FG001	17	35	19	18	4	17	12	20	18	7	2	13	2	12	22	12	17	18	15	20	15	6	14
gene:AC152495.1_FG002	2	32	6	26	6	25	19	14	2	23	0	14	28	2	4	18	23	58	2	8	3	72	0
gene:AC152495.1_FG003	1	0	0	3	3	0	0	1	0	1	0	0	1	1	0	0	1	0	4	0	0	2	0
gene:AC152495.1_FG010	79	11	28	16	1	18	39	36	4	36	18	7	46	65	3	9	17	8	11	39	38	54	2
gene:AC152495.1_FG011	0	3	0	0	1	0	0	0	0	0	0	0	0	0	0	0	0	1	0	0	0	1	0
gene:AC152495.1_FG012	4	3	13	4	1	0	2	21	1	40	27	1	1	4	3	3	1	10	8	6	18	2	0
gene:AC152495.1_FG013	0	2	0	1	0	0	0	0	0	0	0	0	0	2	0	0	0	0	0	0	1	1	0
gene:AC152495.1_FG015	0	2	0	0	2	0	1	1	2	0	0	0	0	0	0	0	2	1	0	2	1	1	0
gene:AC152495.1_FG017	203	14	2	13	0	4	63	3	1	1	2	9	49	61	3	2	3	4	160	72	77	17	0
gene:AC155352.2_FG001	0	0	1	2	0	0	0	0	0	0	0	0	0	1	0	1	1	0	0	0	1	2	0
gene:AC155352.2_FG010	0	0	0	0	0	0	0	0	0	0	0	0	0	0	0	0	0	0	0	0	0	0	0
gene:AC155376.2_FG002	0	1	0	0	0	0	0	0	0	0	0	0	0	0	0	0	0	0	0	1	0	0	0
gene:AC155376.2_FG004	1	5	4	6	11	12	4	5	3	2	0	3	3	9	3	1	11	2	3	5	2	1	21
gene:AC155376.2_FG005	74	145	28	88	66	58	111	61	49	43	21	57	16	58	63	55	64	52	221	56	55	292	52
gene:AC155377.1_FG001	742	931	610	653	484	463	673	865	235	937	389	594	286	487	772	768	589	530	863	631	539	737	1260
gene:AC155377.1_FG002	32	47	20	24	26	28	18	28	23	28	20	22	20	27	32	34	43	28	38	29	24	31	51
gene:AC155390.2_FG002	2	6	4	4	7	2	1	5	2	3	0	2	0	2	4	4	3	4	4	4	4	2	7
gene:AC155434.2_FG001	3	33	14	37	4	29	23	19	28	14	24	22	7	41	0	40	33	70	95	27	75	18	119
gene:AC155434.2_FG003	2	1	2	1	2	1	0	1	1	0	0	0	1	0	2	0	1	3	2	4	0	1	0
gene:AC155434.2_FG004	63	127	87	91	35	62	75	73	45	102	38	98	12	39	63	49	46	35	75	50	30	82	122
gene:AC155434.2_FG005	19	69	48	33	11	14	20	11	51	38	21	66	3	36	28	22	21	34	48	18	12	32	42
gene:AC155434.2_FG006	1783	949	837	950	800	785	681	870	278	1723	376	734	326	944	784	748	912	804	915	712	497	622	970
gene:AC155496.2_FG009	185	253	116	136	148	121	136	188	100	205	76	101	32	103	134	92	130	83	105	93	63	111	182
gene:AC155610.2_FG007	1	11	2	2	9	0	4	5	0	7	0	8	1	0	4	0	3	2	2	1	0	0	2
gene:AC155610.2_FG009	27	51	18	45	18	19	21	33	18	42	10	20	7	18	25	21	38	14	16	5	8	4	27
gene:AC155622.2_FG001	78	126	60	83	78	85	68	99	34	120	40	64	24	58	68	38	71	36	75	50	27	48	101
gene:AC155622.2_FG004	6	3	4	3	10	1	12	16	1	4	1	0	0	2	1	4	3	2	3	1	0	10	9
gene:AC155624.2_FG006	36	64	39	50	48	63	38	50	41	64	20	50	14	47	56	49	39	39	77	50	24	48	51
gene:AC155624.2_FG011	593	610	275	416	252	185	179	338	77	342	93	196	101	248	219	437	207	325	288	311	212	194	275
gene:AC159612.1_FG007	1	8	8	0	5	0	7	5	4	4	9	7	8	15	5	19	10	7	10	7	7	2	38
gene:AC165171.2_FG002	1	0	0	0	0	0	0	0	0	0	0	0	0	0	0	0	0	0	1	0	0	0	0
gene:AC165178.2_FG004	7	22	10	14	7	11	5	13	2	10	0	4	16	9	6	10	17	6	4	5	4	3	22
gene:AC166636.1_FG007	8	15	5	14	5	15	5	3	3	8	0	8	3	5	11	8	1	7	7	5	3	3	13
gene:AC166636.1_FG008	0	7	5	3	1	0	3	0	3	5	0	6	4	0	0	4	3	0	4	4	5	7	13
gene:AC166636.1_FG009	0	2	0	3	1	4	0	1	0	0	0	0	0	0	0	0	0	0	0	0	0	1	0
gene:AC177831.3_FG004	0	1	22	12	0	0	0	0	0	0	3	0	4	0	0	1	0	0	0	1	0	0	0
gene:AC177833.2_FG001	0	0	0	0	0	0	0	0	0	0	0	0	0	0	0	0	0	0	0	0	1	0	0
gene:AC177837.3_FG002	0	0	0	0	0	0	0	0	0	0	0	0	0	0	0	0	0	0	0	0	0	0	0
gene:AC177838.2_FG015	0	0	0	0	0	0	0	0	0	0	0	0	0	0	0	0	0	3	0	0	1	0	0
gene:AC177844.2_FG003	0	0	0	0	0	0	0	0	0	0	0	0	0	0	0	0	0	1	0	0	0	0	0
gene:AC177850.2_FG003	16	1	12	5	8	5	3	0	4	0	8	23	4	24	3	17	9	46	9	4	14	1	35
gene:AC177850.2_FG005	17	18	11	16	8	23	9	6	6	16	2	18	3	10	17	22	28	4	9	7	1	17	33
gene:AC177860.4_FG002	0	0	3	0	5	0	0	0	0	0	0	0	0	0	0	0	0	0	0	0	0	0	0
gene:AC177890.3_FG005	0	0	0	0	0	0	0	0	0	0	0	0	0	0	0	0	0	0	0	0	0	0	1
gene:AC177893.3_FG003	0	2	0	0	0	0	0	2	6	0	0	2	0	0	0	0	0	0	0	0	3	0	0
gene:AC177893.3_FG006	0	0	0	0	0	0	0	0	0	0	0	0	0	0	0	0	0	0	0	0	0	0	0
gene:AC177897.2_FG002	2	10	4	3	1	4	3	3	0	5	14	12	0	0	6	2	1	8	1	3	3	15	5
gene:AC177897.2_FG022	0	0	0	0	0	0	0	0	0	0	0	0	0	0	0	0	0	0	0	0	0	0	0
gene:AC177897.2_FG029	0	0	0	0	0	0	0	0	0	0	0	0	0	0	0	0	0	0	0	0	0	0	0
gene:AC177899.2_FG009	2	7	1	1	0	1	1	0	0	2	0	0	0	0	3	1	1	0	0	1	0	1	5
gene:AC177899.2_FG012	0	0	0	0	0	0	1	0	0	0	0	0	0	0	0	0	0	0	0	0	0	0	0
gene:AC177900.4_FG001	0	0	0	0	0	0	0	0	0	0	0	0	0	0	0	0	0	0	0	0	0	0	0
gene:AC177905.2_FG001	0	0	0	0	0	0	0	0	0	0	0	0	0	0	0	0	0	0	0	0	0	0	0
gene:AC177905.2_FG003	0	4	2	3	2	2	2	2	0	7	0	3	1	13	45	1	7	8	10	0	9	7	7
gene:AC177908.3_FG002	25	34	15	12	14	23	21	18	13	23	26	16	17	16	34	15	27	14	19	12	14	10	29
gene:AC177908.3_FG003	0	0	0	0	0	0	0	0	0	0	0	0	0	0	0	0	0	0	0	0	0	0	0
gene:AC177908.3_FG006	0	0	0	0	0	0	0	0	0	0	0	0	0	0	0	0	0	0	0	0	0	0	0
gene:AC177911.4_FG005	0	0	0	0	0	0	0	0	0	1	0	0	0	0	0	0	0	0	0	0	0	0	0
gene:AC177920.3_FG008	0	0	0	0	0	1	0	0	0	0	0	0	0	0	0	0	0	0	0	0	0	0	0
gene:AC177922.2_FG002	0	1	0	0	0	0	0	0	0	0	0	0	0	3	5	4	0	1	1	2	0	0	1
gene:AC177924.2_FG001	0	0	1	0	0	0	0	0	0	0	0	0	0	0	0	1	0	0	0	0	0	0	0
gene:AC177924.2_FG003	32	39	9	34	11	4	10	16	13	18	5	17	10	8	31	8	0	49	30	25	7	4	21
gene:AC177926.2_FG003	0	0	0	0	0	2	0	2	0	0	0	0	0	0	0	0	0	0	0	0	0	1	0
gene:AC177930.2_FG001	0	0	0	0	0	0	0	0	0	0	0	0	0	0	0	0	0	0	0	0	0	0	0
gene:AC177930.2_FG002	0	0	0	0	0	0	0	0	0	0	0	0	0	0	0	0	0	0	0	0	0	0	0
gene:AC177936.6_FG008	176	172	121	189	97	213	92	90	83	191	41	127	69	104	150	114	66	140	159	110	100	223	200
gene:AC177941.3_FG001	0	0	0	0	0	0	0	0	0	0	0	0	0	0	0	0	0	0	0	0	0	0	0
gene:AC177941.3_FG006	0	0	0	0	0	0	0	0	0	0	0	0	0	0	0	0	0	0	5	0	0	0	0
gene:AC177946.2_FG004	10	3	6	4	0	7	1	10	2	1	0	2	4	7	5	12	17	4	10	0	2	19	30
gene:AC177947.2_FG003	0	0	0	0	0	0	0	2	1	2	0	1	0	1	0	1	0	0	1	0	0	0	0
gene:AC182105.3_FG006	0	0	0	0	0	0	0	0	0	0	0	0	0	0	0	0	0	0	0	0	0	0	0
gene:AC182413.4_FG002	0	0	0	0	0	0	0	0	0	0	0	0	0	0	0	0	0	0	0	0	0	0	0
gene:AC182439.4_FG004	0	0	0	0	0	0	0	0	0	0	0	0	0	0	0	0	0	0	0	0	0	0	0
gene:AC182482.3_FG003	124	114	77	128	171	53	66	91	40	145	23	48	11	128	191	157	101	95	174	121	69	48	141
gene:AC182615.4_FG001	0	0	0	0	1	0	0	0	0	0	0	0	0	0	0	0	0	0	0	0	0	0	0
gene:AC182617.3_FG001	43	37	36	24	7	29	20	23	5	25	5	40	15	36	55	18	6	19	14	9	16	36	67
gene:AC182627.2_FG003	0	1	0	0	0	0	0	0	0	0	0	0	0	0	0	0	0	0	0	0	0	0	0
gene:AC182831.3_FG004	0	0	0	0	0	0	0	0	0	0	0	1	0	0	0	0	0	0	0	0	0	0	0
gene:AC182838.3_FG006	0	0	0	0	0	0	0	0	0	1	0	0	0	0	0	0	0	0	0	0	0	0	0
gene:AC183315.4_FG006	55	55	28	26	59	29	27	32	24	54	69	68	6	19	11	7	23	16	22	22	10	18	53
gene:AC183319.3_FG001	10	8	5	5	2	43	2	18	10	43	5	13	78	23	35	51	27	89	45	30	42	31	21
gene:AC183372.4_FG006	0	0	0	0	0	0	0	0	0	0	0	0	0	0	0	0	0	0	0	0	0	0	0
gene:AC183412.5_FG005	2	4	0	4	4	5	6	9	3	9	0	7	0	5	1	1	2	0	8	6	2	1	5
gene:AC183413.3_FG006	0	2	1	3	0	1	0	0	0	0	0	1	0	0	0	0	0	1	1	0	0	0	5
gene:AC183509.1_FG001	2	6	3	2	0	8	1	17	0	16	5	0	3	4	0	5	0	1	6	2	1	7	4
gene:AC183514.3_FG006	0	0	0	0	0	1	0	0	0	2	0	0	0	0	0	0	1	0	0	0	0	0	0
gene:AC183817.2_FG002	0	0	0	0	0	0	0	0	0	0	0	0	0	0	0	0	0	0	0	0	0	0	0
gene:AC183888.4_FG006	0	0	0	0	0	0	0	0	0	0	0	1	0	0	2	0	0	1	1	0	0	0	0
gene:AC183888.4_FG008	1	0	1	1	1	3	1	1	0	0	4	8	0	1	0	0	1	2	0	0	0	1	17
gene:AC183914.3_FG004	0	0	0	0	0	0	0	0	0	0	0	0	0	0	0	0	0	0	0	0	0	0	0
gene:AC183915.4_FG001	0	0	0	1	0	0	0	0	0	0	0	0	0	0	0	0	0	2	0	0	4	0	0
gene:AC183927.3_FG004	0	0	0	0	0	0	0	0	0	0	0	0	0	0	0	0	0	0	0	0	0	0	1
gene:AC183928.4_FG001	0	0	0	0	0	0	0	1	0	0	0	0	0	0	0	0	0	0	0	1	0	0	0
gene:AC183932.3_FG007	7	11	0	7	16	5	14	6	3	23	0	8	2	11	11	4	9	2	7	3	12	12	4
gene:AC183938.4_FG011	0	0	0	1	0	1	0	0	0	0	0	0	0	0	0	0	0	0	0	0	0	0	0
gene:AC183944.4_FG003	0	0	0	0	0	0	0	0	0	0	0	0	0	0	1	0	0	0	0	0	2	0	0
gene:AC183950.2_FG002	0	0	1	0	0	0	0	0	0	0	0	0	0	0	0	0	0	0	0	0	0	0	0
gene:AC183950.2_FG003	0	0	1	0	1	1	0	0	0	1	0	0	0	1	2	0	0	0	1	0	0	0	0
gene:AC183950.2_FG004	0	4	1	2	1	1	1	1	0	0	0	1	0	0	0	0	0	0	1	6	0	3	0
gene:AC183950.2_FG005	4	8	4	9	2	5	1	9	4	5	2	2	3	2	7	2	2	2	3	3	1	3	5
gene:AC183968.2_FG001	0	0	0	0	1	0	0	0	0	0	0	0	0	0	0	0	0	0	0	0	0	0	0
gene:AC184112.4_FG010	0	0	0	0	0	0	0	0	0	0	0	2	0	0	0	0	0	0	0	0	0	0	0
gene:AC184116.3_FG001	0	0	0	2	0	2	1	1	2	0	0	1	0	1	0	1	0	1	0	1	0	0	2
gene:AC184127.3_FG003	84	89	74	116	19	116	55	70	73	93	14	64	69	97	123	51	61	92	89	54	127	91	96
gene:AC184130.4_FG005	0	0	0	0	0	0	1	0	0	0	0	0	0	0	0	0	0	0	0	0	0	0	0
gene:AC184130.4_FG012	3	7	17	3	1	5	3	0	1	6	6	12	2	1	4	4	1	1	2	1	1	3	12
gene:AC184133.3_FG001	0	11	1	1	1	27	0	11	39	3	2	2	11	21	3	6	27	23	9	13	8	0	48
gene:AC184164.2_FG004	0	0	0	0	0	0	0	0	0	0	0	0	0	0	0	0	0	0	0	0	0	0	0
gene:AC184164.2_FG006	0	0	0	0	0	0	0	0	0	0	0	0	0	0	0	0	0	0	0	0	0	0	0
gene:AC184169.3_FG001	0	11	4	2	1	8	4	6	0	1	0	3	0	0	1	2	0	2	1	2	0	0	4
gene:AC184170.4_FG002	0	1	0	1	0	0	1	0	2	9	1	4	0	0	1	6	7	0	1	4	0	4	4
gene:AC184171.4_FG002	2	1	1	0	0	0	0	0	0	1	0	1	0	0	0	0	0	0	0	0	0	1	1
gene:AC184172.3_FG001	0	0	0	0	0	0	0	0	0	0	0	0	0	0	0	0	0	0	0	0	0	0	0
gene:AC184699.3_FG005	2	3	0	5	1	0	1	3	1	1	5	0	0	1	0	3	3	0	5	5	2	1	0
gene:AC184764.3_FG003	0	0	0	0	0	0	0	0	0	1	0	0	0	0	0	0	0	0	0	0	0	0	0
gene:AC184764.3_FG006	0	0	0	0	0	0	0	0	0	0	0	0	0	1	0	0	0	0	0	0	0	0	0
gene:AC184765.4_FG005	1	3	0	0	0	0	0	0	0	2	0	0	0	1	1	1	2	0	0	0	0	1	0
gene:AC184771.4_FG003	0	0	0	0	0	0	0	0	0	0	0	0	0	0	0	0	0	1	0	0	0	0	0
gene:AC184775.2_FG002	0	0	1	0	0	0	0	0	0	0	0	0	0	0	0	0	0	0	0	0	0	0	0
gene:AC184788.2_FG001	0	1	0	0	0	0	0	0	0	0	0	0	0	0	1	0	0	0	1	0	0	0	0
gene:AC184789.4_FG002	4	0	0	0	0	0	0	3	0	0	0	0	0	0	1	0	0	0	0	0	0	0	0
gene:AC184794.2_FG003	0	0	0	0	0	0	0	0	0	0	0	0	0	0	0	0	0	0	0	0	0	0	0
gene:AC184831.3_FG003	0	2	0	0	1	2	0	3	0	1	0	0	0	1	0	0	0	0	0	0	0	0	0
gene:AC184831.3_FG005	0	0	0	0	1	0	0	0	0	0	0	0	0	0	0	0	0	0	0	0	0	0	0
gene:AC184831.3_FG008	0	0	0	0	0	0	0	0	0	0	0	0	0	0	0	0	0	0	0	0	0	0	0
gene:AC184836.3_FG002	0	0	0	0	0	0	0	0	0	0	0	0	0	0	0	0	0	0	0	0	0	0	0
gene:AC184857.2_FG006	0	0	0	0	0	0	0	0	0	0	0	0	0	0	0	0	0	2	0	0	0	0	0
gene:AC184871.2_FG009	0	0	0	0	0	0	0	0	0	1	0	0	0	0	0	0	0	0	0	0	0	0	0
gene:AC185108.3_FG006	0	0	0	0	0	0	0	0	0	0	0	0	0	0	0	0	0	0	0	0	0	0	0
gene:AC185108.3_FG010	0	0	0	0	0	2	2	3	2	0	0	1	0	3	2	1	3	0	2	1	5	0	1
gene:AC185108.3_FG011	0	0	0	0	0	0	0	0	0	0	0	0	0	0	0	0	0	0	0	0	0	0	0
gene:AC185122.3_FG009	0	1	0	0	0	0	0	0	0	0	0	0	0	0	0	0	0	0	0	0	0	0	0
gene:AC185126.3_FG006	0	0	0	0	0	0	0	0	0	0	0	0	0	0	0	0	0	0	0	0	0	0	0
gene:AC185130.2_FG004	2	0	0	1	0	0	0	0	0	0	0	0	0	1	0	0	2	0	0	0	0	0	0
gene:AC185130.2_FG005	1	0	0	0	0	0	0	0	0	0	0	0	1	0	1	0	0	0	0	0	0	0	0
gene:AC185217.3_FG004	0	0	0	0	0	0	0	0	0	0	0	0	0	0	0	0	0	0	0	0	0	0	1
gene:AC185217.3_FG007	1	0	0	4	0	0	3	0	1	0	1	0	0	0	0	1	0	1	0	1	0	0	3
gene:AC185226.4_FG001	31	76	47	36	10	37	57	61	18	57	22	36	4	30	48	49	39	20	53	35	20	34	70
gene:AC185252.4_FG002	1	2	0	1	0	0	1	0	0	0	0	0	0	2	0	1	0	0	0	0	0	0	0
gene:AC185254.4_FG002	0	0	0	0	0	0	0	0	0	0	0	0	0	0	1	0	0	0	0	0	0	0	0
gene:AC185256.3_FG002	0	0	0	1	0	0	0	0	0	0	0	0	3	1	2	4	0	0	2	0	0	1	0
gene:AC185256.3_FG003	0	0	0	0	0	0	0	0	0	0	0	0	0	0	0	0	0	0	0	0	0	2	0
gene:AC185261.4_FG002	0	0	1	1	0	0	0	0	0	0	0	0	0	0	0	0	0	0	0	0	0	0	0
gene:AC185265.3_FG003	0	0	0	0	0	0	0	0	0	0	0	0	0	0	0	0	0	0	0	0	0	0	0
gene:AC185276.2_FG004	4	0	0	0	0	0	0	0	0	0	0	0	0	0	5	0	0	0	0	0	0	0	3
gene:AC185276.2_FG006	0	0	0	0	0	0	0	0	0	0	0	0	0	0	0	0	0	0	0	0	0	0	0
gene:AC185281.5_FG006	0	2	0	1	2	0	0	0	0	0	0	0	0	2	0	0	1	1	0	0	1	0	2
gene:AC185300.4_FG002	4	16	15	11	5	6	4	9	7	14	3	7	0	6	14	10	14	8	8	5	4	4	5
gene:AC185305.3_FG003	2	7	0	9	0	2	1	13	3	14	8	5	1	1	3	11	2	6	6	5	3	5	16
gene:AC185415.3_FG005	82	126	72	105	46	133	65	63	72	56	24	75	72	87	104	84	138	91	111	86	72	163	177
gene:AC185422.3_FG005	9	7	4	4	4	0	7	1	7	6	0	3	1	1	3	6	3	4	5	3	3	1	5
gene:AC185427.5_FG004	0	0	0	0	0	0	0	0	0	0	0	0	0	0	0	0	0	0	0	0	0	0	0
gene:AC185443.3_FG004	0	0	0	0	0	0	0	0	0	0	0	0	0	0	0	0	0	0	1	0	0	0	0
gene:AC185460.3_FG004	0	0	0	0	0	0	0	0	0	0	0	1	0	0	0	0	0	0	0	0	0	0	0
gene:AC185466.3_FG001	0	2	4	1	0	2	2	4	0	7	2	0	0	0	0	0	2	0	0	0	0	0	4
gene:AC185471.3_FG005	0	0	0	1	0	3	1	1	1	0	0	0	2	0	3	0	4	0	1	0	0	0	4
gene:AC185473.3_FG005	0	0	0	0	0	0	0	0	0	0	0	0	0	0	0	0	0	0	0	0	0	0	0
gene:AC185475.3_FG001	0	0	0	0	0	0	0	0	0	0	0	0	0	1	0	0	0	0	0	0	0	0	0
gene:AC185478.4_FG005	2	2	1	3	3	1	2	1	2	2	0	3	0	0	0	0	1	0	3	1	0	0	3
gene:AC185478.4_FG007	0	0	0	0	0	0	0	0	0	0	0	0	0	0	0	0	0	0	0	0	0	0	0
gene:AC185487.4_FG001	0	0	1	0	0	0	0	0	0	0	0	2	0	0	0	0	0	0	0	0	0	0	0
gene:AC185500.3_FG001	0	0	0	1	2	0	1	0	0	0	1	0	0	1	4	0	1	1	0	0	1	0	0
gene:AC185501.3_FG001	0	0	1	2	0	0	0	3	0	1	0	0	0	0	0	0	0	0	0	0	1	0	0
gene:AC185501.3_FG006	3	5	0	8	7	0	0	1	6	1	3	6	0	1	0	0	2	3	7	0	5	8	3
gene:AC185504.4_FG002	0	0	0	0	0	0	0	0	0	0	0	0	0	0	0	0	1	0	0	0	0	0	0
gene:AC185522.2_FG002	0	0	0	1	0	1	1	1	0	10	0	0	0	0	0	7	0	3	1	2	1	3	9
gene:AC185530.2_FG004	0	0	0	0	0	0	0	0	0	0	0	0	0	0	0	0	0	0	0	0	0	0	0
gene:AC185586.4_FG003	0	0	0	0	0	0	0	0	0	0	0	0	0	0	0	0	0	0	0	0	0	0	0
gene:AC185587.3_FG003	0	1	0	1	0	0	0	0	0	0	0	0	0	0	0	0	0	1	0	0	0	0	0
gene:AC185588.2_FG002	1	0	0	0	0	0	0	0	0	0	0	1	0	0	1	4	0	0	1	0	0	0	1
gene:AC185593.3_FG003	20	10	4	25	3	32	3	5	1	5	11	7	0	10	4	4	8	2	7	6	3	4	9
gene:AC185605.3_FG003	0	0	0	0	0	0	0	0	0	0	0	0	0	0	0	0	0	0	0	0	0	0	0
gene:AC185610.3_FG001	0	0	0	0	0	0	0	0	0	0	0	0	0	0	0	0	0	0	0	0	0	0	0
gene:AC185611.3_FG001	0	1	0	0	0	1	0	0	0	1	0	0	0	0	0	1	0	0	0	0	0	0	0
gene:AC185623.4_FG010	0	0	0	0	0	0	0	0	0	0	0	0	0	0	0	0	9	0	4	0	0	0	0
gene:AC185623.4_FG012	0	0	0	0	0	0	0	0	0	0	0	0	0	0	0	0	0	0	0	0	0	0	0
gene:AC185628.3_FG010	0	0	0	0	0	0	0	1	0	0	0	0	0	0	0	0	0	0	1	0	0	0	0
gene:AC185642.4_FG001	0	0	0	0	0	1	0	0	0	0	0	0	0	1	0	1	0	0	0	0	0	0	0
gene:AC185648.3_FG007	0	0	0	0	0	0	0	0	0	0	0	0	0	0	0	0	0	0	0	0	0	0	0
gene:AC185649.2_FG003	0	0	0	0	0	0	0	0	0	0	0	0	0	0	0	0	0	0	0	0	0	0	0
gene:AC185655.3_FG004	0	0	0	0	0	0	0	1	0	0	0	0	0	0	0	0	0	0	0	0	0	0	0
gene:AC185655.3_FG005	0	0	0	0	1	0	3	1	1	2	0	0	0	0	0	1	1	0	2	0	0	0	0
gene:AC185656.3_FG002	0	0	0	0	0	0	0	0	0	0	0	0	0	0	0	0	0	0	0	0	0	0	0
gene:AC185660.3_FG003	0	0	0	0	0	0	0	0	0	0	0	0	0	0	0	0	0	0	0	0	0	0	0
gene:AC186009.3_FG001	0	0	0	0	0	0	0	0	0	0	0	0	0	0	0	0	0	0	0	0	0	0	0
gene:AC186013.3_FG001	3	0	1	1	1	0	0	0	0	4	0	0	0	0	1	2	0	0	0	1	0	2	1
gene:AC186145.3_FG002	3	1	0	2	1	3	3	7	2	1	0	3	0	11	10	2	5	6	13	6	1	4	6
gene:AC186147.3_FG008	0	0	0	0	0	0	0	0	0	0	0	0	0	0	0	0	0	0	0	0	0	0	0
gene:AC186156.3_FG004	0	0	0	0	0	0	0	0	0	0	0	0	0	0	1	0	0	0	0	0	0	0	0
gene:AC186156.3_FG005	0	0	0	0	0	0	0	0	0	0	0	0	0	0	0	0	0	0	0	0	0	0	0
gene:AC186164.3_FG001	2	4	0	0	0	1	0	3	0	2	0	1	0	1	0	0	3	1	2	3	1	1	2
gene:AC186166.3_FG008	1	1	1	1	0	0	4	0	0	0	0	0	1	2	2	5	7	6	8	0	2	2	3
gene:AC186189.3_FG004	0	0	0	0	0	0	0	0	0	0	0	0	0	0	0	0	0	0	0	0	0	0	0
gene:AC186189.3_FG005	0	0	0	0	0	0	2	0	0	1	0	0	0	0	0	0	0	0	0	0	0	0	0
gene:AC186195.4_FG001	2	2	1	0	0	0	0	0	0	0	0	0	0	0	3	0	0	0	1	0	0	0	0
gene:AC186231.4_FG002	0	13	1	1	1	2	0	0	0	1	0	3	0	0	0	0	0	0	3	4	0	0	0
gene:AC186233.3_FG007	0	0	0	0	0	0	0	0	0	0	0	0	0	0	0	0	0	0	0	2	0	0	0
gene:AC186283.4_FG002	0	0	1	0	0	0	0	0	1	0	0	0	0	0	0	0	0	0	0	0	0	0	0
gene:AC186284.3_FG007	0	0	1	0	0	0	0	0	0	0	0	0	0	0	0	0	1	0	0	0	0	0	0
gene:AC186287.7_FG005	1	0	0	1	1	0	0	0	1	2	0	0	0	1	0	1	1	0	2	1	3	0	1
gene:AC186309.3_FG002	0	0	0	1	0	0	0	0	0	0	0	0	0	0	0	0	0	0	0	0	0	0	0
gene:AC186309.3_FG006	0	0	0	0	0	0	1	0	0	0	0	0	0	0	0	0	0	0	0	0	0	0	0
gene:AC186310.4_FG004	0	0	0	0	0	0	0	0	0	0	0	0	0	0	0	0	1	0	0	0	0	0	0
gene:AC186322.4_FG003	0	0	0	0	0	0	0	0	0	0	0	0	0	0	0	0	0	10	0	0	0	0	0
gene:AC186322.4_FG005	0	0	0	0	0	0	0	0	0	0	0	0	0	0	0	0	0	0	0	0	1	0	0
gene:AC186329.3_FG006	0	0	0	0	0	0	0	0	0	0	0	0	0	0	0	0	0	0	0	1	0	0	0
gene:AC186337.3_FG003	0	0	0	0	0	0	0	0	0	0	0	0	0	0	0	0	0	0	0	0	0	0	0
gene:AC186375.3_FG001	0	0	0	0	0	0	0	0	0	0	0	0	0	0	0	0	0	0	0	0	0	0	0
gene:AC186404.3_FG002	0	0	0	0	0	0	0	0	0	0	0	0	0	0	1	0	0	0	0	0	0	0	0
gene:AC186406.4_FG006	0	0	0	0	0	0	0	0	0	0	0	0	5	0	0	0	0	0	1	0	0	10	0
gene:AC186408.5_FG005	0	0	0	0	0	0	0	0	0	0	0	0	0	0	0	0	0	0	0	0	0	0	0
gene:AC186412.4_FG011	0	0	0	0	0	0	0	0	0	0	0	0	0	0	0	0	0	0	0	0	0	0	1
gene:AC186417.3_FG004	8	3	4	14	11	2	1	0	2	5	0	0	1	9	1	4	7	9	10	3	9	6	2
gene:AC186417.3_FG006	0	1	0	0	0	0	0	1	0	0	0	1	0	0	0	0	0	0	0	0	1	0	0
gene:AC186424.4_FG009	0	0	0	0	0	0	0	0	0	0	0	0	0	0	0	0	0	0	0	0	0	0	0
gene:AC186431.5_FG001	0	3	0	0	0	0	0	0	0	0	0	0	0	0	0	0	0	0	0	0	0	0	0
gene:AC186433.4_FG001	0	0	0	0	0	0	0	0	0	0	2	1	0	0	0	0	0	0	2	0	0	0	0
gene:AC186493.4_FG002	0	0	0	1	0	0	0	0	0	0	1	0	0	0	0	0	0	0	0	0	0	0	0
gene:AC186500.3_FG001	0	0	0	0	0	0	0	0	0	0	0	0	0	0	0	0	0	0	0	0	0	0	0
gene:AC186506.3_FG001	0	0	0	1	0	0	0	0	0	0	0	0	0	0	0	0	0	0	0	0	0	0	0
gene:AC186512.3_FG007	0	2	0	0	0	0	1	0	0	0	0	0	0	1	0	0	0	0	0	1	0	0	0
gene:AC186519.4_FG002	0	0	0	0	1	0	0	0	0	0	0	0	0	0	0	0	0	0	0	0	0	0	0
gene:AC186524.3_FG005	0	1	0	0	5	0	0	0	0	0	0	0	0	0	1	0	4	3	1	0	0	0	0
gene:AC186524.3_FG006	0	0	0	0	1	0	0	0	0	0	0	0	0	0	0	0	1	1	0	0	0	0	1
gene:AC186563.4_FG004	0	0	0	0	0	1	0	0	0	0	0	0	0	0	0	0	0	0	0	0	0	0	0
gene:AC186577.3_FG006	5	7	3	1	2	0	3	4	0	4	0	0	3	6	1	2	0	1	0	7	0	4	1
gene:AC186579.3_FG007	0	1	0	0	0	0	0	0	0	0	0	0	0	0	0	0	0	0	0	0	0	0	2
gene:AC186581.3_FG003	0	0	0	0	0	0	0	0	0	1	0	0	0	0	0	0	0	0	1	0	0	0	0
gene:AC186583.3_FG004	0	0	0	0	0	0	0	0	0	0	1	0	0	0	0	0	0	0	0	0	0	0	0
gene:AC186585.4_FG002	1	0	0	0	0	0	0	0	0	0	0	0	0	0	0	0	0	0	0	0	0	0	0
gene:AC186590.3_FG005	0	0	0	0	0	0	0	0	0	0	0	0	0	0	0	0	0	0	0	0	0	0	0
gene:AC186590.3_FG006	0	0	0	0	0	0	0	0	0	0	0	0	0	0	0	0	0	0	0	0	0	0	0
gene:AC186592.3_FG002	0	0	0	0	0	0	0	0	0	0	0	0	0	0	0	0	2	0	0	0	0	0	0
gene:AC186592.3_FG003	0	0	0	0	0	0	0	0	1	4	0	0	0	1	0	0	0	0	0	0	0	1	0
gene:AC186602.4_FG003	0	0	6	0	0	0	0	0	6	2	0	3	0	3	0	1	0	0	0	3	0	13	12
gene:AC186603.6_FG003	13	54	12	15	14	32	18	40	14	46	0	13	4	17	25	9	11	21	28	17	18	4	24
gene:AC186606.4_FG003	5	5	5	0	1	3	3	0	3	1	0	1	3	2	2	1	0	1	3	4	0	4	5
gene:AC186611.4_FG005	0	0	0	0	0	0	0	0	0	0	0	0	0	0	0	0	0	0	0	0	0	0	0
gene:AC186613.4_FG003	0	2	0	0	0	0	0	0	0	0	0	0	0	0	0	0	0	0	0	0	0	0	0
gene:AC186619.3_FG001	0	0	0	0	0	0	0	0	0	0	0	0	0	0	0	0	0	0	0	0	0	0	0
gene:AC186647.3_FG001	0	0	0	0	0	0	0	0	0	0	0	0	0	0	0	0	0	0	0	0	0	0	0
gene:AC186653.4_FG005	0	0	0	0	0	0	0	0	0	0	0	0	0	0	0	0	0	0	0	0	0	0	0
gene:AC186656.4_FG004	0	0	0	0	0	0	0	0	0	1	0	0	0	0	0	0	0	0	0	0	0	0	0
gene:AC186656.4_FG012	0	0	0	1	0	0	0	0	0	0	0	0	0	1	0	0	0	0	0	0	0	0	0
gene:AC186663.3_FG006	0	0	0	0	0	0	0	0	0	0	0	0	0	0	0	0	0	0	0	0	0	0	0
gene:AC186667.3_FG007	0	0	0	0	0	0	0	0	0	0	0	2	0	0	0	0	0	0	0	0	0	0	0
gene:AC186669.3_FG002	1	4	1	0	0	1	0	1	0	0	0	0	0	1	1	13	0	0	0	0	0	0	1
gene:AC186684.4_FG001	4	6	4	6	12	5	4	3	1	13	0	2	1	1	3	3	8	3	10	1	0	0	4
gene:AC186691.4_FG006	0	0	0	0	0	0	0	0	0	0	0	0	0	0	0	1	0	0	0	0	0	0	0
gene:AC186743.4_FG003	0	0	0	0	0	1	0	0	0	0	0	1	0	0	0	0	0	0	0	0	3	0	0
gene:AC186781.4_FG006	0	0	0	0	0	1	0	0	0	3	0	0	0	0	0	0	0	0	0	1	0	0	0
gene:AC186782.4_FG003	0	0	0	1	0	1	0	0	0	0	0	0	0	0	1	0	0	0	0	0	0	0	0
gene:AC186785.4_FG002	0	0	0	3	0	0	0	0	0	0	0	0	0	0	0	0	0	0	0	0	0	0	0
gene:AC186789.4_FG001	0	0	0	0	0	0	0	0	0	0	0	0	0	0	0	0	0	0	0	0	0	0	0
gene:AC186800.3_FG005	0	0	0	0	0	0	0	0	0	0	0	0	0	0	0	0	0	0	0	0	0	0	0
gene:AC186807.4_FG002	0	0	0	0	0	0	0	0	0	0	0	0	0	0	0	0	0	0	0	0	0	0	0
gene:AC186815.3_FG003	0	1	0	0	136	0	0	0	2	0	0	0	0	0	0	52	82	0	1	0	0	0	0
gene:AC186828.3_FG001	0	0	0	0	0	0	0	0	1	1	0	0	0	0	0	0	0	0	2	0	0	0	0
gene:AC186845.4_FG009	0	0	0	0	0	0	0	0	0	0	0	0	0	0	0	0	0	0	0	0	0	0	0
gene:AC186897.4_FG016	0	0	0	1	0	0	0	0	0	1	0	0	0	1	3	0	0	0	0	0	0	0	0
gene:AC186902.4_FG006	0	0	0	0	0	0	0	0	0	0	0	0	0	0	0	1	0	0	0	0	1	0	0
gene:AC186902.4_FG009	0	1	0	1	0	0	0	0	0	0	0	0	0	0	0	0	0	0	0	0	0	0	0
gene:AC186904.4_FG007	0	0	0	0	0	0	0	0	0	0	0	0	0	1	0	0	0	0	0	0	0	0	0
gene:AC186905.3_FG013	0	0	0	0	0	0	0	0	0	0	0	0	0	0	0	0	0	0	0	0	0	0	0
gene:AC187037.4_FG008	1	1	0	0	1	1	0	0	2	2	0	0	0	0	0	1	1	0	1	0	0	0	0
gene:AC187046.3_FG009	0	0	0	0	0	0	0	0	0	0	0	0	0	0	0	0	0	0	0	0	0	0	0
gene:AC187056.3_FG002	0	0	0	0	0	0	0	0	0	0	0	0	0	0	0	0	0	0	0	0	0	0	0
gene:AC187065.3_FG003	2	2	0	0	0	0	0	0	0	0	0	0	0	0	0	4	0	0	0	0	0	0	0
gene:AC187067.4_FG001	0	0	0	0	0	0	0	0	0	0	0	0	0	0	0	1	0	0	0	0	0	0	0
gene:AC187072.4_FG001	0	0	0	0	0	0	0	0	0	0	0	0	0	0	0	0	0	0	0	0	0	0	0
gene:AC187072.4_FG002	1	0	0	0	0	0	0	0	0	0	0	0	0	3	0	0	0	0	0	0	0	0	0
gene:AC187080.3_FG006	0	2	0	0	0	0	0	0	0	0	0	0	0	0	0	0	0	0	0	0	0	0	1
gene:AC187080.3_FG007	2	0	0	0	0	1	1	1	1	0	0	0	0	0	0	0	0	0	0	0	0	0	0
gene:AC187082.3_FG003	0	0	0	0	0	0	0	0	0	0	0	0	0	0	0	0	0	0	0	0	0	0	0
gene:AC187086.3_FG004	0	0	0	0	0	0	0	0	0	0	0	0	0	0	0	0	0	0	0	0	0	0	0
gene:AC187088.3_FG002	0	0	0	0	0	0	0	0	0	0	0	0	0	0	0	0	0	0	0	0	0	0	0
gene:AC187090.3_FG003	0	0	0	0	0	0	0	0	0	0	0	0	0	0	0	0	0	0	0	0	0	0	1
gene:AC187090.3_FG011	0	0	0	0	0	0	0	0	0	0	0	0	0	0	0	0	0	0	0	0	0	0	0
gene:AC187092.6_FG003	0	0	0	0	0	0	0	0	0	0	0	0	0	0	0	0	0	0	0	0	0	0	0
gene:AC187096.5_FG001	0	0	0	1	0	0	1	0	0	0	0	0	0	0	0	0	0	1	0	0	0	0	0
gene:AC187098.4_FG011	44	60	34	51	35	42	76	49	17	28	30	42	24	38	44	34	62	26	42	65	26	23	55
gene:AC187099.5_FG005	0	0	0	0	0	1	0	0	2	0	0	0	0	0	0	0	0	0	0	0	1	0	0
gene:AC187142.3_FG007	0	0	0	0	0	0	0	0	0	0	0	0	0	0	0	0	0	0	0	0	0	0	1
gene:AC187157.4_FG001	0	2	0	1	1	0	1	0	0	2	0	0	0	0	1	2	2	1	0	0	3	0	0
gene:AC187157.4_FG002	31	53	36	58	11	52	36	26	27	70	20	34	14	27	38	34	45	13	15	16	33	22	53
gene:AC187157.4_FG005	90	111	109	81	121	81	101	65	44	142	23	88	26	34	79	37	33	134	93	26	123	38	69
gene:AC187160.3_FG003	0	0	0	0	0	0	0	0	0	0	0	0	0	0	0	1	0	0	0	0	0	0	0
gene:AC187207.3_FG006	0	0	0	1	0	0	0	0	0	0	0	0	0	0	0	0	1	0	0	1	0	0	3
gene:AC187209.5_FG003	0	0	0	0	0	0	0	0	0	0	0	0	0	0	0	0	0	0	0	0	0	0	0
gene:AC187209.5_FG010	0	0	1	0	0	0	0	0	0	0	0	1	0	0	0	0	0	0	0	0	0	0	0
gene:AC187212.3_FG011	0	0	0	0	0	0	0	0	0	0	0	0	0	0	0	0	1	0	0	0	0	0	0
gene:AC187222.4_FG001	1	1	0	0	0	0	0	0	0	0	0	0	0	0	1	0	0	0	0	0	0	0	1
gene:AC187235.3_FG003	0	0	0	0	0	0	0	0	0	0	0	0	0	0	0	0	0	0	0	0	0	0	0
gene:AC187243.3_FG005	0	7	0	0	0	2	1	0	2	3	1	0	0	1	7	0	3	2	2	5	1	0	1
gene:AC187262.4_FG007	0	0	0	0	1	1	0	0	0	2	5	0	0	0	6	1	1	0	2	0	1	0	2
gene:AC187263.4_FG001	2	59	18	59	1	4	40	30	0	1	35	19	0	55	19	0	0	4	0	0	0	25	111
gene:AC187279.3_FG003	0	5	0	1	0	0	0	1	1	8	2	4	0	0	0	0	0	0	4	2	4	1	4
gene:AC187279.3_FG004	0	0	0	1	1	0	0	0	0	0	2	0	0	1	0	8	11	0	12	0	0	0	0
gene:AC187283.3_FG005	0	0	0	0	0	0	0	0	0	0	0	0	0	0	0	0	0	0	0	0	0	0	0
gene:AC187393.3_FG001	1	0	2	0	1	2	0	2	0	0	1	0	0	1	1	0	1	0	9	7	3	2	0
gene:AC187404.3_FG003	0	0	0	0	0	0	0	0	0	0	0	0	0	0	0	0	0	0	0	0	0	0	0
gene:AC187404.3_FG006	0	0	0	1	0	0	0	3	0	0	0	0	0	0	0	0	0	0	0	0	0	0	0
gene:AC187460.4_FG002	0	0	0	0	0	0	0	0	0	0	0	0	0	0	0	0	0	0	0	0	0	0	0
gene:AC187469.3_FG005	0	0	0	0	1	0	0	0	0	0	0	1	0	0	0	0	0	0	0	0	0	0	0
gene:AC187485.3_FG001	0	0	0	1	0	0	0	0	0	0	0	0	0	0	0	1	0	0	0	0	0	0	1
gene:AC187551.3_FG002	3	19	9	10	5	10	8	10	6	8	0	9	0	4	0	2	5	2	9	8	0	9	11
gene:AC187560.5_FG003	0	1	1	0	0	0	0	0	1	0	0	0	0	1	1	1	0	1	3	0	0	0	2
gene:AC187567.4_FG004	0	1	1	0	1	1	0	0	0	0	0	0	0	0	0	1	0	0	0	0	0	0	1
gene:AC187782.4_FG009	0	0	0	0	0	0	1	0	0	0	0	0	0	0	0	0	0	0	0	0	0	0	0
gene:AC187789.3_FG001	0	0	0	0	0	0	0	0	0	0	0	0	0	0	0	0	0	0	0	0	0	0	0
gene:AC187800.4_FG003	0	0	0	0	0	0	0	0	0	0	0	0	0	0	0	0	0	0	0	0	0	0	0
gene:AC187802.3_FG008	0	0	0	0	0	0	0	0	0	0	0	0	1	0	0	0	0	0	0	0	0	0	0
gene:AC187809.3_FG005	0	0	0	0	0	0	0	0	0	0	0	0	2	0	0	1	0	0	0	0	0	0	0
gene:AC187813.3_FG002	0	0	0	0	0	0	0	0	0	0	0	0	0	0	0	0	0	0	0	0	0	0	0
gene:AC187818.3_FG004	0	0	1	0	0	0	0	0	0	0	0	0	0	0	0	0	0	0	0	0	0	0	0
gene:AC187826.3_FG007	0	0	0	0	0	0	0	0	0	0	0	0	0	0	0	0	0	0	0	0	0	0	0
gene:AC187843.3_FG001	0	0	0	0	0	0	0	0	0	0	0	0	0	0	0	0	0	0	0	0	0	0	0
gene:AC187843.3_FG006	0	0	5	0	0	0	1	0	0	0	0	0	0	11	0	3	0	1	2	1	0	0	0
gene:AC187843.3_FG010	0	0	0	0	0	0	0	0	0	0	0	0	0	0	0	0	0	0	0	0	0	0	0
gene:AC187870.3_FG002	0	0	0	0	0	0	0	0	0	0	0	0	0	0	0	0	0	0	0	0	0	0	0
gene:AC187872.3_FG005	0	0	0	0	0	0	0	0	0	0	0	0	0	0	0	0	0	0	0	0	0	0	0
gene:AC187879.3_FG001	1	2	1	0	0	0	1	0	0	3	0	0	0	2	1	0	0	0	1	0	0	1	1
gene:AC187885.3_FG002	8	2	1	6	0	1	11	6	7	8	0	2	6	0	12	7	3	0	4	2	11	2	4
gene:AC187887.3_FG008	0	0	0	0	0	0	0	0	0	0	0	0	0	0	0	0	0	0	0	0	3	1	1
gene:AC187891.3_FG006	1	1	0	1	3	1	0	1	0	2	1	0	0	2	2	6	0	1	7	1	4	0	1
gene:AC187895.2_FG001	0	0	0	0	0	0	0	1	0	0	0	0	0	0	0	1	1	1	0	0	0	0	1
gene:AC187895.2_FG002	0	0	0	0	0	0	0	0	0	0	0	0	0	0	0	0	0	0	0	0	0	0	0
gene:AC187896.3_FG006	0	0	0	0	0	0	0	0	0	0	0	0	0	0	0	0	0	0	3	0	0	0	0
gene:AC187899.3_FG002	0	0	0	0	0	0	0	0	0	0	0	0	0	0	0	0	0	0	0	0	0	0	0
gene:AC187901.4_FG004	0	0	0	0	0	0	0	0	0	0	0	0	0	0	0	0	0	0	0	0	0	0	1
gene:AC187903.3_FG004	0	0	0	0	0	0	0	0	0	0	0	0	0	0	0	0	0	0	0	0	0	0	0
gene:AC187910.5_FG002	0	0	0	0	1	0	1	0	0	0	3	0	0	0	0	0	1	0	0	0	0	1	1
gene:AC188000.3_FG003	0	0	0	0	0	0	0	0	0	0	0	0	0	0	0	0	1	0	0	0	0	0	0
gene:AC188001.3_FG009	0	1	0	0	1	0	0	0	0	0	0	0	0	0	0	0	0	0	0	0	0	0	0
gene:AC188003.3_FG012	0	0	0	0	0	0	0	0	0	0	0	0	0	0	0	0	0	0	0	0	0	1	1
gene:AC188023.3_FG005	151	194	92	148	81	142	71	110	123	156	63	112	45	170	121	130	117	199	193	80	92	67	146
gene:AC188023.3_FG011	0	1	0	0	0	0	0	1	0	2	0	0	0	0	0	0	0	0	0	0	0	0	0
gene:AC188036.3_FG003	3	0	3	0	0	0	0	1	0	0	0	1	0	1	0	0	0	1	0	0	0	0	0
gene:AC188128.3_FG002	0	0	0	0	0	0	0	0	0	0	0	0	0	0	0	0	0	0	0	0	0	0	0
gene:AC188134.2_FG011	0	0	1	1	0	0	0	0	0	0	0	0	0	0	0	2	0	0	0	1	0	0	0
gene:AC188195.2_FG003	0	0	0	0	0	0	0	0	0	0	0	0	0	0	0	0	0	0	0	0	0	0	0
gene:AC188195.2_FG004	0	0	0	0	0	0	0	0	0	0	0	0	0	0	0	0	0	0	0	0	0	0	0
gene:AC188195.2_FG005	0	0	0	0	0	0	0	0	0	0	0	0	0	0	0	0	0	0	0	0	0	0	0
gene:AC188296.3_FG004	1	1	1	1	0	6	0	1	2	0	2	5	0	0	0	0	0	0	10	9	0	2	27
gene:AC188582.3_FG002	0	0	0	0	0	0	0	0	0	0	0	0	0	0	0	0	0	0	0	0	0	0	0
gene:AC188583.4_FG003	0	0	2	1	0	0	0	0	2	0	0	0	0	0	1	0	0	0	0	0	0	0	3
gene:AC188612.3_FG009	0	0	0	0	0	0	0	0	0	0	0	0	0	0	0	0	0	0	0	0	0	0	0
gene:AC188710.4_FG006	2	1	0	2	1	1	5	1	5	9	0	1	3	7	5	6	0	3	17	7	1	16	6
gene:AC188718.3_FG005	0	0	0	0	0	0	0	0	0	0	0	0	0	0	0	0	0	0	0	0	0	0	0
gene:AC188718.3_FG011	0	0	0	0	0	0	0	0	0	0	0	0	0	0	0	0	0	0	0	0	0	0	0
gene:AC188718.3_FG015	0	0	0	0	0	0	0	0	0	1	0	1	0	0	0	2	0	0	0	0	0	0	0
gene:AC188721.3_FG001	0	0	0	0	0	0	0	0	0	1	0	0	0	1	0	0	0	0	1	0	0	0	0
gene:AC188722.3_FG002	0	1	0	0	0	0	0	0	0	0	0	0	0	0	0	0	0	0	0	0	0	0	1
gene:AC188723.3_FG001	0	0	0	0	0	0	0	0	0	0	0	0	0	0	0	0	0	0	0	0	0	0	0
gene:AC188724.3_FG006	0	0	0	0	2	0	0	2	0	0	0	0	0	0	2	0	0	0	2	0	0	0	0
gene:AC188727.3_FG003	0	0	0	0	0	0	0	0	0	0	0	0	0	0	0	0	0	0	0	0	0	0	0
gene:AC188735.3_FG001	0	0	0	0	0	0	0	0	0	0	0	0	0	0	0	0	0	0	0	0	0	0	0
gene:AC188744.3_FG009	0	0	0	0	0	0	0	2	0	0	0	0	0	0	0	0	0	0	0	0	0	0	0
gene:AC188745.3_FG001	0	0	0	0	0	0	0	0	0	0	0	0	0	0	0	0	0	0	0	0	0	0	0
gene:AC188752.3_FG008	0	1	0	2	0	0	0	0	0	0	0	0	0	0	0	0	0	1	0	0	0	0	0
gene:AC188753.3_FG004	0	0	0	0	0	0	0	0	0	0	0	0	0	0	0	0	0	0	0	0	0	0	3
gene:AC188755.3_FG001	3	0	1	0	1	3	3	2	0	2	0	0	0	0	0	1	1	1	0	0	0	0	0
gene:AC188756.2_FG004	0	0	0	0	0	0	0	0	0	0	0	0	0	0	0	1	0	0	0	0	0	0	0
gene:AC188757.4_FG004	0	0	1	0	0	0	0	0	0	0	0	0	0	0	0	0	0	0	0	0	0	0	0
gene:AC188831.3_FG005	11	5	2	2	2	5	12	0	2	16	0	1	4	0	4	5	4	1	1	4	0	4	5
gene:AC188838.3_FG005	2	7	7	2	5	4	1	6	9	13	0	2	3	5	6	7	10	0	2	1	2	1	11
gene:AC188964.3_FG002	0	0	0	0	0	0	0	0	0	0	0	0	0	0	0	0	0	0	0	0	1	0	0
gene:AC188978.3_FG008	0	1	0	0	0	0	0	0	0	0	0	0	0	0	0	0	0	0	0	0	0	0	0
gene:AC189048.2_FG001	0	0	0	0	0	0	0	0	2	0	0	0	0	0	0	0	0	0	0	0	0	0	0
gene:AC189052.3_FG003	0	0	0	0	0	0	0	0	0	0	0	0	0	0	0	0	0	0	0	0	0	0	0
gene:AC189056.3_FG001	0	0	0	0	0	0	0	0	0	0	0	0	0	0	0	0	0	0	0	0	0	0	0
gene:AC189060.4_FG007	0	0	0	0	0	0	0	0	0	0	0	0	0	0	0	0	0	0	0	0	0	0	0
gene:AC189078.3_FG004	0	0	0	0	0	0	0	0	0	0	0	0	0	1	1	1	0	1	0	0	0	0	0
gene:AC189084.3_FG002	0	0	0	0	0	0	0	0	0	0	0	0	0	0	0	0	0	0	2	0	0	0	0
gene:AC189280.3_FG001	0	1	0	0	0	0	0	0	1	0	0	0	0	0	0	0	0	0	0	0	4	0	3
gene:AC189694.3_FG003	0	0	0	0	1	0	0	0	0	0	0	0	0	0	0	0	0	0	1	0	0	0	0
gene:AC189750.4_FG004	992	202	251	331	768	270	467	343	200	1150	58	228	168	806	1406	692	1100	987	920	711	385	672	1309
gene:AC189752.3_FG003	0	0	0	0	0	0	0	0	0	0	0	0	0	0	0	0	0	0	0	0	0	0	0
gene:AC189753.3_FG002	0	1	0	0	0	0	1	0	0	0	0	1	0	0	0	0	0	0	0	0	0	1	3
gene:AC189770.3_FG002	0	0	0	0	0	0	0	0	0	0	0	0	0	0	0	0	0	0	0	0	0	0	0
gene:AC189771.3_FG001	0	0	0	0	0	0	0	0	0	0	0	0	0	0	0	0	0	0	0	0	0	0	2
gene:AC189792.3_FG005	7	0	1	0	0	6	1	1	0	1	0	0	0	11	1	0	0	2	0	0	0	2	0
gene:AC189795.3_FG001	0	0	0	0	0	0	0	0	0	0	0	0	0	0	0	0	0	0	0	0	0	0	1
gene:AC189796.3_FG004	0	1	0	0	0	0	0	0	0	0	0	0	0	0	0	0	0	0	0	0	0	0	0
gene:AC189879.3_FG003	31	57	47	25	20	104	55	22	28	47	18	11	28	14	65	15	29	33	40	24	28	29	89
gene:AC189883.3_FG002	0	0	0	0	0	0	0	0	0	0	0	0	0	0	0	1	0	0	0	0	0	0	0
gene:AC190035.1_FG005	0	0	2	0	0	0	0	0	2	0	0	0	0	0	0	0	0	0	0	0	0	0	0
gene:AC190225.2_FG001	0	0	0	0	0	0	0	0	0	0	0	0	0	0	0	0	0	0	0	1	0	0	0
gene:AC190480.1_FG007	1	1	1	1	2	0	0	0	0	0	0	0	0	0	0	0	0	0	0	2	0	0	1
gene:AC190485.1_FG004	0	0	0	0	0	0	0	0	0	0	0	0	0	0	0	0	0	0	0	0	0	0	0
gene:AC190491.1_FG002	0	0	0	0	0	0	0	0	0	0	0	0	0	0	0	1	0	1	0	0	0	0	0
gene:AC190496.1_FG002	0	3	0	0	0	0	0	0	0	0	0	0	0	0	0	0	1	0	0	0	0	0	0
gene:AC190498.1_FG007	0	0	0	0	0	0	0	0	0	0	0	0	0	0	0	0	0	0	0	3	0	0	0
gene:AC190507.1_FG007	3	1	1	2	0	0	0	2	0	7	0	0	0	1	0	0	1	2	1	0	0	0	0
gene:AC190526.3_FG004	0	22	0	15	0	11	5	6	0	3	0	0	0	0	0	0	0	0	18	0	0	0	0
gene:AC190544.2_FG004	0	0	0	0	0	2	1	0	0	0	0	0	0	0	0	0	0	0	0	0	0	0	0
gene:AC190549.3_FG004	0	0	0	0	0	0	0	0	0	0	0	0	0	0	0	0	0	0	0	0	0	0	0
gene:AC190560.2_FG002	0	0	0	0	0	0	1	0	0	0	0	0	0	0	0	0	0	0	0	0	0	0	0
gene:AC190565.2_FG003	0	0	0	0	0	0	0	0	0	0	0	0	0	0	0	0	0	0	0	0	0	0	0
gene:AC190570.3_FG003	0	0	0	1	0	1	0	0	0	0	0	0	0	1	1	0	0	0	0	0	0	0	0
gene:AC190572.4_FG001	0	0	0	0	0	0	0	0	0	0	0	2	0	0	0	0	1	0	1	0	0	0	0
gene:AC190576.2_FG002	0	0	0	0	0	0	0	0	0	0	0	0	0	0	0	0	0	0	0	0	0	0	0
gene:AC190587.3_FG005	0	0	0	0	0	0	0	0	0	1	0	0	0	1	0	0	1	0	0	0	0	0	0
gene:AC190589.2_FG002	0	0	0	0	0	0	0	0	0	1	0	0	0	0	0	0	1	0	0	1	0	1	0
gene:AC190590.3_FG001	0	1	0	1	1	0	1	1	0	0	0	0	0	0	2	1	0	0	0	1	3	0	0
gene:AC190609.3_FG001	0	1	0	0	0	0	0	3	0	0	0	0	0	0	0	5	0	0	0	0	0	0	0
gene:AC190609.3_FG002	98	160	68	103	76	60	74	64	121	99	45	160	54	83	160	167	151	125	78	51	57	81	244
gene:AC190609.3_FG003	27	39	15	20	15	11	16	30	19	29	9	26	13	37	36	65	67	24	16	18	11	27	117
gene:AC190609.3_FG004	23	37	27	25	12	25	32	23	7	16	0	14	5	7	26	17	12	15	46	23	11	9	41
gene:AC190609.3_FG005	0	2	0	0	0	0	1	0	0	0	0	0	0	0	0	0	0	0	1	0	0	0	4
gene:AC190613.3_FG001	0	0	1	0	0	2	0	0	0	1	0	0	0	0	0	1	0	0	0	0	0	0	0
gene:AC190614.3_FG004	0	0	0	0	0	0	0	0	0	0	0	0	0	0	0	0	0	0	0	0	0	0	0
gene:AC190623.3_FG001	15919	13218	7989	11817	9198	8518	6629	11594	6115	11774	3075	9634	4818	12221	15518	16576	9057	15545	13396	8256	11178	5949	13066
gene:AC190623.3_FG002	0	0	0	0	0	0	1	0	0	0	0	0	0	0	0	0	0	0	0	0	1	0	9
gene:AC190628.4_FG007	164	135	74	100	181	109	108	201	50	167	64	71	32	46	61	81	113	77	90	86	44	75	109
gene:AC190630.2_FG001	2	0	0	1	1	0	1	4	2	0	0	0	0	1	0	3	2	2	0	1	1	0	0
gene:AC190632.2_FG004	0	0	0	1	1	0	0	0	0	0	0	0	0	0	2	1	0	0	2	1	0	0	0
gene:AC190634.1_FG005	1	0	0	0	0	0	0	0	0	0	0	0	0	0	0	0	0	0	0	0	0	0	1
gene:AC190636.3_FG005	14	6	7	9	7	2	2	2	5	20	2	12	1	4	13	6	50	4	9	24	4	3	39
gene:AC190638.3_FG001	0	0	0	0	0	1	0	0	0	0	0	0	0	0	0	0	0	0	0	0	0	0	0
gene:AC190643.4_FG011	0	0	0	0	0	1	0	0	0	0	0	0	0	0	0	0	0	0	0	0	0	0	0
gene:AC190652.3_FG001	0	0	0	0	0	0	0	0	0	0	0	0	0	0	1	0	0	0	0	0	0	0	1
gene:AC190665.3_FG006	0	0	0	0	0	0	0	0	0	0	0	0	0	0	0	0	0	0	0	0	0	0	0
gene:AC190671.4_FG003	0	0	0	0	0	0	0	0	0	0	0	0	0	0	0	0	0	0	0	0	0	0	0
gene:AC190677.3_FG003	0	0	0	0	0	1	0	0	0	0	0	0	0	0	0	0	0	0	0	0	0	0	0
gene:AC190685.3_FG005	0	0	0	0	0	0	0	0	0	0	0	0	0	0	0	0	0	0	0	0	0	0	0
gene:AC190688.3_FG006	0	1	0	0	0	0	0	1	0	1	0	0	0	0	0	0	0	0	0	0	0	0	2
gene:AC190693.1_FG009	0	0	0	0	0	0	0	0	0	0	0	0	0	0	0	0	0	0	0	0	0	0	0
gene:AC190695.3_FG003	0	0	0	0	0	0	0	0	0	0	0	0	0	0	0	0	0	0	0	0	0	0	0
gene:AC190701.3_FG001	0	0	0	0	0	0	0	0	1	0	0	0	0	0	0	0	0	0	0	0	0	0	0
gene:AC190716.3_FG001	0	0	0	0	0	0	0	0	0	0	0	0	0	0	0	1	0	0	0	0	0	0	0
gene:AC190734.2_FG003	0	1	2	0	0	0	0	1	0	0	0	0	0	0	0	0	0	0	1	1	0	0	0
gene:AC190740.2_FG004	0	0	0	0	0	0	0	0	0	0	0	0	0	0	0	3	0	2	0	0	0	0	0
gene:AC190743.3_FG012	12	21	10	12	2	9	12	7	5	13	0	10	3	3	7	10	16	7	12	5	9	14	19
gene:AC190744.2_FG010	0	0	0	0	0	0	0	0	0	0	0	0	0	0	0	0	0	0	0	0	0	0	0
gene:AC190749.3_FG006	0	1	0	0	0	0	0	0	0	0	0	0	0	0	0	0	0	0	0	0	0	0	0
gene:AC190750.2_FG014	5	38	20	9	11	19	33	13	33	34	7	23	16	33	14	35	15	21	26	16	26	29	36
gene:AC190751.4_FG008	0	0	0	0	0	0	0	0	0	0	0	0	0	0	0	0	0	0	0	0	0	0	0
gene:AC190756.4_FG007	0	0	0	0	0	0	0	0	0	0	0	0	0	0	0	0	0	0	0	0	0	0	0
gene:AC190757.3_FG001	0	0	0	0	0	0	0	0	0	0	0	0	0	0	0	0	0	0	0	0	0	0	0
gene:AC190763.3_FG002	0	0	3	0	1	0	0	0	0	2	0	0	0	8	2	9	0	0	3	1	4	0	2
gene:AC190771.2_FG003	0	0	0	0	0	0	0	0	0	0	0	0	0	0	1	0	0	0	0	0	0	0	1
gene:AC190772.4_FG011	0	0	0	0	0	0	0	0	0	0	0	0	5	0	0	0	0	0	0	0	0	0	0
gene:AC190788.2_FG004	1	2	2	0	2	0	5	3	0	7	0	4	0	0	2	0	7	2	0	4	1	2	0
gene:AC190788.2_FG005	1	7	10	4	2	11	5	2	9	7	8	7	13	9	17	9	27	11	16	16	5	77	17
gene:AC190789.3_FG005	0	0	0	0	0	0	0	0	0	0	0	0	0	0	0	0	3	0	0	0	0	0	0
gene:AC190792.2_FG006	1	4	0	0	0	1	5	2	3	6	1	0	2	0	2	0	1	3	5	5	4	1	1
gene:AC190799.2_FG010	0	0	1	1	0	0	0	0	0	0	0	0	0	0	0	0	0	0	0	0	0	0	0
gene:AC190807.2_FG001	0	0	0	0	0	0	0	0	0	0	0	0	0	0	0	0	0	0	0	0	0	0	0
gene:AC190809.2_FG002	0	0	0	0	0	0	0	0	0	0	0	0	0	0	0	0	0	0	0	0	0	0	0
gene:AC190811.1_FG003	0	1	0	0	1	3	0	0	1	1	2	0	0	4	2	6	0	1	3	3	0	2	0
gene:AC190812.3_FG006	0	2	0	0	0	0	0	0	0	0	0	0	0	0	0	0	0	0	0	0	0	0	0
gene:AC190816.3_FG007	0	0	0	0	0	0	0	0	0	0	0	1	0	0	0	0	0	0	2	0	0	0	0
gene:AC190832.2_FG003	0	0	0	0	0	0	0	1	2	0	0	0	2	1	0	2	0	0	3	0	0	0	0
gene:AC190832.2_FG006	0	1	0	0	0	0	0	0	0	0	0	0	0	0	0	0	0	0	0	0	0	0	1
gene:AC190834.3_FG005	0	0	0	0	1	0	0	0	0	0	0	0	0	0	0	0	32	1	0	1	0	3	0
gene:AC190841.2_FG007	0	0	0	0	0	1	0	0	0	0	0	0	0	1	0	1	0	0	0	1	0	1	0
gene:AC190851.3_FG003	0	0	0	1	0	0	0	0	0	0	0	0	0	0	0	0	0	1	0	0	0	0	0
gene:AC190858.3_FG004	0	0	0	0	0	0	0	0	0	0	0	0	0	0	0	1	0	0	0	0	0	0	0
gene:AC190858.3_FG005	0	0	0	0	0	0	0	0	0	0	0	0	0	0	0	0	0	0	0	0	0	0	0
gene:AC190883.2_FG005	0	1	0	0	0	0	0	0	0	0	0	0	0	0	0	0	0	0	0	0	0	0	0
gene:AC190885.4_FG006	5	1	6	2	4	2	3	2	7	15	0	1	1	1	1	5	4	0	5	0	2	0	6
gene:AC190909.3_FG004	114	44	22	44	101	24	73	89	10	167	197	86	18	34	38	100	92	76	43	67	47	59	184
gene:AC190913.3_FG002	0	0	0	0	0	0	0	0	0	0	0	0	0	0	0	0	0	0	0	0	0	0	0
gene:AC190915.3_FG007	0	0	0	0	0	0	0	0	0	0	0	0	0	0	0	0	0	0	0	0	0	0	0
gene:AC190922.3_FG007	1	3	3	2	0	4	12	2	0	0	0	2	0	1	1	1	0	0	2	4	2	4	2
gene:AC190925.2_FG002	0	7	4	9	2	0	0	2	1	9	1	4	0	1	4	1	3	2	3	1	5	0	2
gene:AC190932.3_FG008	0	0	0	0	0	0	0	0	0	0	0	0	0	0	0	0	0	0	0	0	0	0	0
gene:AC190933.3_FG004	3	0	1	1	1	1	0	0	2	1	0	1	0	2	1	2	5	0	1	0	1	0	0
gene:AC190934.3_FG003	0	0	0	0	0	0	0	0	0	0	0	0	0	0	0	0	1	0	0	0	0	0	0
gene:AC190978.3_FG007	0	0	0	0	0	0	0	0	0	0	0	0	0	0	0	0	0	0	0	0	0	0	0
gene:AC190985.3_FG006	1	0	0	1	2	0	2	0	2	4	0	0	0	1	1	2	3	3	1	1	0	3	3
gene:AC190990.2_FG005	0	0	0	0	0	0	0	0	0	0	0	0	0	0	0	0	0	0	0	0	0	0	0
gene:AC190999.2_FG004	10	21	21	19	2	9	14	57	3	6	7	5	3	2	17	7	5	20	7	7	3	4	7
gene:AC191009.3_FG004	19	11	13	13	8	19	8	14	17	44	16	13	43	11	27	11	21	13	24	20	10	23	23
gene:AC191012.2_FG001	3	2	1	1	0	0	1	3	0	2	0	0	5	0	1	5	0	1	11	0	0	4	9
gene:AC191040.2_FG002	0	0	0	0	0	0	0	0	0	0	0	0	0	0	0	0	0	0	0	0	0	0	0
gene:AC191042.4_FG001	1	0	0	2	0	2	0	0	1	0	0	0	0	0	0	0	0	0	0	0	0	1	0
gene:AC191048.2_FG006	2	7	0	1	0	1	2	3	0	7	1	3	0	6	3	1	1	4	3	1	1	1	6
gene:AC191049.3_FG007	0	0	1	0	2	1	0	0	0	0	0	0	0	0	0	0	0	1	0	0	1	1	1
gene:AC191050.3_FG003	0	0	4	0	0	0	0	2	0	0	0	0	0	0	1	1	0	0	0	1	0	0	0
gene:AC191064.3_FG007	0	0	0	2	0	0	0	0	0	0	0	0	0	0	0	1	0	0	0	1	0	0	0
gene:AC191067.3_FG005	0	0	0	0	0	0	0	0	0	0	0	0	0	0	0	0	0	0	0	0	0	0	0
gene:AC191069.3_FG004	24	19	10	24	6	15	5	0	9	20	10	22	17	8	4	7	25	8	13	7	4	6	53
gene:AC191069.3_FG007	0	0	0	0	0	0	1	0	0	0	0	0	0	0	0	0	0	0	0	0	1	0	0
gene:AC191070.3_FG006	0	0	0	0	0	1	0	1	0	0	4	0	0	0	0	6	2	0	0	1	0	0	1
gene:AC191071.3_FG001	0	1	0	0	0	0	0	0	0	0	0	0	0	0	0	0	0	0	0	0	0	0	0
gene:AC191073.2_FG001	0	0	0	0	0	0	0	0	0	0	0	0	0	0	0	0	0	0	0	0	0	0	0
gene:AC191073.2_FG003	0	0	0	0	1	0	0	0	0	0	0	0	0	0	0	0	0	0	0	0	0	0	0
gene:AC191097.3_FG007	146	382	97	253	80	110	185	190	21	251	96	88	102	74	78	77	113	65	150	90	100	58	205
gene:AC191098.3_FG002	0	0	0	0	0	0	0	0	0	0	0	0	0	0	0	0	0	0	0	0	0	0	0
gene:AC191107.4_FG001	0	0	0	0	0	0	0	0	0	0	0	0	0	0	0	0	0	0	1	0	0	0	0
gene:AC191107.4_FG002	2	0	0	2	1	0	0	0	0	5	0	0	2	0	0	0	0	3	0	0	0	0	0
gene:AC191113.2_FG002	128	120	54	98	89	96	41	87	102	122	15	89	226	502	347	342	297	228	425	296	205	421	368
gene:AC191115.3_FG002	0	0	2	1	0	1	0	0	0	0	0	0	0	1	0	0	0	0	0	0	0	0	0
gene:AC191147.3_FG002	0	0	0	0	0	0	0	0	0	1	0	0	0	0	0	0	0	0	0	0	0	0	0
gene:AC191246.3_FG004	0	0	0	0	0	0	0	0	0	0	0	0	0	0	0	0	0	0	0	0	0	0	0
gene:AC191246.3_FG006	2	0	2	0	0	2	0	1	1	0	0	2	3	1	1	1	1	2	2	3	0	2	3
gene:AC191251.3_FG005	0	4	2	3	1	2	2	1	3	2	7	0	3	2	0	1	6	0	11	6	3	8	9
gene:AC191253.3_FG004	0	0	0	0	0	0	0	1	0	0	0	0	0	0	0	0	0	0	0	0	0	0	0
gene:AC191254.3_FG001	4	12	10	1	1	7	5	8	0	2	3	1	1	2	3	1	3	4	5	6	2	2	8
gene:AC191264.3_FG002	0	0	0	0	0	0	0	0	1	0	0	0	0	0	0	0	2	0	0	0	0	0	0
gene:AC191264.3_FG003	0	0	0	0	0	0	0	0	0	0	0	0	0	0	0	0	0	0	0	0	0	0	1
gene:AC191279.2_FG001	0	0	0	0	0	0	0	0	0	0	0	0	0	0	0	0	0	0	0	0	0	0	0
gene:AC191279.2_FG003	0	0	0	0	0	0	0	0	0	0	0	0	0	0	0	0	0	0	0	0	0	0	0
gene:AC191283.3_FG004	14	38	10	13	2	14	29	13	10	12	0	3	8	3	13	2	3	7	19	21	7	0	4
gene:AC191297.3_FG004	0	0	0	0	0	0	0	0	0	0	0	0	0	0	0	0	0	0	0	0	0	0	0
gene:AC191305.3_FG002	0	0	0	0	0	0	0	0	0	0	0	0	0	0	0	0	0	0	0	0	0	0	0
gene:AC191317.3_FG009	1	0	0	0	0	1	0	0	0	0	0	0	0	0	0	0	0	0	0	0	0	0	0
gene:AC191328.3_FG002	0	0	0	0	0	0	0	0	0	2	0	0	0	0	0	0	0	0	0	0	0	0	0
gene:AC191330.3_FG001	0	0	0	0	0	0	0	0	0	0	0	0	0	0	0	0	0	0	0	0	0	0	0
gene:AC191338.3_FG002	0	0	0	0	0	0	0	0	0	0	0	0	0	0	0	0	0	1	0	0	0	0	0
gene:AC191360.3_FG004	0	0	0	0	0	0	0	0	0	0	0	0	0	0	0	0	0	0	0	0	0	0	0
gene:AC191360.3_FG015	1	0	1	0	0	0	0	0	0	0	0	0	0	0	0	0	0	0	0	0	2	0	0
gene:AC191361.4_FG006	0	0	0	2	0	0	0	0	0	0	0	1	0	0	0	0	0	0	0	0	2	0	0
gene:AC191362.3_FG002	0	0	0	0	0	0	0	0	0	0	0	0	0	0	0	0	0	0	0	0	0	0	0
gene:AC191380.3_FG001	0	0	0	0	0	0	0	0	0	0	0	0	0	0	0	0	0	0	0	0	0	0	0
gene:AC191401.3_FG009	0	0	0	0	0	0	0	0	0	0	0	0	0	0	0	0	0	0	0	0	0	0	0
gene:AC191401.3_FG013	0	0	0	0	0	0	0	0	0	0	0	0	0	0	0	0	0	0	0	0	0	0	0
gene:AC191410.4_FG004	0	0	0	0	0	0	0	0	0	2	0	0	0	0	0	0	0	0	0	0	0	0	0
gene:AC191412.3_FG005	0	0	0	0	0	0	0	0	0	0	0	0	0	0	0	0	0	0	0	0	0	0	0
gene:AC191418.3_FG003	0	0	0	0	0	0	0	0	0	1	0	3	0	0	0	0	0	0	0	0	0	0	0
gene:AC191421.3_FG001	0	0	0	0	0	1	0	0	0	0	0	0	0	1	0	0	0	0	1	0	0	0	0
gene:AC191523.3_FG001	0	0	0	0	0	0	0	0	0	0	0	0	0	0	0	0	0	0	0	0	0	0	0
gene:AC191526.3_FG001	0	1	0	0	0	0	0	0	0	0	0	0	0	0	0	0	0	0	0	0	0	0	0
gene:AC191526.3_FG004	0	0	0	0	0	0	0	1	0	0	0	0	0	1	5	0	1	0	1	0	0	0	1
gene:AC191534.3_FG003	0	1	0	1	1	4	0	0	2	2	0	1	0	0	0	0	0	0	0	0	0	0	0
gene:AC191539.4_FG001	0	0	0	0	0	0	0	0	0	0	0	0	0	0	0	0	0	0	0	0	0	0	0
gene:AC191541.4_FG005	0	0	0	0	0	0	0	0	0	0	0	0	0	0	0	0	0	0	0	0	0	0	0
gene:AC191548.3_FG005	1	2	1	0	0	1	4	2	1	14	3	8	0	4	2	0	0	3	5	3	1	2	11
gene:AC191551.3_FG003	2	0	0	0	0	0	0	0	0	0	0	0	0	0	0	0	1	0	2	0	0	0	7
gene:AC191562.3_FG008	0	0	0	0	0	0	0	0	0	0	0	0	0	0	0	0	0	0	0	0	0	0	0
gene:AC191564.3_FG003	0	0	0	0	0	1	0	0	0	0	0	0	0	1	0	0	0	0	0	0	0	0	0
gene:AC191568.3_FG010	0	0	0	0	0	0	0	0	0	1	0	0	0	0	0	0	0	1	0	0	0	0	0
gene:AC191575.2_FG001	41	33	11	49	85	28	17	23	55	20	4	76	298	548	521	440	89	381	393	453	169	582	486
gene:AC191577.3_FG004	0	0	0	0	0	0	0	0	0	0	0	0	0	0	0	0	1	0	0	0	0	0	0
gene:AC191578.3_FG003	0	0	0	0	0	0	0	6	0	11	0	0	0	0	0	0	0	0	0	0	0	1	0
gene:AC191589.3_FG003	0	0	0	0	0	0	0	0	0	0	0	0	0	0	0	0	0	0	0	0	0	0	0
gene:AC191598.3_FG007	4	5	0	2	5	8	3	1	0	7	0	2	0	2	2	2	3	5	5	1	0	2	4
gene:AC191601.1_FG003	0	0	0	0	0	0	0	0	0	0	0	0	0	0	0	0	0	0	0	0	0	0	0
gene:AC191622.3_FG003	0	0	0	0	1	0	0	0	0	0	0	0	0	0	0	0	0	0	0	0	0	0	0
gene:AC191622.3_FG005	0	0	0	0	0	0	0	0	0	0	0	0	0	0	0	0	0	0	0	0	0	0	0
gene:AC191650.3_FG003	0	0	0	0	0	0	0	0	0	0	0	0	0	0	0	0	0	0	0	0	0	0	0
gene:AC191654.3_FG004	0	0	0	0	0	0	0	0	0	0	0	0	0	0	0	0	0	0	0	0	0	0	1
gene:AC191676.3_FG011	1	3	0	0	0	1	4	1	0	0	0	1	0	1	1	10	3	0	5	4	1	6	3
gene:AC191686.3_FG002	4	5	1	7	12	6	0	0	3	7	3	0	3	2	4	1	9	2	2	2	7	3	3
gene:AC191691.3_FG011	0	0	0	0	0	0	0	0	0	0	0	0	0	0	0	0	0	0	0	0	0	0	0
gene:AC191692.3_FG001	0	0	0	0	0	0	0	0	0	0	0	1	0	0	0	1	0	1	0	0	0	0	0
gene:AC191704.3_FG007	0	0	0	0	0	0	0	0	0	2	0	0	0	0	0	0	0	0	0	0	0	0	0
gene:AC191708.3_FG001	0	0	0	0	0	0	0	0	0	0	0	0	0	0	0	0	0	0	0	0	0	0	0
gene:AC191708.3_FG002	0	0	0	0	0	0	0	0	0	0	0	0	0	0	0	0	0	0	0	0	0	0	0
gene:AC191731.3_FG001	0	0	0	0	0	0	0	0	0	0	0	0	0	0	0	0	0	0	0	0	0	0	0
gene:AC191735.3_FG009	0	1	0	0	0	0	5	0	0	0	0	0	0	0	0	0	0	8	0	0	0	2	0
gene:AC191748.3_FG001	0	0	0	0	0	0	0	0	0	0	0	0	0	0	0	0	0	0	0	0	0	0	0
gene:AC191771.3_FG008	32	44	19	15	19	25	29	21	26	36	18	27	2	32	26	35	29	18	25	23	20	53	37
gene:AC191778.3_FG001	0	3	0	0	0	0	0	0	0	0	0	3	0	0	0	0	0	0	0	1	0	0	3
gene:AC191782.3_FG001	0	0	0	0	0	0	0	0	0	0	0	0	0	0	0	0	0	0	0	0	0	0	0
gene:AC191790.3_FG005	0	0	0	0	0	0	0	0	0	0	0	0	0	0	0	0	0	0	0	0	0	0	0
gene:AC191804.4_FG002	1	0	3	9	2	0	0	0	0	4	0	3	0	0	2	0	2	3	2	0	0	10	4
gene:AC191927.2_FG002	0	0	0	0	0	0	0	0	0	0	0	0	0	0	0	0	0	0	0	0	0	0	0
gene:AC191961.3_FG009	0	0	0	0	1	0	0	0	0	0	0	0	0	0	0	0	0	0	0	0	0	0	0
gene:AC192175.3_FG001	0	0	0	0	0	0	0	0	0	0	0	0	0	0	0	0	0	0	0	0	0	0	0
gene:AC192177.3_FG008	0	0	0	0	0	0	0	0	0	0	0	0	0	0	0	1	0	0	0	0	0	0	0
gene:AC192204.3_FG005	100	82	83	119	160	216	62	113	45	88	36	36	41	146	1264	108	65	93	112	29	146	18	84
gene:AC192240.3_FG005	0	0	0	0	0	0	0	0	0	0	0	0	0	0	0	0	0	0	0	0	0	0	0
gene:AC192244.3_FG007	83	98	83	62	58	127	102	51	48	114	171	54	65	77	86	83	112	142	153	88	93	131	304
gene:AC192330.1_FG004	0	0	0	0	0	0	0	0	0	0	0	0	0	0	0	0	0	0	0	0	0	0	0
gene:AC192356.3_FG003	0	0	0	0	0	0	0	0	0	1	0	0	0	0	0	0	0	0	0	0	0	0	0
gene:AC192362.3_FG002	47	68	27	27	18	10	22	23	7	28	20	15	34	38	58	78	12	36	37	46	16	24	45
gene:AC192362.3_FG003	64	44	40	63	35	21	54	45	29	78	16	26	17	56	58	49	21	29	31	37	33	47	65
gene:AC192367.2_FG002	3	4	3	1	1	3	1	1	5	0	0	1	11	0	0	4	0	5	1	3	3	3	1
gene:AC192368.3_FG009	0	0	0	0	0	0	0	0	0	0	0	0	0	0	0	0	0	0	0	1	0	0	0
gene:AC192372.3_FG003	2	2	3	3	4	7	2	1	0	2	0	4	0	2	2	7	2	0	10	2	2	0	2
gene:AC192381.3_FG004	0	0	0	0	0	0	0	0	0	0	0	0	0	0	0	0	0	0	0	0	0	0	0
gene:AC192405.3_FG001	0	0	0	0	0	0	0	0	0	0	0	0	0	0	0	0	0	0	0	0	0	0	0
gene:AC192451.3_FG001	482	579	254	212	237	264	291	378	292	485	188	252	321	699	738	837	437	567	727	440	475	529	404
gene:AC192608.3_FG004	0	0	0	0	0	0	0	0	0	4	0	0	0	2	0	3	0	1	1	3	3	0	0
gene:AC193318.3_FG006	0	0	0	0	0	0	0	0	0	0	0	0	0	0	0	0	0	0	0	0	0	0	0
gene:AC193319.3_FG004	1	1	0	0	1	2	0	1	1	0	0	2	0	0	1	0	0	1	0	1	0	1	0
gene:AC193324.3_FG002	1	1	0	0	7	1	3	0	1	0	0	6	0	0	2	2	4	4	4	1	1	0	4
gene:AC193335.3_FG001	0	0	0	0	0	0	0	0	0	0	0	0	0	0	0	0	0	0	0	0	0	0	0
gene:AC193353.3_FG002	0	0	0	0	0	0	0	0	0	0	0	0	1	0	2	1	0	0	1	0	0	0	0
gene:AC193379.3_FG001	14	63	18	16	10	7	28	22	10	15	6	5	3	15	23	27	27	10	21	12	22	27	11
gene:AC193402.3_FG004	7	4	2	2	3	22	0	7	0	1	0	0	9	1	10	0	2	0	3	1	0	3	2
gene:AC193423.3_FG003	0	0	0	0	0	0	3	0	1	0	0	4	1	1	2	1	0	0	1	0	0	0	7
gene:AC193430.3_FG008	3	0	0	0	0	0	0	0	0	0	0	0	0	0	0	0	0	0	0	0	1	0	0
gene:AC193440.3_FG009	0	1	0	0	0	0	0	0	0	0	0	0	0	0	0	0	0	3	0	0	0	0	0
gene:AC193464.3_FG001	0	0	0	0	0	0	0	0	0	0	0	0	0	0	0	0	0	0	0	0	0	0	0
gene:AC193466.3_FG001	0	0	0	0	0	1	0	0	0	0	0	0	0	0	0	1	0	0	0	0	0	0	0
gene:AC193479.2_FG002	0	0	0	0	0	0	0	0	0	0	0	0	0	2	0	0	0	0	0	0	0	0	0
gene:AC193499.3_FG004	0	0	0	0	0	0	0	0	0	0	0	0	0	0	0	0	0	0	0	0	0	0	0
gene:AC193499.3_FG007	0	0	0	0	0	0	0	0	0	0	0	7	0	0	1	0	0	0	1	0	0	0	4
gene:AC193500.3_FG003	0	0	1	2	0	1	2	5	0	2	0	2	0	3	0	0	0	0	0	2	1	1	2
gene:AC193502.3_FG004	0	0	0	0	0	0	0	0	0	0	0	0	0	0	0	0	0	0	0	0	0	0	0
gene:AC193503.3_FG004	0	1	0	0	0	0	0	0	0	0	0	0	0	0	0	0	0	0	0	0	0	0	0
gene:AC193576.3_FG003	0	0	0	0	0	0	0	0	0	0	0	0	0	0	0	0	0	0	0	0	0	0	0
gene:AC193591.3_FG001	0	0	0	1	1	0	0	0	0	0	0	0	0	0	1	2	0	0	0	0	0	0	0
gene:AC193592.3_FG001	0	0	0	0	0	0	0	0	0	0	0	0	0	0	0	0	0	0	0	0	0	0	0
gene:AC193598.3_FG002	3	3	1	5	3	1	3	7	5	6	0	2	0	2	4	1	2	1	5	2	8	1	9
gene:AC193606.2_FG001	0	0	0	0	0	0	0	0	0	0	0	0	0	0	0	0	0	0	0	0	0	0	0
gene:AC193606.2_FG005	0	0	2	0	0	0	0	0	0	0	0	0	0	0	0	0	0	0	0	0	0	0	0
gene:AC193625.3_FG008	0	0	0	0	0	0	0	0	0	0	0	0	0	0	0	0	0	0	0	0	0	0	0
gene:AC193625.3_FG010	0	0	0	0	0	0	0	0	0	0	0	0	0	0	1	0	0	0	0	1	0	0	0
gene:AC193630.3_FG003	0	0	2	0	0	0	1	0	0	0	0	0	0	0	0	0	0	0	0	0	0	0	0
gene:AC193630.3_FG004	0	0	0	0	0	4	0	2	1	2	0	0	0	1	7	0	0	1	0	0	3	0	1
gene:AC193632.2_FG002	37	24	2	33	13	2	34	111	64	97	42	19	19	160	23	7	48	76	55	37	32	141	29
gene:AC193645.3_FG006	0	1	0	0	0	0	0	0	0	2	0	0	0	0	0	0	0	0	0	0	0	0	0
gene:AC193646.3_FG002	0	0	0	0	0	0	0	0	0	0	0	0	0	0	0	0	0	0	0	0	0	0	0
gene:AC193658.3_FG001	1	0	0	0	0	0	0	0	0	0	0	0	0	0	0	3	1	0	0	2	1	0	1
gene:AC193668.3_FG009	0	0	0	0	0	2	0	0	0	0	0	0	0	0	0	1	0	0	0	0	1	0	0
gene:AC193744.3_FG009	0	0	0	0	0	0	0	0	0	0	0	0	0	0	1	0	0	0	0	0	0	0	0
gene:AC193745.3_FG002	1	0	0	0	0	0	0	0	0	0	0	0	0	0	0	0	0	0	0	0	0	0	0
gene:AC193745.3_FG003	0	0	0	0	0	0	0	0	0	0	0	0	0	0	0	0	0	0	0	0	0	0	0
gene:AC193754.3_FG005	0	0	0	0	0	0	0	0	0	0	0	0	0	0	0	0	0	0	0	0	0	0	0
gene:AC193754.3_FG008	1	9	4	4	1	33	0	2	1	1	0	1	3	3	5	5	1	2	23	12	14	1	5
gene:AC193756.3_FG001	0	0	0	0	0	0	0	0	0	0	0	1	0	0	0	0	0	0	0	0	0	0	0
gene:AC193767.3_FG003	0	0	0	0	0	0	0	0	0	0	0	0	0	0	0	0	0	0	0	0	0	0	0
gene:AC193786.3_FG005	0	0	0	68	0	3	0	0	0	0	0	0	0	0	0	0	0	0	2	0	0	0	0
gene:AC193787.3_FG008	0	1	2	0	0	2	0	0	0	0	0	0	0	0	2	0	0	0	0	0	0	0	0
gene:AC194005.3_FG004	35	5	4	14	12	4	8	8	4	13	0	9	15	3	2	4	6	9	1	2	27	4	3
gene:AC194008.3_FG007	0	0	0	0	0	0	0	0	1	0	0	0	0	0	0	0	0	0	0	0	0	0	0
gene:AC194016.3_FG001	0	0	0	0	0	0	0	0	0	0	0	0	0	0	0	0	0	0	0	0	0	0	0
gene:AC194022.3_FG013	1342	376	148	983	125	179	102	245	83	596	114	723	83	442	401	802	178	99	358	167	66	61	988
gene:AC194022.3_FG014	0	0	0	0	0	0	0	0	0	0	0	1	0	0	0	0	0	0	0	2	0	0	2
gene:AC194031.3_FG002	0	0	0	0	0	0	1	0	0	0	0	0	0	0	0	0	0	0	0	0	0	0	0
gene:AC194032.3_FG010	1	0	0	2	0	0	0	0	1	0	0	0	0	1	0	3	0	0	0	1	2	0	2
gene:AC194039.4_FG009	0	0	0	0	0	0	0	0	0	0	0	0	0	0	0	0	0	0	0	0	0	0	0
gene:AC194045.3_FG001	0	1	1	0	0	0	0	0	0	0	0	0	0	0	0	4	3	0	1	2	0	0	1
gene:AC194047.3_FG006	0	0	0	0	0	1	0	0	0	0	0	0	0	1	0	0	0	0	0	0	0	0	0
gene:AC194056.3_FG008	2	2	1	1	0	0	0	0	0	0	0	0	0	0	0	0	4	0	0	0	0	0	0
gene:AC194072.3_FG005	0	2	0	0	1	0	1	0	0	0	0	0	0	0	2	0	0	0	0	0	0	0	0
gene:AC194097.3_FG008	0	0	0	0	0	0	0	0	0	0	0	0	0	0	0	0	0	0	0	0	0	0	0
gene:AC194097.3_FG009	0	0	0	0	0	0	0	0	0	0	0	0	0	0	0	0	0	0	0	0	0	0	0
gene:AC194101.3_FG001	0	0	1	0	0	0	0	1	0	0	0	1	0	1	0	1	0	0	1	0	0	2	1
gene:AC194103.3_FG006	0	0	0	1	1	0	0	1	0	0	4	0	0	0	0	0	1	2	0	1	0	1	0
gene:AC194104.3_FG007	0	0	0	0	0	0	0	0	0	0	0	0	0	0	3	2	0	0	5	8	0	0	0
gene:AC194104.3_FG010	0	0	0	0	0	0	0	0	0	0	0	0	0	0	0	0	0	0	0	0	0	0	0
gene:AC194112.3_FG001	0	0	0	4	1	3	0	3	0	7	0	0	1	1	1	1	0	2	1	1	0	0	0
gene:AC194133.3_FG004	0	1	0	0	0	0	0	0	0	0	0	2	0	0	0	0	1	1	0	0	0	0	0
gene:AC194136.3_FG001	0	0	0	0	0	0	0	0	0	0	0	0	0	0	0	0	0	0	0	0	0	0	0
gene:AC194157.3_FG001	2	2	0	0	0	0	0	0	0	0	0	0	0	2	0	3	0	0	4	0	0	0	0
gene:AC194158.3_FG005	0	0	0	1	0	0	0	0	0	1	0	0	0	0	0	0	0	0	0	0	0	0	0
gene:AC194163.3_FG001	0	0	0	0	0	0	0	0	0	0	0	0	0	0	0	0	0	0	0	0	0	0	0
gene:AC194163.3_FG002	0	0	0	0	0	0	0	0	0	0	0	0	0	2	0	3	0	0	0	1	0	0	0
gene:AC194163.3_FG003	1	0	0	1	0	0	0	0	0	0	0	0	0	0	0	4	0	0	0	0	0	0	0
gene:AC194172.3_FG008	0	0	0	6	1	0	0	1	0	0	0	0	0	0	0	0	0	0	0	0	0	0	0
gene:AC194174.3_FG003	0	0	0	0	0	0	0	0	0	0	0	0	0	0	1	0	0	0	0	0	0	0	0
gene:AC194176.3_FG002	0	0	0	3	2	0	0	1	0	2	0	0	0	0	1	0	1	0	0	0	1	1	0
gene:AC194180.3_FG004	0	0	0	0	0	0	0	0	0	0	0	0	0	0	0	0	0	0	0	0	0	0	0
gene:AC194203.3_FG003	0	0	0	0	0	0	0	0	0	0	0	0	0	0	0	0	0	0	0	0	0	0	0
gene:AC194206.3_FG005	0	0	0	0	0	0	0	0	0	0	0	0	0	0	0	0	0	0	0	1	0	1	0
gene:AC194214.3_FG002	1	0	0	1	1	0	0	3	0	0	0	1	0	1	0	0	2	0	1	3	0	0	0
gene:AC194219.3_FG002	0	0	0	0	0	0	0	0	0	0	0	0	0	0	0	0	0	0	0	0	0	0	0
gene:AC194259.3_FG001	0	2	0	0	0	0	0	0	0	0	0	0	0	0	0	0	0	0	0	0	0	0	0
gene:AC194264.3_FG006	9	7	7	5	3	5	12	21	0	10	5	5	0	10	3	7	5	7	5	5	0	4	7
gene:AC194272.3_FG003	5	7	7	16	1	21	6	10	3	18	3	5	13	7	17	14	4	36	43	19	3	3	18
gene:AC194273.3_FG006	0	0	0	0	0	0	0	0	0	0	0	0	0	0	0	0	0	0	0	0	0	0	0
gene:AC194273.3_FG007	0	0	0	0	0	0	0	0	0	0	0	0	0	0	2	0	0	0	0	0	0	0	0
gene:AC194298.3_FG005	0	3	1	1	0	0	0	0	0	0	0	0	0	0	1	1	0	2	0	0	0	0	0
gene:AC194321.3_FG009	0	0	0	0	0	0	0	0	0	0	0	0	0	0	0	0	0	0	0	0	0	0	0
gene:AC194325.3_FG006	0	0	0	0	0	0	0	0	0	0	0	0	0	0	0	0	0	0	0	0	0	0	0
gene:AC194335.3_FG001	0	0	0	0	0	0	0	0	2	0	0	0	0	0	0	1	0	0	0	0	0	0	0
gene:AC194338.3_FG008	7	1	2	2	3	5	0	5	0	4	2	2	4	1	2	0	11	3	4	0	6	5	7
gene:AC194341.4_FG001	0	0	0	0	0	0	0	0	0	0	0	14	0	0	0	0	0	0	0	0	0	0	0
gene:AC194341.4_FG002	38	42	24	32	29	27	25	21	23	21	5	38	6	49	60	37	38	44	86	41	15	20	36
gene:AC194341.4_FG003	0	1	0	0	0	0	0	0	1	0	1	0	0	0	0	0	2	1	0	0	0	0	0
gene:AC194341.4_FG004	11	19	10	6	5	5	5	3	1	5	2	4	0	2	3	4	2	4	2	0	2	7	4
gene:AC194350.3_FG001	1	2	2	1	0	1	1	0	2	0	0	0	0	1	2	0	0	0	0	0	0	0	0
gene:AC194355.3_FG002	0	0	0	0	0	0	0	0	0	0	0	0	0	0	0	0	0	0	0	0	0	0	0
gene:AC194356.3_FG002	0	1	0	0	0	0	2	0	0	0	0	0	0	0	0	0	0	0	0	0	0	0	0
gene:AC194357.3_FG003	0	0	0	0	0	0	0	0	0	0	0	0	0	0	0	0	0	0	0	0	0	0	0
gene:AC194362.3_FG003	0	0	0	0	0	1	0	0	0	1	0	0	0	0	0	0	0	2	2	1	0	0	2
gene:AC194380.3_FG008	0	0	0	0	0	0	0	0	0	0	0	0	0	0	1	0	0	0	0	0	0	0	0
gene:AC194402.2_FG003	0	1	0	0	0	0	3	1	0	0	0	0	0	0	0	0	0	0	1	1	0	11	0
gene:AC194402.2_FG004	0	0	0	0	0	0	0	0	0	1	0	0	0	0	1	0	0	0	0	0	0	0	0
gene:AC194405.3_FG009	0	0	0	0	0	0	0	0	0	0	0	0	0	0	0	0	0	0	0	0	0	0	0
gene:AC194405.3_FG021	8	95	3	6	19	0	4	14	0	119	0	8	6	1	2	10	25	43	6	19	34	33	1
gene:AC194410.3_FG002	0	5	0	0	0	0	0	0	0	0	0	0	0	1	0	0	0	0	1	1	0	0	0
gene:AC194425.3_FG005	0	9	1	0	1	1	0	1	0	1	0	0	0	0	1	1	1	3	0	3	5	0	0
gene:AC194428.3_FG006	0	0	0	0	0	0	0	0	1	0	0	1	0	0	0	0	0	0	0	0	0	0	0
gene:AC194428.3_FG007	0	9	0	0	0	0	0	1	0	0	0	0	0	0	0	0	1	5	0	0	0	0	0
gene:AC194438.3_FG005	1	0	0	0	0	1	0	0	0	0	0	0	0	0	0	7	0	0	0	0	0	0	4
gene:AC194439.3_FG002	2	1	0	0	0	1	1	0	0	1	0	0	0	0	0	0	3	1	3	0	0	0	0
gene:AC194452.3_FG001	0	0	0	0	0	0	0	0	0	0	0	0	0	0	0	0	0	0	0	0	0	0	0
gene:AC194457.3_FG001	3	1	8	9	0	1	4	3	1	5	0	0	2	10	12	5	1	0	7	9	1	1	5
gene:AC194467.3_FG006	1	0	0	0	0	0	0	0	0	0	0	0	0	0	0	1	0	0	0	0	0	3	3
gene:AC194472.3_FG001	1	0	0	0	1	0	0	0	0	3	0	0	0	1	0	0	0	0	0	0	1	1	0
gene:AC194478.3_FG005	0	0	2	0	0	0	0	0	0	0	0	0	0	0	0	0	0	0	1	0	0	0	0
gene:AC194480.3_FG001	0	0	0	0	0	0	0	0	0	0	0	0	0	0	0	0	0	0	0	0	0	0	0
gene:AC194480.3_FG003	0	0	0	0	0	0	0	0	0	0	0	0	0	0	0	0	0	0	0	0	0	0	0
gene:AC194481.3_FG002	0	0	0	0	0	0	0	0	0	0	0	0	0	0	0	0	0	0	0	0	0	0	0
gene:AC194485.3_FG002	0	0	0	0	0	0	0	0	0	0	0	0	0	0	0	0	0	0	0	0	0	0	0
gene:AC194591.2_FG004	0	0	0	0	0	0	0	0	0	0	0	0	0	0	0	1	0	0	0	0	0	0	1
gene:AC194591.2_FG005	1	0	0	0	0	0	0	0	0	0	0	0	0	0	1	1	0	3	0	0	5	0	0
gene:AC194592.2_FG001	1	0	2	0	2	0	0	0	1	1	0	0	0	1	1	0	2	0	0	0	2	0	0
gene:AC194597.2_FG001	1	0	1	0	0	1	0	0	1	1	0	0	0	0	3	1	1	0	0	1	0	1	1
gene:AC194609.2_FG003	1	0	0	0	0	0	0	0	0	0	0	0	0	0	1	0	0	1	0	0	1	0	0
gene:AC194613.2_FG002	0	1	0	0	0	0	0	0	0	0	0	0	0	1	1	4	1	0	1	2	0	0	0
gene:AC194633.3_FG014	1	0	0	0	1	0	1	0	0	0	0	0	0	0	0	0	4	0	1	0	3	0	0
gene:AC194666.2_FG010	0	0	0	0	0	3	0	0	0	0	0	0	0	0	4	1	0	0	0	0	0	0	0
gene:AC194670.2_FG001	0	0	0	0	0	0	0	0	0	0	0	0	0	0	0	0	0	0	0	0	0	0	0
gene:AC194705.3_FG004	0	0	0	0	0	0	0	0	0	0	0	0	0	0	0	0	0	0	0	0	0	0	0
gene:AC194712.3_FG002	0	0	1	0	15	0	0	2	0	9	0	0	0	1	0	0	0	0	0	2	5	0	0
gene:AC194719.3_FG002	0	0	0	0	0	1	0	0	0	0	0	0	0	0	1	0	1	0	0	0	0	0	0
gene:AC194734.3_FG004	0	5	9	4	5	4	11	5	1	32	0	12	3	5	4	71	10	6	8	1	2	0	42
gene:AC194824.2_FG003	0	0	0	0	0	0	0	0	0	0	0	0	0	0	0	0	0	0	0	0	0	0	0
gene:AC194824.2_FG005	0	0	1	1	0	8	0	0	0	0	0	0	0	1	3	2	0	0	0	0	0	0	3
gene:AC194828.3_FG004	0	0	0	1	0	0	0	0	0	0	0	1	0	1	2	0	0	0	1	4	0	1	0
gene:AC194828.3_FG012	0	0	1	0	0	0	0	0	0	0	0	0	0	0	0	0	0	0	0	0	0	0	0
gene:AC194839.3_FG001	0	0	0	0	0	0	0	0	0	0	0	0	0	0	0	0	0	0	0	0	0	0	0
gene:AC194852.3_FG007	0	0	1	0	0	0	0	0	0	0	0	0	0	0	0	0	0	0	0	0	0	0	0
gene:AC194853.1_FG002	0	0	1	0	0	0	0	0	0	1	0	0	0	1	1	0	1	0	0	0	0	0	0
gene:AC194856.3_FG002	0	0	0	0	0	0	0	0	0	0	0	0	0	0	0	0	0	0	1	0	0	0	0
gene:AC194856.3_FG007	0	0	0	0	0	0	0	0	0	0	0	0	0	0	0	0	0	0	1	0	0	0	0
gene:AC194863.3_FG004	0	0	0	0	0	0	0	0	0	0	0	0	0	0	0	0	1	0	0	0	0	0	0
gene:AC194863.3_FG006	0	0	0	0	0	0	0	0	0	0	0	0	0	0	0	0	0	0	0	0	0	0	0
gene:AC194863.3_FG007	0	0	0	0	0	1	0	0	0	2	0	0	0	1	0	2	0	0	0	0	1	1	0
gene:AC194878.3_FG001	0	0	0	0	0	0	0	0	0	0	0	0	0	0	0	0	0	0	0	0	0	0	0
gene:AC194878.3_FG002	0	0	0	0	0	0	0	0	0	0	0	0	0	0	0	0	0	0	0	0	0	0	0
gene:AC194895.3_FG004	0	1	0	0	0	0	0	0	0	0	0	0	0	0	0	0	0	0	0	0	0	0	0
gene:AC194897.4_FG003	0	0	0	0	0	0	0	0	0	0	0	0	0	0	0	1	0	0	0	0	0	0	0
gene:AC194897.4_FG005	0	0	0	1	0	1	0	0	0	0	0	0	0	0	1	1	0	0	0	1	0	0	0
gene:AC194898.3_FG003	1	0	1	1	0	1	0	1	0	1	0	0	0	0	0	0	2	0	0	0	1	5	3
gene:AC194905.2_FG001	0	0	0	0	0	0	0	0	0	0	0	0	0	0	0	0	0	0	0	0	0	0	0
gene:AC194905.2_FG003	0	4	0	4	2	0	0	2	0	3	0	5	6	1	2	1	0	0	1	3	0	0	2
gene:AC194912.3_FG003	0	2	0	0	0	0	0	0	0	0	0	0	0	0	0	0	0	0	0	0	0	0	0
gene:AC194914.3_FG002	16	52	11	14	8	21	19	10	3	32	3	7	9	7	24	8	8	10	9	3	6	2	18
gene:AC194937.3_FG004	28	21	9	14	33	7	27	34	8	75	21	21	5	14	16	31	23	53	38	3	16	13	18
gene:AC194940.3_FG001	0	0	0	0	0	0	0	0	0	0	2	0	0	0	0	0	0	0	0	0	0	0	1
gene:AC194942.3_FG001	0	0	0	0	0	0	0	0	0	1	0	0	0	0	0	0	0	1	0	0	0	0	0
gene:AC194965.4_FG001	48	44	32	23	19	38	28	35	23	55	21	26	12	17	39	26	21	35	40	40	40	43	46
gene:AC194965.4_FG004	55	114	26	51	11	49	39	15	40	52	19	21	7	21	10	32	2	34	33	19	33	29	33
gene:AC194970.5_FG001	556	472	230	562	146	454	407	532	208	535	203	343	189	192	290	330	160	232	405	156	207	146	302
gene:AC194970.5_FG002	8	7	2	9	6	9	4	3	2	20	0	4	3	7	15	6	4	3	9	6	5	13	5
gene:AC194970.5_FG004	49	86	38	58	21	15	34	57	43	45	13	68	28	50	84	41	20	45	91	44	38	31	60
gene:AC194970.5_FG005	51	156	92	50	46	26	31	34	19	50	35	29	15	41	31	26	57	20	91	11	40	10	60
gene:AC194970.5_FG009	8	19	17	31	7	19	11	20	24	23	6	20	11	20	19	14	39	15	12	3	22	14	48
gene:AC194972.2_FG001	0	1	0	0	0	0	0	0	0	0	0	0	0	0	0	0	0	0	0	0	0	0	0
gene:AC194974.3_FG001	0	0	0	0	0	0	0	0	0	0	0	0	0	0	0	0	0	0	0	0	0	0	0
gene:AC194974.3_FG005	0	2	0	1	0	0	13	33	8	0	0	0	0	1	4	1	1	0	0	0	18	23	0
gene:AC194977.2_FG004	0	0	0	0	0	1	1	0	0	0	0	0	0	0	0	0	0	0	0	0	0	0	1
gene:AC194980.3_FG002	0	0	0	0	0	0	0	0	0	0	0	0	0	0	0	0	0	0	0	0	0	0	0
gene:AC194980.3_FG005	0	0	0	0	0	0	0	0	0	0	0	0	0	0	0	0	0	0	0	0	0	0	0
gene:AC195058.3_FG003	0	0	0	0	0	0	0	0	0	0	0	0	0	0	0	0	0	0	0	0	0	0	0
gene:AC195135.3_FG002	0	0	0	0	0	0	0	0	0	0	0	0	0	0	0	0	0	1	0	0	0	0	0
gene:AC195138.3_FG004	0	0	0	0	0	0	0	0	0	0	0	0	0	0	0	0	0	0	0	0	0	0	0
gene:AC195147.3_FG001	0	0	0	0	0	0	0	0	0	0	0	0	0	0	0	0	0	0	0	0	0	0	0
gene:AC195147.3_FG008	2	0	0	0	0	2	1	0	0	0	0	0	0	0	0	0	0	0	0	0	0	0	0
gene:AC195148.3_FG001	0	0	0	0	0	0	0	0	0	0	0	0	0	0	0	0	0	0	0	0	0	0	0
gene:AC195154.3_FG004	101	193	102	97	76	60	102	101	61	99	72	110	24	72	123	99	54	87	86	89	58	123	292
gene:AC195168.2_FG004	0	0	0	0	0	0	0	0	0	0	0	0	0	0	0	0	0	0	0	0	0	0	0
gene:AC195172.3_FG001	10	12	5	7	1	5	3	4	7	8	3	6	4	6	4	18	3	14	6	3	18	5	16
gene:AC195174.2_FG007	1	1	0	1	0	1	1	0	1	1	0	0	0	3	0	2	1	1	1	1	2	0	1
gene:AC195207.2_FG002	0	0	0	0	0	0	0	0	0	0	0	0	0	0	0	0	0	0	0	0	0	0	0
gene:AC195214.3_FG007	0	0	2	0	0	0	0	0	0	0	0	0	0	0	0	0	0	0	0	0	0	0	0
gene:AC195220.3_FG003	0	0	0	0	0	0	0	0	0	0	0	0	0	0	0	0	0	0	0	0	0	0	0
gene:AC195220.3_FG004	0	0	0	0	0	0	0	0	0	0	0	0	0	0	0	0	0	0	0	0	0	0	0
gene:AC195220.3_FG007	0	0	0	0	0	0	0	0	0	0	0	0	0	0	0	0	0	0	0	0	0	0	0
gene:AC195230.2_FG003	0	0	0	0	0	0	0	0	0	0	0	0	0	0	0	1	0	0	1	0	0	0	0
gene:AC195235.3_FG003	0	0	0	0	0	0	0	0	0	0	0	0	0	0	1	0	0	0	1	0	0	0	0
gene:AC195240.4_FG002	0	0	0	0	0	0	0	0	0	0	0	0	0	0	0	0	0	0	0	0	0	0	0
gene:AC195244.3_FG008	0	0	0	0	0	0	0	0	0	0	0	0	0	0	0	0	0	0	0	0	0	0	0
gene:AC195253.3_FG002	0	0	0	0	0	0	0	1	0	0	0	0	0	0	0	0	0	1	0	0	0	0	0
gene:AC195260.2_FG007	0	1	0	0	0	0	0	0	0	0	0	0	0	0	0	0	0	0	0	0	0	0	0
gene:AC195307.3_FG001	0	0	1	0	0	0	0	0	0	0	0	0	0	0	0	0	0	0	0	0	0	0	0
gene:AC195320.3_FG003	0	0	0	0	0	0	1	0	0	0	2	0	0	0	0	0	0	0	0	0	0	0	0
gene:AC195331.3_FG008	9	7	6	13	4	5	11	11	3	5	5	2	2	7	2	2	1	3	7	4	3	0	4
gene:AC195340.3_FG001	624	749	351	825	513	503	529	704	774	1035	236	422	149	458	520	721	626	394	823	324	498	296	461
gene:AC195340.3_FG002	115	137	84	85	101	56	67	64	69	125	55	109	50	112	151	114	119	126	165	116	81	58	127
gene:AC195340.3_FG004	8	32	5	13	7	32	8	12	4	2	4	2	6	13	18	10	7	17	13	31	10	23	25
gene:AC195340.3_FG005	14	0	22	21	9	26	3	3	36	0	5	43	3	22	38	31	21	1	26	1	40	11	73
gene:AC195342.3_FG002	0	0	0	0	0	0	0	0	0	0	0	0	0	0	0	0	0	0	0	0	0	0	0
gene:AC195343.3_FG002	0	2	0	4	1	4	1	1	0	4	0	4	2	4	4	2	4	3	4	1	0	2	9
gene:AC195347.4_FG004	186	149	79	171	133	80	74	147	48	147	63	49	35	93	76	115	74	119	130	69	68	51	118
gene:AC195348.3_FG004	0	0	0	0	0	0	0	0	1	0	0	0	0	0	0	1	0	0	0	0	0	0	0
gene:AC195351.3_FG001	0	1	0	0	0	0	0	0	0	1	0	0	0	1	2	0	0	0	0	1	0	1	0
gene:AC195351.3_FG003	3	2	1	1	3	0	0	0	1	1	0	2	0	1	1	6	6	0	1	1	0	7	1
gene:AC195367.3_FG001	0	0	0	0	0	0	0	0	0	0	0	1	0	0	0	2	2	0	1	1	0	1	2
gene:AC195370.3_FG004	0	0	0	0	0	0	0	0	0	1	0	1	0	0	0	0	3	0	1	0	0	0	1
gene:AC195378.3_FG001	0	1	0	0	0	1	0	1	0	0	0	0	0	0	0	0	0	0	0	0	0	0	0
gene:AC195389.3_FG001	0	0	0	0	0	0	0	0	0	1	0	0	0	0	0	0	0	0	0	0	0	0	0
gene:AC195402.3_FG001	0	0	0	0	1	0	0	0	0	0	0	0	1	0	1	0	0	1	0	0	0	0	0
gene:AC195458.3_FG001	0	0	0	0	0	0	0	0	0	0	0	0	0	0	0	0	0	0	0	0	0	0	0
gene:AC195484.3_FG003	1	0	1	1	0	0	0	0	0	0	0	0	0	0	0	0	0	0	0	0	0	0	0
gene:AC195485.3_FG002	0	0	0	0	0	0	0	0	0	0	0	0	0	0	0	0	0	0	0	0	0	0	0
gene:AC195536.3_FG006	0	0	0	0	0	0	0	0	0	0	0	0	0	0	0	0	0	0	0	0	0	0	0
gene:AC195545.3_FG003	0	0	0	0	0	0	0	0	0	0	0	0	0	0	0	0	0	0	0	0	0	0	0
gene:AC195580.2_FG010	0	0	0	0	2	0	1	0	0	0	0	0	0	0	0	0	0	0	1	0	0	0	0
gene:AC195587.4_FG003	0	0	1	0	0	0	1	0	0	0	0	0	0	0	2	0	0	0	0	0	0	0	0
gene:AC195587.4_FG004	63	122	32	34	34	50	38	20	29	34	10	51	21	40	41	37	15	3	52	5	15	29	101
gene:AC195596.3_FG002	0	0	0	0	0	0	0	0	0	0	0	0	0	0	0	0	0	0	0	0	0	0	0
gene:AC195596.3_FG005	0	0	0	1	0	0	0	0	0	0	7	1	0	0	0	0	0	0	0	0	2	0	1
gene:AC195608.3_FG005	0	0	0	0	1	2	0	1	0	0	1	0	0	0	0	2	1	0	0	0	0	0	1
gene:AC195608.3_FG006	0	0	0	0	0	0	0	0	0	0	0	0	0	0	0	1	0	0	0	0	0	0	1
gene:AC195685.3_FG001	0	0	0	0	0	0	0	3	1	0	0	0	0	3	0	0	0	1	0	0	0	1	0
gene:AC195785.3_FG004	90	77	93	100	63	89	56	41	37	124	20	75	65	87	95	52	50	85	99	36	61	29	192
gene:AC195794.3_FG002	0	0	0	0	0	0	0	0	0	0	0	1	0	0	0	0	0	0	0	0	0	0	0
gene:AC195796.3_FG001	0	0	0	0	0	0	2	2	0	0	0	0	0	17	4	0	0	0	1	0	0	0	1
gene:AC195798.3_FG001	0	0	0	0	0	0	0	2	0	0	0	0	0	0	0	0	0	0	0	0	0	0	0
gene:AC195806.3_FG001	5	1	15	0	2	7	15	27	3	0	0	0	0	3	12	0	9	0	12	15	5	12	0
gene:AC195807.3_FG004	1	2	0	0	2	0	2	1	0	1	0	2	0	0	3	2	2	1	1	1	2	5	2
gene:AC195825.3_FG001	0	0	0	0	0	0	0	0	0	2	0	0	0	1	0	0	1	0	2	0	0	0	1
gene:AC195826.2_FG006	0	0	0	0	0	1	0	0	0	0	0	0	0	0	0	0	0	0	0	0	0	0	0
gene:AC195860.3_FG002	0	0	0	0	0	0	0	0	0	0	0	0	0	0	0	0	0	0	0	0	0	0	0
gene:AC195860.3_FG005	1	1	2	4	1	0	0	1	4	1	0	0	0	1	2	6	1	4	4	1	0	1	1
gene:AC195860.3_FG006	49	69	35	65	15	125	39	57	27	59	24	52	23	61	48	75	93	27	26	33	16	49	143
gene:AC195864.3_FG017	0	1	1	2	0	0	3	1	2	0	0	0	0	0	0	1	0	2	0	0	0	0	0
gene:AC195864.3_FG020	0	0	0	0	0	0	0	0	0	0	0	0	0	0	0	0	0	0	0	0	0	0	2
gene:AC195874.2_FG002	48	105	58	101	66	121	65	61	48	103	87	46	24	52	108	78	92	84	109	66	51	56	93
gene:AC195914.2_FG002	0	1	0	0	0	0	0	0	1	0	0	0	0	1	0	1	3	0	0	0	0	0	0
gene:AC195914.2_FG003	0	0	0	0	0	0	0	0	0	0	0	0	0	0	0	0	2	2	0	0	0	1	2
gene:AC195920.3_FG006	0	0	0	0	0	0	0	0	0	0	0	0	0	0	0	0	0	0	0	0	0	0	0
gene:AC195946.3_FG003	0	0	0	0	0	0	0	0	0	0	0	0	0	0	0	0	0	0	0	0	0	0	0
gene:AC195954.3_FG001	0	0	0	0	0	14	0	0	3	0	6	0	0	0	0	1	3	0	0	0	0	1	0
gene:AC195957.3_FG003	0	1	1	4	1	0	1	0	0	2	0	0	0	0	1	1	2	1	4	3	0	2	0
gene:AC195959.2_FG004	0	0	1	0	0	0	0	0	0	0	0	0	0	0	0	1	0	0	0	0	0	0	0
gene:AC195980.2_FG004	0	0	0	0	0	0	0	0	0	1	0	0	0	0	0	1	0	0	12	0	1	0	0
gene:AC195989.3_FG004	0	0	0	0	0	0	0	0	0	6	2	0	0	0	0	0	0	1	3	1	0	0	2
gene:AC195995.3_FG006	0	0	0	0	0	0	0	0	0	0	0	0	0	0	0	0	0	0	0	0	0	0	0
gene:AC195995.3_FG008	0	0	0	0	0	0	0	2	0	0	0	0	0	0	0	0	0	0	0	0	1	0	0
gene:AC195999.3_FG005	0	0	0	0	0	0	0	0	0	0	0	0	0	1	0	0	0	0	0	0	0	2	0
gene:AC196002.2_FG002	0	0	0	0	0	0	2	3	0	0	0	0	0	0	0	0	0	0	0	1	0	0	0
gene:AC196008.1_FG001	0	0	0	1	1	0	0	0	0	0	0	0	0	0	1	0	0	0	0	0	0	0	0
gene:AC196008.1_FG004	0	0	0	0	0	0	0	0	0	0	0	0	0	0	0	0	0	0	0	0	0	0	0
gene:AC196009.2_FG008	0	0	0	0	0	0	0	0	0	0	0	0	0	0	0	0	0	0	0	0	0	0	0
gene:AC196018.3_FG003	0	0	0	0	0	0	0	0	0	0	0	0	0	0	0	0	0	0	0	0	0	0	0
gene:AC196019.3_FG001	0	0	0	0	0	0	0	0	0	0	0	0	0	0	0	0	0	0	0	0	0	0	0
gene:AC196025.3_FG001	0	0	0	0	0	0	0	0	0	0	0	0	0	0	1	0	0	0	1	0	0	0	0
gene:AC196025.3_FG002	0	0	0	0	0	0	0	0	0	0	0	0	0	0	0	0	0	1	0	0	0	0	0
gene:AC196025.3_FG008	0	0	0	0	2	0	1	0	0	0	0	0	0	0	1	0	0	0	0	0	0	0	0
gene:AC196025.3_FG009	0	0	0	0	0	0	0	0	0	0	0	0	0	0	0	0	0	1	0	0	0	0	0
gene:AC196025.3_FG010	0	0	0	0	0	0	0	0	0	0	0	0	0	0	0	0	0	0	0	0	0	0	0
gene:AC196025.3_FG011	0	0	0	0	0	0	0	0	0	0	0	0	0	0	0	0	0	0	0	1	0	1	0
gene:AC196025.3_FG012	0	0	0	0	0	0	0	0	0	0	0	0	0	0	0	0	0	0	0	0	0	0	0
gene:AC196025.3_FG013	0	0	0	0	0	0	0	0	0	0	0	0	0	0	1	0	0	1	0	0	0	0	0
gene:AC196025.3_FG015	1	3	0	2	5	0	3	0	0	0	2	3	2	0	0	0	2	2	0	0	2	1	0
gene:AC196035.3_FG002	0	0	0	0	0	0	0	0	0	0	0	2	0	1	0	0	0	0	0	0	3	0	7
gene:AC196043.3_FG005	0	6	0	0	0	0	0	0	0	0	0	0	4	6	7	15	1	0	1	0	1	4	1
gene:AC196048.2_FG001	0	0	0	0	0	0	0	0	0	0	0	0	0	0	0	0	0	0	0	0	0	0	0
gene:AC196059.3_FG003	325	192	110	223	81	199	203	286	63	229	61	108	32	82	177	100	86	158	64	148	87	122	100
gene:AC196065.3_FG001	0	0	0	0	0	0	0	0	0	0	0	0	0	0	0	0	0	0	0	0	0	0	0
gene:AC196066.3_FG003	47	29	7	13	24	11	13	52	5	24	21	8	3	12	19	13	8	7	9	7	7	5	16
gene:AC196082.3_FG001	0	108	59	2	73	3	82	0	94	187	33	119	23	115	0	0	0	108	66	46	85	134	226
gene:AC196090.3_FG006	8	68	3	2	14	4	8	7	4	45	0	16	10	12	35	5	9	45	9	4	9	5	75
gene:AC196096.3_FG005	0	0	0	0	0	0	0	0	0	0	0	0	0	0	0	0	0	0	0	0	0	0	0
gene:AC196105.3_FG002	1	0	0	0	0	0	0	0	0	0	0	0	0	0	0	0	0	0	0	0	0	0	0
gene:AC196106.2_FG001	1	0	0	0	0	0	0	0	0	1	0	0	0	2	0	1	0	0	0	0	0	0	0
gene:AC196110.4_FG004	0	8	3	16	0	5	2	1	0	1	1	3	0	1	29	13	1	0	13	1	5	1	0
gene:AC196123.3_FG001	0	0	0	0	0	0	0	0	0	0	0	0	0	0	0	0	0	0	0	0	0	0	0
gene:AC196130.3_FG002	0	0	0	0	1	0	0	0	0	0	0	1	0	0	0	0	0	0	0	0	0	0	1
gene:AC196135.3_FG006	0	0	0	0	0	0	0	0	0	0	0	0	0	0	0	0	0	0	0	0	0	0	0
gene:AC196143.2_FG003	0	0	0	0	0	0	0	0	0	0	0	0	0	0	0	0	0	0	0	0	0	0	0
gene:AC196154.3_FG014	9	0	0	0	0	0	0	0	0	0	0	0	0	0	0	0	0	0	0	0	0	0	0
gene:AC196154.3_FG018	0	0	2	0	0	0	1	58	0	0	0	1	0	0	1	16	0	0	116	0	103	0	0
gene:AC196156.3_FG003	9	12	1	6	9	9	1	3	4	18	4	2	3	8	11	13	3	8	7	9	8	3	7
gene:AC196158.3_FG002	0	2	0	0	0	2	0	2	0	0	0	0	0	4	0	44	1	0	10	0	0	2	2
gene:AC196161.3_FG002	0	0	0	0	0	1	0	0	0	0	0	0	0	0	0	0	0	0	0	0	0	0	0
gene:AC196161.3_FG004	0	1	1	0	0	0	0	0	0	0	0	0	0	0	0	0	0	1	0	0	0	0	0
gene:AC196170.2_FG003	0	0	1	0	0	1	0	0	0	0	0	2	0	0	0	0	0	2	0	0	0	0	1
gene:AC196171.6_FG002	0	0	0	0	0	0	0	0	0	0	0	0	0	0	0	1	0	0	0	0	0	0	6
gene:AC196202.3_FG007	0	0	0	0	1	0	0	0	0	0	0	0	0	0	1	1	0	0	0	0	0	2	0
gene:AC196206.3_FG007	0	0	0	0	0	0	0	0	0	0	0	0	0	0	0	0	0	0	0	0	0	0	0
gene:AC196212.3_FG001	0	0	0	0	0	0	0	0	0	0	0	0	0	0	0	0	0	0	0	0	0	0	0
gene:AC196213.3_FG001	0	0	0	0	0	0	0	0	0	0	0	0	0	0	0	0	0	0	0	0	1	0	0
gene:AC196259.2_FG010	1	0	0	0	0	0	0	1	0	2	0	0	0	1	0	0	0	0	1	0	0	1	0
gene:AC196262.4_FG006	0	0	0	0	0	0	1	0	0	0	0	0	0	0	0	0	0	0	0	0	0	0	0
gene:AC196278.2_FG003	0	0	0	4	2	0	1	0	0	0	0	0	0	0	2	0	0	0	1	0	1	3	0
gene:AC196278.2_FG004	0	4	0	1	1	0	0	0	0	1	4	1	0	0	0	0	0	0	0	0	0	0	0
gene:AC196278.2_FG005	0	0	0	0	0	0	0	0	0	0	0	0	0	0	0	0	0	0	0	0	0	0	0
gene:AC196290.3_FG007	0	3	0	0	1	0	1	0	0	2	0	0	0	0	1	0	1	0	0	0	0	0	0
gene:AC196394.3_FG002	1	0	2	4	0	1	3	0	0	8	0	0	9	4	4	3	0	2	17	4	0	64	1
gene:AC196395.3_FG001	1	0	0	1	0	0	0	1	0	0	1	1	0	0	0	1	3	0	0	0	1	0	1
gene:AC196412.3_FG001	0	0	0	0	0	0	0	0	0	0	0	0	0	0	0	0	0	0	0	0	0	0	0
gene:AC196417.3_FG008	0	0	0	0	0	0	0	0	0	0	0	0	0	0	0	0	0	0	0	0	0	0	0
gene:AC196420.4_FG002	0	2	0	0	0	0	1	0	0	0	0	0	0	0	0	0	1	0	0	0	0	1	0
gene:AC196426.3_FG007	185	297	174	210	169	198	197	208	63	152	85	136	51	76	162	150	172	96	157	138	99	123	238
gene:AC196431.2_FG001	0	0	0	0	0	0	0	0	0	0	0	0	0	0	0	0	0	0	0	0	0	0	1
gene:AC196432.3_FG007	0	0	0	0	0	0	1	0	0	0	0	0	0	0	0	0	0	0	0	0	0	0	0
gene:AC196436.3_FG002	0	0	0	0	0	0	0	0	0	0	0	0	0	0	0	0	0	0	0	0	0	0	0
gene:AC196437.3_FG001	0	0	1	1	0	0	1	0	0	0	0	0	0	0	0	0	0	0	1	1	0	0	0
gene:AC196439.3_FG002	0	0	0	0	0	0	0	2	0	0	0	0	0	0	0	0	0	0	1	0	0	0	0
gene:AC196465.3_FG002	8	14	5	8	1	3	6	4	7	13	0	11	0	2	5	9	13	7	10	9	2	3	6
gene:AC196465.3_FG006	13	30	9	22	23	21	34	29	16	28	2	16	0	22	17	16	6	10	21	27	19	11	27
gene:AC196470.3_FG007	2	0	0	1	4	2	0	0	0	0	0	0	0	2	2	1	0	3	0	0	0	0	1
gene:AC196475.3_FG004	196	49	200	106	165	76	119	123	38	191	28	48	109	195	163	87	85	87	148	91	80	71	231
gene:AC196475.3_FG005	171	283	149	163	95	139	127	147	93	164	85	131	45	135	140	108	66	136	130	110	88	285	118
gene:AC196488.3_FG007	1	0	0	1	0	2	0	0	0	0	0	0	0	1	0	0	0	0	0	0	0	1	0
gene:AC196489.3_FG002	74	81	90	83	112	140	87	111	40	109	15	161	51	90	126	102	140	74	45	32	42	32	315
gene:AC196502.3_FG003	0	0	0	0	0	0	0	0	0	0	0	0	0	0	0	0	0	0	0	0	0	0	0
gene:AC196575.3_FG007	0	0	0	0	0	0	0	0	0	0	0	0	0	0	0	0	0	0	0	0	0	0	0
gene:AC196637.2_FG002	3	1	0	0	0	6	0	0	2	6	0	0	0	2	3	0	1	3	5	1	1	2	0
gene:AC196642.4_FG003	0	0	0	0	0	0	0	0	0	0	0	0	0	0	0	0	0	0	0	0	0	0	0
gene:AC196708.3_FG006	2	1	2	4	0	1	0	0	2	1	0	3	0	1	6	2	2	4	1	3	0	0	8
gene:AC196709.3_FG001	0	0	0	0	0	0	0	0	0	0	0	0	0	0	0	0	0	0	0	0	0	0	0
gene:AC196710.3_FG013	0	0	0	0	0	0	0	0	0	0	0	0	0	0	0	1	0	0	0	0	0	0	0
gene:AC196714.3_FG004	0	0	0	0	0	0	0	0	0	0	0	0	0	0	0	0	0	0	0	0	0	0	0
gene:AC196719.3_FG002	15	8	3	10	2	41	12	23	13	15	15	9	0	14	2	25	39	6	16	21	6	2	45
gene:AC196726.2_FG001	0	0	0	0	0	0	0	3	0	0	0	1	0	1	1	1	0	0	0	0	0	0	0
gene:AC196728.3_FG003	0	0	0	0	0	0	0	0	0	0	0	0	2	0	0	0	0	0	0	0	0	0	0
gene:AC196779.3_FG003	7	4	4	10	0	2	4	2	3	6	1	2	0	1	3	4	1	0	2	1	0	1	3
gene:AC196780.4_FG003	1	2	0	6	0	1	0	2	1	1	0	3	0	0	0	0	0	0	1	0	0	0	0
gene:AC196789.3_FG001	0	0	0	0	0	0	0	0	0	0	0	0	0	0	0	0	0	0	0	0	0	0	1
gene:AC196795.4_FG009	0	1	0	0	0	0	0	0	0	0	0	0	0	0	0	0	0	0	0	0	1	0	0
gene:AC196954.2_FG012	0	22	0	6	44	1	4	29	0	4	0	0	0	0	1	21	1	0	3	9	6	0	0
gene:AC196956.3_FG003	1	2	6	1	3	5	2	3	0	5	0	1	0	5	4	3	7	1	4	13	3	8	7
gene:AC196957.3_FG005	3	6	1	6	3	2	7	0	6	0	3	1	1	4	4	0	1	2	16	1	4	4	6
gene:AC196961.2_FG003	1	0	0	0	0	1	0	4	0	1	2	4	0	2	5	2	1	1	0	0	0	0	0
gene:AC196961.2_FG004	0	0	0	0	0	0	0	0	0	0	0	0	0	0	0	0	0	0	0	0	0	0	0
gene:AC196972.3_FG009	0	0	0	0	0	5	0	0	0	20	0	0	0	0	0	0	0	0	0	0	0	0	0
gene:AC196974.3_FG008	0	0	0	0	0	0	0	0	0	0	0	0	0	0	0	0	0	0	0	0	0	0	0
gene:AC196978.5_FG002	0	1	0	1	0	0	0	0	2	0	0	1	1	1	3	0	0	1	3	0	0	3	0
gene:AC196978.5_FG007	1	3	0	0	0	0	0	0	0	0	0	0	0	0	0	0	1	0	0	0	0	0	0
gene:AC196984.3_FG001	0	1	0	0	1	0	0	1	0	0	0	0	0	0	1	3	0	2	0	2	0	0	0
gene:AC197013.3_FG003	4	11	7	7	9	1	6	19	1	13	0	1	0	4	3	4	4	1	4	3	1	2	4
gene:AC197021.3_FG004	0	0	0	1	0	0	0	0	0	0	0	0	0	0	0	0	0	0	0	0	0	0	0
gene:AC197029.3_FG001	0	0	0	0	0	0	0	0	0	0	0	0	0	0	0	0	0	0	0	0	0	0	0
gene:AC197029.3_FG003	5	2	0	0	0	1	3	0	1	1	0	0	0	0	1	5	0	0	2	10	2	0	0
gene:AC197038.3_FG001	5	1	2	0	0	0	0	0	0	2	0	0	0	0	0	0	0	0	0	0	0	0	0
gene:AC197041.3_FG001	0	0	0	0	0	0	0	0	0	0	0	0	0	0	0	0	0	0	0	0	0	0	0
gene:AC197047.3_FG001	20	82	15	7	15	4	26	9	4	34	5	35	6	6	9	13	20	8	46	4	1	11	48
gene:AC197054.3_FG002	0	0	0	0	0	0	0	0	0	0	0	0	0	0	0	0	0	0	0	0	0	0	3
gene:AC197055.3_FG003	0	0	0	0	0	0	0	0	0	0	0	0	0	0	0	0	0	0	0	0	0	0	0
gene:AC197056.3_FG002	1	2	0	0	1	1	0	2	1	9	0	1	0	3	3	0	2	1	2	1	1	0	1
gene:AC197056.3_FG005	22	24	21	21	11	16	20	25	15	20	16	10	13	15	21	20	16	21	18	7	6	22	24
gene:AC197082.3_FG004	0	0	0	0	0	0	0	0	0	0	0	0	0	0	0	0	0	0	0	0	0	0	0
gene:AC197082.3_FG005	0	0	0	0	0	0	0	0	0	0	0	0	0	0	0	0	0	0	0	0	0	0	0
gene:AC197109.3_FG004	0	0	0	0	0	0	0	0	0	0	0	0	0	0	0	0	0	0	0	0	0	0	0
gene:AC197118.3_FG005	114	196	97	146	109	138	99	96	55	170	78	86	82	88	154	116	152	102	147	151	96	160	142
gene:AC197122.3_FG003	17	28	22	9	15	8	14	25	3	25	5	2	5	9	11	9	13	2	11	10	2	5	11
gene:AC197124.3_FG002	0	0	0	0	0	0	0	0	0	0	0	0	0	0	0	0	0	0	0	0	0	0	0
gene:AC197124.3_FG004	0	0	0	4	0	0	0	1	0	2	0	2	0	0	0	0	2	0	0	0	0	0	1
gene:AC197140.2_FG001	0	0	0	0	0	0	0	0	0	0	0	0	0	0	0	0	0	0	0	0	0	0	0
gene:AC197143.3_FG007	5	10	1	1	4	4	3	1	1	9	5	5	1	1	4	3	4	1	2	1	1	2	2
gene:AC197143.3_FG010	0	0	0	0	0	0	0	0	0	0	0	0	0	0	0	0	0	0	0	0	0	0	0
gene:AC197145.4_FG001	0	1	0	0	0	0	0	0	0	0	0	0	0	0	0	0	0	0	0	0	0	0	0
gene:AC197146.3_FG001	0	0	0	0	0	0	0	1	0	0	0	2	0	0	0	0	0	0	0	0	1	0	0
gene:AC197146.3_FG002	2	3	1	0	3	3	1	6	0	1	0	0	4	1	1	1	0	3	0	0	2	11	1
gene:AC197150.3_FG003	2303	2100	1516	2262	1328	1314	897	1632	1513	2292	1223	1245	846	1412	1268	2383	1523	1189	1879	989	1402	1731	2218
gene:AC197164.4_FG002	0	0	0	0	0	0	0	0	0	0	0	0	0	0	0	0	0	0	0	1	0	0	0
gene:AC197230.3_FG001	0	1	0	0	2	0	0	0	1	0	0	0	0	0	0	0	0	0	0	0	0	0	0
gene:AC197242.3_FG001	0	0	0	0	0	0	0	0	0	0	0	0	0	0	0	0	0	0	0	0	0	0	0
gene:AC197246.3_FG001	1	84	50	1	32	8	3	3	4	1	0	2	10	8	5	16	0	9	4	2	0	1	7
gene:AC197246.3_FG003	10	28	16	21	12	16	6	11	3	18	4	11	6	12	18	37	6	18	12	11	3	22	22
gene:AC197265.3_FG005	0	0	0	0	0	0	0	1	0	1	0	0	0	0	0	0	0	0	0	0	0	0	0
gene:AC197267.3_FG001	0	0	0	1	0	0	0	0	0	0	0	0	0	0	2	8	0	0	2	3	0	0	0
gene:AC197274.4_FG010	1	6	1	1	0	0	0	0	0	0	0	0	0	4	0	0	0	0	0	0	1	0	1
gene:AC197340.3_FG003	10	0	0	2	4	1	0	2	3	2	0	1	2	3	4	0	10	1	3	2	1	1	7
gene:AC197340.3_FG004	0	0	0	0	0	0	1	0	0	0	0	2	0	0	0	0	0	0	1	0	0	0	0
gene:AC197347.3_FG003	1	0	0	0	0	0	0	0	0	0	0	0	0	0	0	0	0	0	0	0	0	0	0
gene:AC197355.3_FG001	0	0	0	0	0	0	0	0	0	0	0	0	0	0	2	0	0	0	1	0	0	5	2
gene:AC197373.4_FG005	0	0	0	0	0	0	0	0	0	0	0	0	0	0	0	0	0	0	0	0	0	0	0
gene:AC197376.3_FG001	0	0	0	0	0	0	0	0	0	0	0	0	0	0	0	0	0	0	0	0	0	0	0
gene:AC197377.3_FG001	0	2	1	1	0	1	1	3	0	0	2	0	0	0	0	3	0	0	1	0	0	1	1
gene:AC197377.3_FG004	0	0	0	0	0	0	0	0	0	0	0	0	0	0	0	0	1	0	0	0	0	0	0
gene:AC197387.3_FG004	24	10	39	18	8	0	13	25	1	26	13	4	5	27	18	25	15	21	28	2	9	7	33
gene:AC197427.3_FG003	0	0	0	0	0	0	0	0	0	0	1	0	0	0	0	0	0	0	0	0	0	0	0
gene:AC197432.4_FG001	1	0	0	0	0	0	0	1	0	0	0	0	0	0	0	0	0	0	1	1	0	0	0
gene:AC197477.3_FG002	0	0	0	0	0	0	0	0	0	0	0	0	0	0	0	0	1	0	0	0	0	0	0
gene:AC197526.3_FG003	0	0	0	0	0	0	0	0	0	0	0	0	0	0	0	0	0	0	0	0	0	0	0
gene:AC197541.3_FG009	1	0	8	1	0	0	0	0	4	1	2	0	4	4	3	4	1	1	1	0	0	0	0
gene:AC197544.3_FG002	1	0	0	0	0	0	0	1	1	0	0	0	0	0	0	0	0	0	2	0	0	0	0
gene:AC197545.3_FG002	12	20	11	8	14	6	18	32	6	22	0	10	2	12	8	5	20	9	13	4	1	7	48
gene:AC197555.3_FG008	34	27	34	31	0	0	6	44	9	12	7	14	3	0	37	16	22	5	12	17	26	6	17
gene:AC197575.3_FG008	0	1	0	1	1	0	0	0	1	0	0	0	0	0	2	0	0	13	2	1	1	0	0
gene:AC197577.2_FG002	0	0	0	0	0	0	0	0	0	0	0	0	3	0	1	0	1	0	2	0	0	0	0
gene:AC197578.4_FG001	11	21	9	12	8	13	10	9	7	10	5	10	3	14	25	2	9	12	15	12	4	11	12
gene:AC197583.2_FG003	0	0	0	0	0	0	0	0	0	0	0	0	0	1	0	0	0	0	0	0	0	0	0
gene:AC197595.3_FG001	0	0	0	0	0	0	0	0	0	0	0	0	0	0	0	0	0	0	0	0	0	0	0
gene:AC197672.3_FG002	122	152	86	54	89	91	118	129	34	135	34	138	39	68	68	92	104	60	72	79	33	94	129
gene:AC197697.3_FG001	0	0	0	0	0	0	0	0	0	0	0	0	0	0	0	0	0	0	0	0	0	0	0
gene:AC197699.3_FG002	3	5	8	5	0	0	0	0	0	1	0	1	1	8	13	7	13	9	5	2	4	7	11
gene:AC197699.3_FG003	49	44	25	59	29	47	26	27	24	31	12	20	12	23	23	40	44	12	32	28	13	24	29
gene:AC197699.3_FG005	0	0	0	0	0	0	0	0	0	0	0	0	0	0	0	0	0	0	0	0	0	0	0
gene:AC197699.3_FG006	0	3	0	1	0	0	0	0	0	0	0	0	0	0	0	2	0	0	0	0	0	0	0
gene:AC197699.3_FG008	0	7	0	0	0	0	2	0	0	3	0	0	0	0	0	2	2	4	0	1	0	0	7
gene:AC197699.3_FG009	0	0	0	0	0	0	0	0	0	0	0	0	0	0	0	0	0	0	0	0	0	0	0
gene:AC197699.3_FG010	0	0	0	0	0	0	0	0	0	0	0	0	0	0	0	0	0	0	0	1	0	0	0
gene:AC197705.4_FG001	0	3	0	0	1	0	1	1	0	0	0	0	0	0	0	0	0	0	0	0	0	0	0
gene:AC197705.4_FG003	0	3	0	3	0	0	1	0	0	0	0	1	0	1	1	4	0	0	2	0	0	0	0
gene:AC197705.4_FG004	0	1	0	1	0	2	0	1	0	0	0	0	0	4	0	2	2	0	2	3	0	1	0
gene:AC197705.4_FG006	66	87	54	65	40	43	56	60	22	71	50	57	22	50	64	74	59	40	53	37	32	43	83
gene:AC197705.4_FG007	53	92	53	70	36	40	30	54	30	50	15	66	39	24	68	33	59	31	39	31	23	49	80
gene:AC197705.4_FG008	1	14	0	1	0	0	0	0	0	0	0	0	0	2	0	3	0	2	0	1	0	0	4
gene:AC197705.4_FG011	412	413	593	607	617	748	382	936	622	538	314	470	849	1263	3638	1332	1794	1655	2050	2221	500	1853	1191
gene:AC197714.3_FG004	1	0	1	0	1	0	1	0	0	2	0	0	4	0	0	0	1	0	0	0	0	1	0
gene:AC197717.3_FG002	31	60	12	35	18	7	13	13	5	29	22	11	8	28	25	35	36	32	30	15	26	18	46
gene:AC197718.3_FG002	0	0	0	0	0	0	0	0	0	0	0	0	0	0	0	0	0	0	0	0	0	0	0
gene:AC197738.3_FG007	0	0	0	0	0	0	0	0	0	0	0	0	0	0	1	0	0	1	0	0	0	0	0
gene:AC197757.3_FG002	0	0	0	0	0	0	0	0	0	0	0	0	0	0	0	0	0	0	0	0	0	0	0
gene:AC197757.3_FG003	0	0	0	0	0	0	0	0	0	0	0	0	0	0	0	0	0	0	0	0	0	0	0
gene:AC197758.3_FG004	0	0	0	0	1	0	0	1	0	0	0	0	0	0	1	0	1	1	1	0	2	1	2
gene:AC197764.4_FG003	1	1	7	0	0	0	0	1	0	1	0	2	0	1	0	0	1	2	7	0	0	0	0
gene:AC197770.3_FG002	0	0	0	0	0	0	0	0	0	0	3	0	0	0	0	0	0	1	0	0	0	0	0
gene:AC197771.3_FG001	0	1	0	0	0	0	1	0	0	0	0	0	0	0	0	0	0	0	0	0	0	0	0
gene:AC197783.3_FG005	0	0	0	0	0	0	0	0	0	0	0	0	0	0	1	0	0	0	0	0	0	0	0
gene:AC197835.3_FG001	0	0	0	0	0	0	0	0	0	0	0	0	0	0	0	0	0	0	0	0	0	1	1
gene:AC197837.3_FG003	0	0	0	0	0	0	0	0	0	0	0	0	0	0	0	0	0	0	0	0	0	0	0
gene:AC197901.3_FG003	0	0	0	0	0	0	0	0	0	0	0	0	0	0	0	0	0	0	0	0	0	0	0
gene:AC197903.4_FG001	0	0	0	0	0	0	0	0	0	0	0	0	0	0	0	0	0	0	0	0	0	0	0
gene:AC197909.3_FG002	0	0	0	0	2	0	0	0	0	0	0	1	0	0	0	0	3	0	0	0	0	0	0
gene:AC198019.2_FG004	37	136	22	27	11	42	6	27	1	32	120	41	0	1	51	129	41	2	2	7	3	113	365
gene:AC198025.3_FG001	8	3	0	11	1	3	2	1	0	1	12	2	0	0	2	5	7	0	2	2	0	1	4
gene:AC198081.2_FG001	0	0	0	0	0	0	0	0	0	0	0	0	0	0	0	0	0	0	0	0	0	0	0
gene:AC198081.2_FG005	0	0	0	0	0	0	0	0	0	0	0	0	0	0	0	0	0	0	0	0	0	0	0
gene:AC198122.3_FG002	0	0	0	0	0	0	0	0	0	0	0	0	0	0	0	1	0	0	0	0	0	0	0
gene:AC198169.4_FG004	246	339	301	249	271	265	310	509	84	276	125	122	96	141	183	161	142	165	228	225	92	84	180
gene:AC198174.4_FG001	0	1	1	1	0	0	1	0	0	0	1	0	0	0	0	0	1	0	1	0	1	0	2
gene:AC198179.4_FG001	0	0	0	0	0	0	0	0	0	0	0	0	0	0	0	0	0	0	0	0	0	0	0
gene:AC198179.4_FG002	0	0	0	0	0	0	0	0	0	0	0	0	0	0	0	0	0	0	0	0	0	0	0
gene:AC198206.5_FG001	2	10	12	20	0	2	2	0	0	5	0	38	0	8	4	4	10	4	7	3	0	2	111
gene:AC198208.3_FG002	0	0	0	0	0	0	0	0	0	0	0	0	0	0	0	0	0	0	0	0	0	0	0
gene:AC198223.3_FG001	0	0	0	1	0	0	1	0	0	0	0	0	0	0	0	0	0	0	0	0	0	0	0
gene:AC198229.4_FG002	0	0	0	0	0	0	0	0	0	0	0	0	0	0	0	0	0	0	0	0	0	0	0
gene:AC198230.4_FG003	0	0	0	0	0	0	0	0	0	0	0	0	0	0	0	0	0	0	0	0	0	0	0
gene:AC198291.3_FG001	0	0	0	0	0	0	0	2	0	0	0	0	0	1	1	0	0	0	0	0	1	0	0
gene:AC198324.3_FG003	0	0	0	0	0	0	2	0	0	0	0	0	0	0	0	0	0	0	0	1	0	0	0
gene:AC198352.4_FG005	0	0	0	0	0	0	0	0	0	0	0	0	0	0	0	0	0	0	0	0	0	0	0
gene:AC198353.5_FG001	926	793	138	374	161	516	309	484	349	527	157	218	91	208	119	309	187	296	202	198	207	109	150
gene:AC198353.5_FG004	220	166	225	255	122	159	227	221	129	287	173	127	96	75	147	139	184	153	273	107	173	159	208
gene:AC198357.3_FG002	0	0	0	0	0	0	0	0	0	0	0	0	0	0	0	0	0	0	0	0	0	0	0
gene:AC198361.3_FG004	329	360	216	233	183	187	191	295	88	279	96	150	114	273	360	273	154	194	301	271	141	225	333
gene:AC198366.3_FG004	1	0	1	2	0	0	0	0	1	0	0	2	0	0	2	1	0	1	3	1	0	0	2
gene:AC198371.3_FG003	0	0	0	0	0	0	0	0	0	0	0	0	0	0	0	0	0	0	0	0	0	0	0
gene:AC198371.3_FG011	0	1	0	0	0	0	0	0	0	0	0	0	0	1	0	0	0	0	0	0	0	0	0
gene:AC198379.3_FG006	0	0	0	0	0	0	0	1	0	0	3	0	0	0	0	0	0	0	3	0	1	0	0
gene:AC198380.3_FG001	0	0	0	1	0	0	0	1	0	0	0	0	0	0	0	0	2	0	0	0	0	0	0
gene:AC198382.3_FG001	1	1	0	1	0	3	1	2	1	4	3	1	3	1	0	6	2	0	9	1	1	13	1
gene:AC198386.3_FG001	0	0	0	0	0	0	0	0	2	0	0	0	0	0	0	0	0	0	0	0	0	0	0
gene:AC198393.3_FG001	0	0	0	0	0	0	0	0	0	0	0	0	0	0	1	0	1	0	0	0	2	1	1
gene:AC198398.3_FG003	0	0	0	0	0	0	0	2	0	0	0	0	0	0	0	0	0	0	0	0	0	0	0
gene:AC198403.3_FG001	0	0	0	1	0	0	0	0	0	0	0	0	0	0	0	0	0	1	0	0	0	0	0
gene:AC198414.2_FG001	0	0	0	0	0	0	0	0	1	0	0	0	0	0	0	0	0	0	0	0	0	0	0
gene:AC198418.3_FG005	2019	1516	726	1464	1210	1284	1095	1559	926	2199	627	1635	807	1319	1209	1995	975	1685	1264	1072	1037	1585	1815
gene:AC198421.3_FG003	0	0	0	0	0	0	0	0	0	0	0	0	0	0	0	0	0	0	0	0	0	0	0
gene:AC198479.3_FG007	0	0	0	1	0	0	0	0	0	0	0	0	0	0	0	0	0	0	0	0	0	0	0
gene:AC198481.3_FG004	295	537	296	319	237	164	268	261	219	311	63	238	73	201	253	264	236	187	233	170	133	168	345
gene:AC198490.3_FG003	1	2	2	2	4	3	3	3	0	3	0	2	0	0	0	1	3	1	1	0	3	0	3
gene:AC198494.3_FG002	1	1	0	0	0	0	0	1	0	2	0	1	0	0	0	0	0	0	1	0	0	0	5
gene:AC198506.3_FG001	0	0	0	0	0	0	2	0	0	0	0	0	0	0	0	0	0	0	0	0	0	0	0
gene:AC198509.3_FG004	0	0	0	0	0	0	1	0	1	0	0	0	0	0	0	0	0	0	0	0	0	0	0
gene:AC198509.3_FG005	0	0	0	0	0	0	0	0	1	1	0	0	0	0	0	0	0	1	0	0	0	0	0
gene:AC198510.5_FG002	0	0	0	0	0	0	0	0	0	0	0	0	0	0	0	0	0	2	0	0	0	0	0
gene:AC198515.3_FG011	0	1	0	0	1	0	0	0	0	0	0	0	0	0	0	0	0	0	0	0	0	0	0
gene:AC198518.3_FG002	0	1	1	0	0	1	0	2	0	0	0	0	0	0	0	0	0	0	0	0	0	1	0
gene:AC198518.3_FG003	93	145	85	127	65	90	74	77	71	85	29	90	58	67	102	54	88	81	83	84	58	92	132
gene:AC198518.3_FG005	0	0	0	0	0	0	0	0	0	0	0	0	0	0	0	0	0	0	0	0	0	0	0
gene:AC198597.4_FG001	0	0	0	0	0	0	0	0	0	0	0	0	0	0	0	0	0	0	0	0	0	0	1
gene:AC198605.3_FG005	0	0	0	0	0	0	0	0	0	0	0	0	0	0	0	0	0	0	0	0	0	0	0
gene:AC198691.3_FG005	0	0	0	0	0	0	0	0	0	0	0	0	0	0	0	0	0	0	0	0	0	0	0
gene:AC198699.3_FG004	1	0	0	247	0	0	7	16	4	2	0	6	0	1	18	28	1	6	29	2	1	1	12
gene:AC198700.2_FG004	2	0	0	1	0	0	0	0	0	0	0	0	0	0	0	0	0	0	1	0	2	0	0
gene:AC198721.3_FG002	1	0	0	1	0	0	0	0	0	0	0	0	0	0	0	0	0	1	1	0	0	0	0
gene:AC198723.4_FG002	0	1	0	0	0	0	0	0	0	0	0	0	0	0	0	0	0	0	0	0	0	0	0
gene:AC198723.4_FG003	0	0	0	0	0	0	0	0	0	0	0	0	0	0	0	0	0	0	0	0	0	0	0
gene:AC198725.4_FG004	5	20	2	18	9	7	3	4	1	4	0	5	2	3	5	5	5	1	2	0	0	0	1
gene:AC198725.4_FG007	20	41	13	21	12	9	13	14	7	31	6	10	6	6	8	8	18	7	17	17	6	10	27
gene:AC198725.4_FG009	4	13	3	5	2	5	5	6	4	8	3	1	1	2	3	0	1	2	4	3	2	0	2
gene:AC198743.3_FG008	1	0	0	0	0	0	3	0	0	0	0	0	0	0	0	0	0	1	1	0	1	0	0
gene:AC198744.3_FG004	0	0	0	0	6	0	1	3	0	0	0	0	0	0	0	0	0	0	0	0	0	0	0
gene:AC198752.4_FG004	0	0	0	0	0	0	0	0	0	0	0	0	0	0	0	0	0	1	0	0	0	0	0
gene:AC198766.3_FG005	0	0	0	0	0	0	0	0	0	0	0	0	0	0	0	0	0	0	0	0	0	0	0
gene:AC198773.3_FG003	0	0	0	0	0	0	0	0	0	0	0	0	0	0	0	0	0	0	0	0	0	0	0
gene:AC198781.3_FG002	0	0	0	0	0	0	0	0	0	0	0	0	0	0	0	0	0	0	0	0	0	0	0
gene:AC198787.3_FG001	0	0	0	0	0	0	0	0	0	0	0	0	0	0	0	0	0	0	0	0	0	0	0
gene:AC198787.3_FG004	0	0	0	0	0	0	0	1	0	0	0	0	0	0	0	0	0	0	0	0	0	0	0
gene:AC198787.3_FG009	0	0	0	0	0	0	0	0	0	0	0	0	0	0	0	0	0	0	0	0	0	0	0
gene:AC198871.3_FG002	1	1	0	0	0	0	0	1	0	0	0	0	0	0	0	0	0	0	1	0	0	0	1
gene:AC198901.4_FG004	0	1	0	0	0	0	0	0	0	0	0	0	0	0	0	0	0	0	0	0	0	2	1
gene:AC198923.4_FG002	3	0	2	2	0	0	1	0	0	1	0	2	4	0	0	1	0	0	0	0	0	0	1
gene:AC198937.4_FG003	2	2	3	4	2	2	2	0	2	2	3	1	9	0	0	4	2	2	4	3	8	3	4
gene:AC198937.4_FG005	0	0	0	0	0	0	0	0	0	0	0	0	0	0	0	0	0	0	0	0	0	1	0
gene:AC198940.4_FG008	0	0	0	0	0	0	1	1	0	0	0	0	0	0	30	0	0	0	1	1	0	1	0
gene:AC198979.4_FG009	0	0	0	2	2	0	0	0	0	2	0	0	1	0	0	1	2	0	0	1	2	0	3
gene:AC198981.4_FG001	0	0	0	0	0	0	0	0	0	0	0	0	0	0	0	0	0	0	0	0	0	0	0
gene:AC198982.3_FG006	57	24	29	13	38	15	33	70	11	48	23	19	18	25	27	30	46	25	34	23	15	27	24
gene:AC198993.3_FG004	0	0	0	0	0	0	0	0	0	0	0	0	0	0	0	0	0	0	0	0	0	1	0
gene:AC198995.3_FG003	0	0	0	0	0	0	0	0	0	0	0	0	0	0	0	0	0	0	0	0	0	0	0
gene:AC199001.3_FG005	22	34	13	18	20	6	18	21	7	27	4	7	2	6	16	8	6	8	18	7	7	5	14
gene:AC199005.2_FG003	0	0	0	0	0	0	0	0	0	0	0	0	0	0	0	0	0	0	0	0	0	0	0
gene:AC199039.3_FG003	1	3	0	0	0	1	0	1	3	0	5	2	0	0	0	2	1	0	5	6	3	1	2
gene:AC199043.2_FG002	0	0	0	0	0	0	0	0	0	0	0	0	0	0	0	0	0	0	0	0	0	0	0
gene:AC199054.3_FG003	0	0	2	1	2	2	0	0	0	3	0	0	0	0	1	0	12	0	0	1	0	1	0
gene:AC199054.3_FG007	0	0	0	0	0	0	0	0	0	0	0	0	0	0	0	0	0	0	0	0	0	0	0
gene:AC199058.2_FG001	1	4	1	1	0	0	1	0	2	7	0	2	0	0	1	0	0	1	1	1	0	0	1
gene:AC199067.2_FG004	0	11	3	12	2	6	4	12	6	17	8	10	0	1	3	5	0	6	12	8	7	3	2
gene:AC199068.2_FG017	0	0	0	2	0	0	1	2	0	1	0	0	0	1	2	0	0	0	0	0	1	0	0
gene:AC199175.2_FG003	0	0	0	0	0	0	0	0	0	0	0	0	0	0	0	0	0	0	0	0	0	0	0
gene:AC199175.2_FG006	0	0	0	0	0	0	0	0	1	0	0	0	0	0	0	0	0	0	0	0	0	0	0
gene:AC199182.3_FG003	0	0	0	0	0	0	0	0	0	0	0	0	0	0	0	1	0	0	0	0	0	0	0
gene:AC199183.3_FG001	0	0	0	0	0	0	0	0	0	0	0	0	0	0	0	0	0	0	0	0	2	0	0
gene:AC199194.3_FG002	0	0	0	0	0	1	0	1	1	0	0	0	0	0	0	0	0	0	1	0	0	0	1
gene:AC199198.3_FG002	0	0	0	0	0	0	0	2	0	0	0	0	0	0	1	1	0	0	0	0	0	0	0
gene:AC199198.3_FG003	0	0	0	0	0	0	0	0	0	0	0	0	0	0	0	0	0	0	0	0	0	0	0
gene:AC199204.3_FG002	0	0	0	0	0	0	0	0	0	0	0	0	0	0	0	0	0	0	0	0	0	0	0
gene:AC199217.3_FG004	0	0	0	0	0	0	0	0	0	0	0	0	0	0	0	0	0	0	0	0	0	0	0
gene:AC199315.4_FG001	18	39	44	62	17	33	27	9	23	19	4	29	2	32	50	39	30	15	69	58	12	29	25
gene:AC199315.4_FG002	0	0	0	0	0	0	0	0	0	0	0	0	1	0	0	0	0	0	0	0	0	0	0
gene:AC199325.3_FG001	0	0	0	0	0	0	0	0	0	0	0	0	0	0	0	0	0	0	0	0	0	1	0
gene:AC199325.3_FG005	0	0	0	0	0	0	0	0	0	0	0	0	0	0	0	0	0	0	0	0	0	0	0
gene:AC199335.3_FG002	0	0	0	0	0	0	0	0	0	0	0	0	0	0	0	0	0	0	0	0	0	0	0
gene:AC199343.3_FG013	0	0	0	0	1	0	2	0	0	0	0	0	0	0	0	0	0	0	0	0	0	0	0
gene:AC199355.3_FG004	0	0	0	0	0	0	0	1	1	0	0	0	0	0	0	0	0	0	0	0	0	0	0
gene:AC199363.4_FG003	14	17	14	8	11	10	21	21	12	7	14	17	5	8	6	9	17	18	6	17	8	11	24
gene:AC199370.4_FG006	0	0	0	0	0	0	0	1	0	0	0	0	2	0	0	0	0	0	0	0	0	17	3
gene:AC199379.4_FG001	0	0	0	0	0	0	0	0	0	0	0	0	0	0	0	0	0	0	0	0	0	0	0
gene:AC199379.4_FG008	0	0	1	0	0	1	0	0	0	0	0	0	0	1	0	0	0	1	0	0	0	0	3
gene:AC199382.3_FG005	2	2	2	0	6	0	1	0	0	0	0	3	0	1	9	6	4	2	7	2	1	3	4
gene:AC199384.3_FG002	0	0	2	1	0	0	1	2	0	1	0	1	0	0	0	0	0	2	1	1	0	0	0
gene:AC199421.3_FG001	0	0	0	0	0	0	0	0	0	0	0	0	0	0	0	0	0	0	0	0	0	0	0
gene:AC199439.4_FG005	0	2	6	5	2	1	5	96	1	2	0	1	3	3	1	3	1	3	3	3	2	4	4
gene:AC199479.4_FG004	0	0	0	0	0	0	0	0	0	0	0	0	0	0	0	0	1	0	0	0	0	0	0
gene:AC199481.3_FG001	0	0	0	0	0	0	0	0	0	0	0	0	0	0	0	1	0	0	0	0	0	0	0
gene:AC199487.4_FG002	0	0	0	0	0	0	0	0	0	0	0	0	0	0	0	0	0	0	0	0	0	0	0
gene:AC199487.4_FG003	0	2	0	0	0	0	0	0	0	0	0	0	0	1	0	0	0	0	0	0	0	0	1
gene:AC199488.4_FG003	0	0	0	0	0	0	0	0	0	0	0	0	0	0	0	0	0	0	0	0	0	0	0
gene:AC199488.4_FG004	0	0	0	0	0	1	0	0	0	0	0	0	0	0	0	0	0	0	0	0	0	0	0
gene:AC199492.3_FG001	1	0	1	0	0	0	0	0	0	0	0	0	0	0	0	0	1	0	0	0	0	0	0
gene:AC199517.4_FG001	0	0	0	0	0	0	0	0	0	0	0	0	0	0	0	0	0	0	0	0	0	0	0
gene:AC199517.4_FG006	0	0	0	0	0	0	0	0	0	0	0	0	0	0	0	0	0	0	0	0	0	0	0
gene:AC199524.3_FG002	0	0	0	0	0	0	0	0	0	0	0	0	0	0	0	0	0	0	0	0	0	0	0
gene:AC199526.5_FG001	0	0	0	0	0	0	0	0	0	0	0	0	0	0	0	0	0	0	0	0	0	0	0
gene:AC199526.5_FG002	44	52	72	65	32	39	45	78	47	76	18	19	75	159	146	83	90	90	95	102	122	51	239
gene:AC199526.5_FG003	409	279	201	266	278	178	210	275	160	368	72	201	142	237	219	232	171	256	239	167	130	175	275
gene:AC199541.4_FG001	0	4	0	0	0	7	2	0	0	16	0	0	4	2	7	2	5	8	0	0	0	0	0
gene:AC199541.4_FG002	0	1	0	0	0	0	0	0	0	0	0	0	0	2	0	3	0	0	0	0	0	0	0
gene:AC199541.4_FG004	2	0	0	0	0	6	0	0	0	1	0	0	0	1	1	3	2	1	0	0	0	1	0
gene:AC199541.4_FG007	22	27	12	0	2	15	31	24	4	52	1	4	0	15	6	24	18	20	4	6	10	10	11
gene:AC199543.4_FG004	0	0	1	0	0	0	0	0	0	0	0	0	0	0	0	0	0	0	0	0	0	0	0
gene:AC199554.2_FG003	1	0	1	0	1	0	0	0	1	0	0	0	0	0	0	0	0	0	0	0	0	0	0
gene:AC199571.3_FG001	0	0	0	13	2	1	4	0	3	0	0	0	0	3	3	6	1	0	4	4	3	12	8
gene:AC199571.3_FG003	0	0	0	2	0	0	0	1	0	2	0	0	0	1	2	0	1	1	9	1	0	0	2
gene:AC199571.3_FG004	0	0	2	17	1	1	2	0	0	0	0	3	0	4	0	0	0	0	15	3	0	0	4
gene:AC199572.3_FG005	0	0	0	0	0	0	0	0	0	0	0	0	0	0	0	0	0	0	0	0	0	0	1
gene:AC199577.4_FG004	0	0	1	0	0	0	0	0	0	0	0	0	0	1	0	0	0	0	0	0	0	0	0
gene:AC199624.4_FG007	1	1	0	0	0	0	0	0	0	1	0	1	0	1	0	0	0	0	0	0	0	0	1
gene:AC199632.4_FG007	0	0	0	0	0	0	0	0	0	0	0	0	0	0	0	1	0	0	0	0	0	0	0
gene:AC199638.4_FG001	0	0	0	0	0	0	0	0	0	0	0	1	0	0	0	0	0	0	0	0	0	0	0
gene:AC199701.4_FG001	0	0	0	0	0	0	3	2	1	0	0	0	4	0	0	0	1	0	0	1	0	0	0
gene:AC199703.3_FG003	0	11	0	0	2	0	0	12	0	0	0	0	0	0	0	0	5	0	0	0	0	0	9
gene:AC199705.3_FG006	0	0	0	0	0	0	0	0	0	0	0	0	0	0	0	0	0	0	0	0	0	0	0
gene:AC199705.3_FG008	289	155	144	279	173	132	145	171	120	238	107	207	95	259	172	389	164	301	278	263	180	267	129
gene:AC199728.4_FG006	0	0	0	0	0	0	0	0	0	0	0	0	0	0	1	0	0	1	0	0	0	0	0
gene:AC199765.4_FG008	9	21	7	5	16	25	19	17	2	32	5	13	10	11	33	11	26	21	14	8	32	12	84
gene:AC199768.4_FG008	0	0	0	0	0	0	0	0	0	0	0	0	0	1	1	0	0	0	1	0	0	0	0
gene:AC199771.4_FG001	0	0	0	0	0	0	0	0	0	0	0	0	0	0	0	0	0	0	0	0	0	0	0
gene:AC199777.3_FG001	0	0	0	0	0	0	0	0	0	0	0	0	0	0	0	0	0	0	0	0	0	0	0
gene:AC199779.3_FG006	2	8	6	6	4	3	0	0	11	0	1	6	0	2	5	0	6	1	3	3	5	4	8
gene:AC199782.5_FG001	56	60	52	65	50	44	41	43	27	42	29	44	27	62	78	51	55	42	87	78	52	123	83
gene:AC199782.5_FG002	49	168	63	63	43	88	67	49	28	76	23	65	30	24	47	38	29	70	51	73	15	74	74
gene:AC199782.5_FG003	3	30	12	5	2	5	2	4	0	1	0	2	0	1	3	2	0	3	7	0	0	0	5
gene:AC199790.4_FG013	0	0	0	0	0	0	0	0	0	0	0	0	0	0	0	0	0	0	0	0	0	0	0
gene:AC199801.4_FG005	0	0	0	0	0	0	0	0	0	0	0	0	0	0	0	0	0	0	0	0	0	0	0
gene:AC199810.3_FG003	0	0	0	0	0	0	0	0	0	0	0	0	0	0	0	0	0	0	0	0	0	0	0
gene:AC199820.4_FG006	0	0	0	0	0	0	0	0	0	0	0	0	0	0	0	0	0	0	0	0	0	0	0
gene:AC199826.4_FG003	0	1	0	0	0	0	0	0	0	1	0	1	7	0	0	0	0	1	0	0	0	3	2
gene:AC199843.4_FG007	0	0	0	1	0	0	0	0	2	0	0	0	0	1	1	0	0	0	0	0	0	0	1
gene:AC199857.4_FG004	0	0	0	0	0	0	0	0	0	0	0	0	0	0	0	0	0	0	0	0	0	1	0
gene:AC199873.4_FG002	0	0	1	0	1	1	0	0	0	0	0	0	0	0	0	1	0	0	0	0	0	0	0
gene:AC199875.3_FG002	0	0	0	0	0	0	0	0	0	0	0	0	0	0	0	0	0	0	0	0	0	0	0
gene:AC199893.4_FG002	0	1	2	1	0	0	1	2	0	1	0	0	0	0	2	1	0	2	0	0	1	3	4
gene:AC199908.4_FG002	3	1	2	3	4	16	2	1	2	5	0	2	0	0	7	4	6	1	0	2	2	2	0
gene:AC199911.5_FG001	0	0	0	3	3	0	4	1	0	2	0	0	0	0	0	3	6	11	2	2	1	0	6
gene:AC199918.4_FG003	0	0	0	0	0	0	0	0	0	0	0	0	0	0	1	0	0	0	0	0	0	1	0
gene:AC199932.4_FG002	0	0	0	1	0	0	0	0	0	0	0	2	0	0	0	0	0	0	0	0	9	0	0
gene:AC199956.4_FG003	0	0	0	0	0	0	1	0	0	0	0	0	0	0	0	0	0	0	0	0	0	0	0
gene:AC199961.4_FG001	0	2	0	0	0	0	1	1	0	0	0	0	0	0	0	0	0	0	0	0	0	0	0
gene:AC199961.4_FG004	0	0	0	0	0	0	0	0	0	0	0	0	2	0	0	0	0	0	0	0	0	0	0
gene:AC200038.4_FG011	0	0	0	0	0	0	0	0	0	0	0	0	0	0	0	0	0	0	0	0	0	0	0
gene:AC200045.3_FG006	0	0	0	0	0	0	0	0	0	0	0	0	0	0	0	0	0	0	0	0	0	0	0
gene:AC200047.3_FG004	0	0	0	0	0	0	0	0	0	0	0	0	0	9	0	0	0	0	0	0	0	0	0
gene:AC200057.4_FG006	0	0	0	0	0	0	0	0	0	0	0	0	0	0	0	0	0	0	0	0	0	0	0
gene:AC200057.4_FG007	69	78	30	40	103	51	34	46	45	57	16	36	12	70	50	49	80	27	48	40	44	36	52
gene:AC200065.5_FG009	0	0	0	0	0	0	0	0	0	0	0	0	0	0	1	0	2	0	0	0	0	0	1
gene:AC200069.4_FG002	0	0	0	0	0	0	0	0	0	0	0	0	0	0	0	0	0	0	0	0	0	0	0
gene:AC200099.4_FG003	40	59	8	30	0	7	1	7	12	20	11	35	3	31	52	46	23	2	63	21	11	33	47
gene:AC200099.4_FG006	37	41	9	48	0	13	5	14	2	26	1	37	1	24	27	39	25	2	46	32	4	20	29
gene:AC200106.4_FG003	0	1	0	0	0	0	0	0	0	0	0	0	0	0	0	0	0	0	0	0	0	0	0
gene:AC200112.4_FG007	1	0	0	0	0	0	0	0	0	0	0	0	0	0	0	0	0	0	0	0	0	0	1
gene:AC200112.4_FG008	0	0	0	0	0	0	0	0	0	0	0	0	0	0	0	0	0	0	1	0	0	0	0
gene:AC200117.3_FG004	0	0	0	0	0	0	0	0	0	0	1	0	0	0	0	0	0	0	0	0	0	0	0
gene:AC200122.4_FG004	0	0	0	0	0	2	0	0	0	0	0	0	0	0	0	0	1	0	0	0	0	0	0
gene:AC200124.3_FG005	0	0	0	0	0	0	0	0	0	0	0	0	0	0	0	0	0	0	0	0	0	0	0
gene:AC200138.3_FG003	0	0	0	0	0	1	0	0	0	0	0	0	0	0	0	0	0	0	0	0	0	0	0
gene:AC200143.3_FG003	0	0	0	0	0	0	0	0	0	0	0	0	0	0	0	0	0	0	0	0	0	0	0
gene:AC200171.2_FG001	0	0	0	0	0	0	0	0	0	0	0	0	0	0	0	0	0	0	0	0	0	0	0
gene:AC200178.2_FG002	1	0	0	0	0	0	1	2	0	0	0	0	0	1	0	2	1	2	1	0	0	3	3
gene:AC200178.2_FG003	0	0	0	1	0	0	0	0	0	0	0	0	0	0	0	0	0	0	0	0	0	0	0
gene:AC200207.2_FG001	0	0	0	0	0	0	0	0	0	0	0	0	0	0	0	0	0	0	0	0	0	0	0
gene:AC200209.1_FG001	75	105	93	77	52	127	43	73	51	93	80	55	58	136	250	130	156	162	123	80	68	98	271
gene:AC200210.1_FG006	20	18	8	13	10	2	8	19	4	10	0	7	0	4	4	13	5	9	6	8	2	3	12
gene:AC200215.3_FG002	0	0	0	0	0	0	0	2	0	0	0	0	0	0	0	0	0	0	0	0	0	0	0
gene:AC200225.5_FG001	0	0	0	0	0	0	0	0	0	0	0	0	0	0	0	0	0	1	0	0	0	0	0
gene:AC200228.4_FG001	0	0	0	0	0	0	0	0	0	0	0	0	0	0	0	0	0	0	0	0	0	0	0
gene:AC200234.3_FG001	0	0	0	0	0	0	0	1	0	0	0	0	0	0	0	0	0	0	0	0	0	0	0
gene:AC200234.3_FG006	0	0	0	0	0	0	0	0	0	0	0	0	0	0	0	0	0	0	0	0	0	0	0
gene:AC200240.3_FG002	0	0	0	0	1	0	0	0	0	0	0	0	0	0	0	0	0	0	1	0	0	0	0
gene:AC200256.3_FG003	0	1	0	1	0	0	0	0	0	0	0	0	0	0	0	0	0	0	0	0	0	0	0
gene:AC200287.4_FG006	2	0	1	3	4	1	2	0	0	14	0	1	0	1	4	3	1	1	2	2	1	2	3
gene:AC200298.4_FG001	36	19	17	18	12	14	21	33	8	25	11	22	9	37	26	16	20	14	24	35	15	17	33
gene:AC200490.3_FG005	0	0	0	0	0	0	0	0	0	0	0	0	0	0	0	0	0	0	0	0	0	0	0
gene:AC200495.3_FG001	1	0	0	4	0	0	1	0	0	0	2	2	0	7	4	4	0	0	2	2	0	0	7
gene:AC200497.4_FG015	0	0	0	0	0	0	0	0	0	0	0	0	0	0	0	0	0	0	0	0	0	0	0
gene:AC200535.4_FG002	0	0	0	0	0	0	0	0	0	0	0	0	0	0	0	0	0	0	0	0	0	0	0
gene:AC200540.3_FG002	0	0	0	0	0	0	0	0	0	0	0	0	0	0	0	0	0	0	0	0	0	0	0
gene:AC200565.4_FG001	0	0	0	0	0	0	0	0	0	0	0	0	0	0	0	0	0	0	0	0	0	0	0
gene:AC200622.3_FG005	0	0	0	0	0	0	0	0	1	0	0	0	0	0	0	0	0	0	0	0	0	2	0
gene:AC200627.3_FG005	0	0	0	0	0	0	0	0	0	0	0	1	0	0	0	0	0	0	0	0	0	0	0
gene:AC200725.4_FG003	0	2	0	2	3	1	1	2	1	0	0	4	0	1	0	0	1	1	5	0	0	1	0
gene:AC200725.4_FG008	0	0	3	0	0	0	0	0	0	0	0	0	0	2	0	0	0	0	0	0	0	0	0
gene:AC200739.5_FG001	0	0	0	0	0	0	0	0	0	0	0	1	0	1	2	0	0	1	0	0	2	0	2
gene:AC200753.3_FG003	5	8	2	9	0	1	0	4	1	12	0	4	2	2	6	10	4	3	21	2	3	7	2
gene:AC200754.4_FG004	0	1	5	3	0	0	0	0	0	0	0	0	0	0	2	0	0	0	0	0	0	0	0
gene:AC200876.4_FG002	0	1	0	0	0	0	0	0	0	0	0	0	1	0	0	2	0	0	0	0	0	0	0
gene:AC200876.4_FG003	0	1	0	0	0	0	0	1	2	0	0	2	0	2	2	1	1	0	0	2	0	0	1
gene:AC200881.4_FG002	0	0	0	0	0	0	0	0	0	0	0	0	0	0	0	0	0	0	0	0	0	0	0
gene:AC200881.4_FG007	0	0	1	0	0	1	0	0	0	0	0	0	0	0	0	0	0	0	0	0	0	0	0
gene:AC200884.4_FG002	0	1	0	0	0	1	0	0	0	2	0	1	0	0	1	0	0	0	0	0	0	0	2
gene:AC200887.4_FG002	0	0	0	0	0	0	0	0	0	0	0	0	0	0	0	0	0	0	0	0	0	0	0
gene:AC200904.3_FG003	0	2	1	0	0	1	0	1	0	0	0	0	0	0	0	0	19	0	0	0	0	0	1
gene:AC201740.3_FG003	0	0	3	0	0	0	0	1	0	0	0	1	0	0	7	0	0	0	1	0	0	0	0
gene:AC201767.3_FG003	2	0	0	0	1	2	0	0	0	6	0	1	6	3	8	15	1	0	2	2	1	1	17
gene:AC201769.3_FG002	10	23	12	10	9	13	10	13	7	13	13	17	7	6	13	6	2	11	13	12	8	3	16
gene:AC201791.3_FG005	1	2	0	1	0	0	5	0	3	0	0	2	0	0	0	1	1	0	0	0	0	0	0
gene:AC201797.4_FG006	0	2	0	0	0	0	0	0	0	0	0	0	0	0	0	0	0	0	0	0	0	0	0
gene:AC201798.4_FG005	0	0	0	0	0	0	0	0	0	0	0	0	0	0	0	0	0	0	0	0	0	0	0
gene:AC201815.4_FG001	5	10	5	0	4	2	2	3	0	6	0	1	0	7	3	3	5	2	0	3	3	4	3
gene:AC201828.3_FG002	0	0	0	0	0	0	0	0	0	0	0	0	0	0	0	0	0	0	0	0	0	0	0
gene:AC201832.3_FG006	0	0	0	0	0	0	0	1	0	2	0	0	0	0	0	0	0	0	1	0	1	1	5
gene:AC201888.3_FG013	0	0	0	0	0	0	0	0	0	0	0	0	0	0	0	3	0	1	1	0	0	0	0
gene:AC201891.3_FG001	0	0	0	0	0	0	0	0	0	1	0	0	0	0	0	0	0	0	0	0	0	0	1
gene:AC201898.4_FG004	0	0	0	0	0	0	0	0	0	0	0	0	0	0	0	1	0	0	0	0	0	0	0
gene:AC201966.3_FG001	0	0	0	0	0	0	0	0	0	0	0	0	0	0	0	0	0	0	0	0	0	0	0
gene:AC201969.4_FG005	14	2	1	0	9	19	0	3	2	12	3	0	11	2	1	4	12	1	9	0	0	0	3
gene:AC201977.3_FG005	0	0	0	0	0	0	0	0	0	0	0	0	0	0	0	0	0	0	0	0	0	0	0
gene:AC201985.4_FG003	7	0	0	0	0	0	0	0	0	0	0	0	0	0	0	1	0	0	0	0	0	0	0
gene:AC201986.3_FG002	0	0	0	0	0	0	0	0	0	0	0	2	0	0	0	1	0	1	1	0	0	0	9
gene:AC201995.4_FG001	0	0	0	0	0	0	2	0	0	0	0	0	0	0	0	0	0	0	0	2	0	0	1
gene:AC202000.4_FG006	0	0	0	0	0	0	0	0	0	0	0	0	0	0	0	0	0	0	0	0	0	0	0
gene:AC202011.3_FG010	1	0	0	0	0	0	0	0	0	0	0	0	0	0	0	0	0	0	0	0	0	0	0
gene:AC202015.3_FG004	0	0	0	0	0	0	0	0	0	0	0	0	0	0	0	0	0	0	0	0	0	0	0
gene:AC202040.4_FG002	0	0	0	0	0	0	0	0	0	0	0	0	0	0	0	0	0	0	0	0	0	0	0
gene:AC202041.4_FG003	1	0	0	1	1	2	3	1	7	0	0	2	0	0	0	2	1	1	5	0	10	4	5
gene:AC202069.3_FG002	0	0	0	0	0	0	0	0	0	0	0	0	0	0	0	0	0	0	0	0	0	0	0
gene:AC202073.4_FG001	123	66	97	37	39	73	50	82	33	123	79	40	16	28	27	42	58	32	42	26	46	42	21
gene:AC202076.3_FG009	0	0	0	0	0	0	0	0	0	0	0	0	0	0	0	0	0	0	0	0	0	0	0
gene:AC202091.4_FG003	0	1	0	0	0	0	0	0	0	1	0	0	0	0	0	1	0	0	0	0	0	0	0
gene:AC202092.2_FG003	0	0	0	0	2	0	1	1	0	1	0	0	0	0	0	1	0	4	0	2	0	0	0
gene:AC202101.3_FG002	0	0	0	0	0	1	0	0	0	0	0	0	0	0	0	0	0	0	0	0	0	0	0
gene:AC202107.3_FG001	16	27	9	8	2	14	13	6	10	15	7	8	9	22	3	13	6	20	21	23	15	11	43
gene:AC202110.3_FG004	0	0	2	0	2	0	0	0	0	5	0	0	0	0	0	0	0	0	0	0	0	0	0
gene:AC202122.2_FG001	0	0	0	0	1	0	0	0	0	1	0	0	0	0	0	0	0	0	0	0	0	0	0
gene:AC202129.3_FG001	21	2	6	1	3	1	1	0	0	6	0	0	0	3	1	7	1	9	7	1	4	2	1
gene:AC202139.3_FG008	0	0	0	0	0	1	0	0	0	0	0	1	0	1	1	0	0	0	1	0	0	0	2
gene:AC202144.5_FG001	4	1	0	2	1	1	0	1	2	2	0	2	9	4	1	2	2	1	2	1	1	2	3
gene:AC202172.3_FG004	0	0	0	0	0	0	0	0	0	0	0	0	0	0	0	0	0	0	0	0	0	0	0
gene:AC202178.3_FG002	0	0	0	0	0	0	0	0	0	0	0	0	0	0	0	1	0	0	0	0	0	0	0
gene:AC202179.3_FG004	0	0	0	0	0	0	0	0	0	0	0	0	0	0	0	0	0	0	0	0	0	0	0
gene:AC202179.3_FG005	0	0	0	0	0	0	0	0	0	0	0	0	0	0	0	0	0	0	0	0	0	0	0
gene:AC202181.3_FG010	0	0	0	3	0	0	0	0	0	0	0	0	0	0	0	2	0	0	1	0	0	0	0
gene:AC202185.4_FG004	1	0	0	2	0	0	5	1	3	4	0	3	0	0	0	13	0	1	4	3	0	0	5
gene:AC202187.4_FG003	0	0	0	0	0	0	0	0	0	0	0	0	0	0	0	0	0	0	0	0	0	0	0
gene:AC202384.4_FG009	0	0	0	1	0	0	0	0	0	0	0	0	0	0	0	0	0	0	0	0	0	0	0
gene:AC202391.4_FG002	0	0	0	0	0	0	0	0	0	1	0	0	0	0	0	0	0	0	0	0	0	0	0
gene:AC202396.4_FG010	22	55	13	4	4	10	6	3	2	8	0	15	2	22	18	9	15	15	20	15	0	2	29
gene:AC202417.5_FG002	0	0	0	0	0	0	0	0	0	0	0	0	0	0	0	0	0	0	0	0	0	0	0
gene:AC202432.3_FG006	0	0	0	0	2	0	0	0	0	9	0	0	0	2	3	0	2	1	1	0	0	0	0
gene:AC202435.3_FG001	2	10	3	5	3	0	1	8	10	4	0	9	0	1	3	4	4	8	9	2	3	6	16
gene:AC202435.3_FG003	3	9	1	0	12	2	3	4	0	1	0	5	2	15	22	6	24	24	12	149	2	10	7
gene:AC202439.3_FG001	60	60	9	33	8	31	18	13	14	41	15	21	12	45	27	24	9	12	38	21	11	7	34
gene:AC202439.3_FG006	6	26	9	2	4	3	5	1	2	5	6	3	3	3	5	8	13	3	5	2	0	2	2
gene:AC202526.4_FG006	0	0	0	0	1	0	0	0	0	0	0	0	0	0	0	0	0	0	0	0	0	0	0
gene:AC202532.4_FG006	0	0	0	0	0	0	0	0	0	0	0	0	0	0	0	0	0	0	0	0	0	0	0
gene:AC202534.2_FG007	1	0	0	0	0	0	0	1	0	0	0	0	0	0	0	0	1	0	0	0	0	0	0
gene:AC202549.3_FG008	0	0	0	3	0	0	0	0	0	0	0	0	0	1	0	0	1	2	0	4	0	0	0
gene:AC202561.3_FG007	0	0	0	0	2	0	0	0	0	1	0	0	0	0	0	0	0	0	0	0	0	0	0
gene:AC202567.4_FG004	2	1	1	0	1	2	1	0	0	1	3	0	0	2	0	6	0	1	3	1	1	2	0
gene:AC202705.2_FG001	0	0	0	0	0	0	0	0	0	0	0	0	0	1	1	0	0	0	1	0	0	1	0
gene:AC202707.3_FG002	0	0	0	6	3	0	0	2	0	5	0	2	0	1	1	0	1	5	3	1	2	1	8
gene:AC202855.3_FG004	1	3	0	1	0	0	0	0	0	1	0	0	0	1	7	1	0	0	0	3	0	0	0
gene:AC202864.3_FG002	34	46	23	29	11	24	13	17	4	17	0	15	11	20	8	28	10	5	24	11	55	6	22
gene:AC202867.3_FG008	0	0	0	0	0	0	0	1	0	0	0	0	0	0	0	0	2	0	0	0	0	0	0
gene:AC202867.3_FG010	0	0	0	0	0	0	0	0	0	1	0	0	0	0	0	0	0	0	0	0	0	0	0
gene:AC202877.3_FG002	0	0	0	0	0	0	0	0	0	0	0	0	0	0	0	0	0	0	0	0	0	0	0
gene:AC202900.3_FG001	17	32	3	17	0	2	10	11	11	15	0	45	4	39	22	1	3	5	3	3	0	3	19
gene:AC202911.3_FG002	0	0	0	0	0	0	0	0	0	0	0	0	0	0	0	0	0	0	1	0	0	0	0
gene:AC202915.3_FG002	8	30	21	24	15	17	30	16	11	19	17	15	12	24	11	27	5	20	31	18	10	3	24
gene:AC202921.3_FG004	0	0	0	0	0	0	2	0	0	0	0	0	0	0	0	0	0	0	0	0	0	0	1
gene:AC202930.4_FG007	0	0	0	0	0	0	0	0	0	0	0	0	0	1	0	0	0	0	0	0	0	0	0
gene:AC202930.4_FG008	1	0	1	0	0	0	0	3	0	6	0	0	0	1	0	2	0	0	7	0	1	0	1
gene:AC202940.3_FG004	0	0	1	0	0	0	0	0	0	0	0	1	0	0	1	0	0	0	0	0	0	0	0
gene:AC202950.3_FG008	0	0	0	3	0	0	0	0	0	0	0	0	0	0	0	0	0	0	0	0	0	1	0
gene:AC202953.3_FG003	0	0	0	0	0	0	0	0	0	0	0	0	0	0	0	0	0	0	0	0	0	0	0
gene:AC202959.3_FG001	1	0	0	0	1	1	0	0	0	2	0	0	0	0	1	5	1	0	0	0	0	2	1
gene:AC202965.3_FG002	0	0	0	0	2	0	0	0	0	0	0	0	0	0	0	0	0	0	0	0	0	0	0
gene:AC202974.3_FG004	0	1	0	0	0	0	0	1	1	0	0	0	0	0	0	0	0	0	0	0	0	0	0
gene:AC202989.3_FG007	2	0	0	0	0	0	0	1	0	0	0	0	0	0	0	0	0	0	0	0	0	1	0
gene:AC202991.3_FG003	0	0	0	0	0	0	0	0	0	0	0	0	0	0	0	0	0	0	0	0	0	0	0
gene:AC203001.3_FG001	0	0	0	0	0	0	0	0	0	0	0	0	0	0	0	0	0	0	0	0	0	0	0
gene:AC203006.3_FG005	0	0	0	0	0	0	0	0	0	0	0	0	0	0	0	0	0	0	0	0	0	0	0
gene:AC203019.3_FG001	0	0	0	0	0	0	0	0	0	0	0	0	0	0	0	0	0	0	0	0	0	0	0
gene:AC203027.3_FG003	0	0	0	0	0	0	0	0	0	0	0	0	0	0	0	0	0	0	0	0	0	0	0
gene:AC203031.3_FG002	5	10	11	6	21	3	7	14	5	5	2	1	10	6	6	1	12	4	9	3	3	2	5
gene:AC203048.3_FG001	1	0	0	0	0	0	1	2	0	0	0	0	0	0	0	0	0	0	0	1	0	0	0
gene:AC203090.3_FG005	0	0	0	0	0	0	0	0	0	0	0	0	0	0	0	0	0	0	0	0	0	0	0
gene:AC203093.3_FG001	1	0	0	1	0	1	1	2	11	0	0	0	0	4	2	1	0	3	9	0	1	0	8
gene:AC203101.3_FG002	2	3	0	4	8	0	0	7	0	0	11	6	3	4	0	1	3	0	6	1	0	5	14
gene:AC203148.3_FG005	0	0	0	0	2	0	0	0	0	1	0	0	0	1	0	0	0	0	0	0	0	0	0
gene:AC203159.3_FG009	1	0	0	0	0	0	0	1	0	0	0	0	1	0	0	0	0	1	1	0	0	0	1
gene:AC203159.3_FG010	0	0	0	0	0	0	0	0	0	0	0	0	0	0	0	0	0	0	0	0	0	0	0
gene:AC203173.3_FG001	0	2	1	0	0	1	1	0	0	0	0	0	0	0	1	0	0	0	2	0	0	0	1
gene:AC203173.3_FG002	1	2	0	0	0	0	0	0	0	1	0	0	0	0	0	1	0	0	0	0	0	0	4
gene:AC203173.3_FG004	741	952	321	702	507	556	431	1030	233	681	269	475	436	1400	2514	1068	1070	853	1051	1113	194	783	878
gene:AC203176.4_FG003	0	1	0	0	1	0	0	0	0	0	0	0	0	0	1	0	0	0	0	0	1	3	0
gene:AC203183.3_FG001	0	0	0	0	0	0	0	0	0	0	0	0	0	0	0	0	0	0	0	0	0	0	0
gene:AC203208.4_FG001	0	0	0	0	0	0	0	0	0	0	0	0	0	0	0	0	0	0	0	0	0	0	0
gene:AC203220.3_FG006	0	0	0	0	0	0	0	0	0	0	0	0	0	0	0	0	0	0	0	0	0	0	0
gene:AC203227.3_FG001	0	0	1	0	0	0	0	0	0	0	0	0	0	0	0	1	0	0	0	0	0	0	0
gene:AC203228.3_FG003	0	0	0	0	0	0	0	0	0	0	0	0	0	0	0	0	0	0	0	0	0	0	0
gene:AC203237.3_FG001	0	0	0	0	0	0	0	0	1	0	0	0	0	2	1	0	0	0	0	0	6	0	0
gene:AC203244.4_FG001	0	0	0	0	0	0	0	0	0	0	0	0	0	0	0	0	0	0	0	0	0	1	0
gene:AC203253.4_FG001	1	0	0	0	0	0	0	0	0	0	0	0	0	1	0	0	0	0	0	0	0	0	0
gene:AC203257.2_FG003	0	0	0	1	1	0	1	1	0	0	0	0	0	0	1	0	0	0	0	0	0	0	2
gene:AC203260.3_FG003	0	0	0	0	0	0	0	0	0	0	0	0	0	0	0	0	0	0	0	0	0	0	0
gene:AC203262.3_FG002	0	2	0	1	0	0	0	0	0	0	0	0	0	0	0	0	0	0	0	0	0	0	0
gene:AC203265.3_FG002	0	0	0	0	0	0	0	0	0	0	0	0	0	0	0	0	0	0	0	0	0	0	0
gene:AC203278.4_FG004	0	0	0	0	0	0	0	0	0	0	1	0	0	0	0	0	0	0	0	0	0	0	0
gene:AC203280.3_FG001	45	11	9	72	138	46	10	191	1	15	4	11	8	6	2	3	87	76	7	6	41	8	14
gene:AC203294.3_FG001	0	1	0	0	1	3	0	0	1	1	0	0	4	3	3	1	1	0	0	1	0	1	0
gene:AC203294.3_FG008	2	0	2	4	0	0	5	1	1	0	0	0	2	2	1	3	3	4	1	8	0	0	1
gene:AC203294.3_FG012	6	34	27	32	54	55	20	34	25	35	19	0	0	10	9	0	15	5	3	4	0	2	5
gene:AC203306.3_FG003	1	0	0	0	0	0	0	0	0	0	0	0	0	0	0	0	0	0	0	0	0	0	0
gene:AC203307.4_FG001	0	0	0	0	0	0	0	1	0	0	0	0	0	0	0	0	1	0	0	0	0	0	0
gene:AC203311.3_FG005	1	0	1	0	2	0	0	0	0	0	0	0	0	3	1	0	0	0	0	0	0	0	0
gene:AC203316.3_FG003	0	0	0	0	0	0	0	0	0	0	0	0	0	0	0	0	0	0	0	0	0	0	0
gene:AC203316.3_FG004	0	0	0	0	0	0	0	0	0	0	0	0	0	0	0	0	0	0	0	0	0	0	0
gene:AC203324.3_FG008	0	4	0	0	0	0	0	0	0	0	0	0	0	0	0	0	0	0	0	0	0	0	0
gene:AC203332.3_FG001	0	0	0	0	0	0	0	0	0	0	0	0	0	0	0	0	0	0	0	0	0	0	0
gene:AC203341.3_FG003	0	0	0	0	0	0	0	0	0	0	0	0	0	0	0	0	0	0	1	0	0	0	0
gene:AC203359.3_FG001	0	0	0	0	0	0	0	0	0	0	0	0	0	0	0	0	0	0	0	0	0	0	0
gene:AC203363.3_FG007	0	0	0	0	3	0	0	0	0	0	0	0	0	0	0	1	0	0	0	0	0	0	0
gene:AC203365.3_FG004	0	0	0	0	0	0	0	0	0	1	0	2	0	0	0	0	0	0	5	4	0	0	0
gene:AC203365.3_FG007	0	1	0	0	0	0	0	0	0	0	0	2	0	2	0	0	0	0	0	0	0	0	0
gene:AC203366.4_FG001	5	37	7	8	3	7	9	12	3	5	0	3	2	0	1	5	4	2	4	6	2	3	8
gene:AC203381.3_FG006	0	0	0	0	0	0	0	0	0	0	0	0	0	0	0	0	1	0	0	0	0	0	0
gene:AC203382.3_FG005	0	0	0	0	0	0	0	2	0	0	0	0	0	0	0	0	0	0	0	0	0	0	0
gene:AC203392.3_FG004	39	47	46	31	17	44	32	23	11	65	33	34	11	17	23	24	22	16	26	16	12	22	67
gene:AC203394.3_FG004	1	0	0	0	0	0	0	0	0	0	0	0	0	0	0	0	0	0	0	0	0	0	1
gene:AC203401.3_FG003	0	0	1	0	0	3	0	0	0	0	0	0	0	1	2	0	1	0	0	0	0	1	0
gene:AC203408.4_FG003	0	0	0	2	0	0	0	0	0	2	0	1	0	1	1	2	0	1	7	2	0	0	0
gene:AC203423.3_FG009	0	1	0	0	0	0	0	0	0	0	0	0	0	0	0	0	0	0	0	0	0	0	0
gene:AC203424.3_FG001	47	85	39	82	37	52	26	59	32	53	27	46	25	58	52	36	52	35	64	41	34	54	55
gene:AC203430.3_FG007	0	0	0	0	0	0	0	0	0	0	0	0	0	0	1	1	0	0	0	0	0	0	0
gene:AC203437.2_FG002	0	0	0	0	0	0	0	0	0	0	0	0	0	0	0	0	0	0	0	0	0	0	0
gene:AC203439.3_FG005	0	0	0	0	0	0	0	0	0	0	0	2	0	0	0	0	2	0	0	0	0	0	6
gene:AC203531.3_FG002	0	0	0	0	0	0	0	0	0	0	0	0	0	0	0	0	0	0	0	0	0	1	0
gene:AC203535.4_FG001	192	236	142	146	167	154	120	144	78	179	123	146	79	141	174	178	166	112	131	116	63	144	246
gene:AC203535.4_FG002	123	202	84	146	67	142	61	115	127	140	36	245	36	73	121	147	51	193	183	57	53	110	242
gene:AC203535.4_FG004	3802	3334	1767	3485	2597	2730	2133	2472	1724	4317	1752	2961	2693	3347	3818	7237	4031	5004	3382	3064	3498	3707	3623
gene:AC203535.4_FG006	0	4	0	1	2	2	1	2	3	5	3	3	1	1	4	3	1	0	1	1	3	7	0
gene:AC203535.4_FG007	0	0	0	0	0	0	0	0	0	0	0	0	0	0	0	0	0	0	0	0	0	0	0
gene:AC203570.4_FG005	40	20	13	13	25	19	16	19	8	36	0	16	10	12	12	24	24	19	28	9	7	4	18
gene:AC203571.3_FG001	16	14	11	8	15	4	12	7	5	25	3	9	1	9	5	7	5	4	14	3	0	2	17
gene:AC203571.3_FG007	0	0	0	5	0	0	0	0	0	0	0	3	0	0	0	0	0	0	0	0	0	0	3
gene:AC203672.3_FG001	0	0	0	0	0	0	0	0	0	0	0	0	0	0	0	0	0	0	0	0	0	0	0
gene:AC203748.3_FG002	0	0	0	0	0	0	0	0	0	0	0	0	0	1	0	0	0	0	1	0	0	0	0
gene:AC203752.5_FG002	3	7	0	1	0	4	3	1	2	8	0	5	0	3	0	1	2	1	0	2	0	1	8
gene:AC203753.4_FG006	1	2	3	2	3	1	0	1	1	0	1	1	0	2	2	2	0	0	0	0	0	0	2
gene:AC203753.4_FG007	0	0	0	0	0	0	0	0	0	0	0	0	0	0	0	1	1	0	0	0	0	0	0
gene:AC203754.4_FG007	0	0	0	0	0	0	0	0	0	0	0	0	3	0	0	0	5	0	1	0	0	1	0
gene:AC203754.4_FG008	0	0	0	2	1	2	0	3	0	0	0	1	0	6	1	0	3	3	2	4	1	1	1
gene:AC203761.3_FG002	10	16	7	11	4	37	41	33	10	19	6	11	4	4	3	11	9	4	27	8	2	11	16
gene:AC203768.3_FG005	1	0	1	1	1	1	0	0	0	0	0	0	0	0	0	0	2	0	1	0	0	0	0
gene:AC203774.3_FG004	0	0	0	0	0	0	0	0	0	0	0	0	0	0	0	0	0	0	0	0	0	0	0
gene:AC203777.3_FG001	0	0	0	0	0	0	2	0	0	0	0	0	0	0	0	0	0	0	0	0	0	0	0
gene:AC203777.3_FG004	0	0	0	0	0	0	0	0	0	0	0	0	0	0	1	0	0	1	0	0	0	0	0
gene:AC203790.3_FG004	0	0	0	0	1	0	0	0	0	0	0	0	0	0	0	0	3	0	0	1	0	0	0
gene:AC203802.2_FG005	0	0	0	0	0	0	0	0	0	0	0	0	0	0	0	0	0	0	0	0	0	0	0
gene:AC203804.4_FG008	0	0	0	0	0	0	0	0	0	0	0	0	0	0	0	0	0	0	0	0	0	0	0
gene:AC203806.3_FG006	0	0	0	0	0	0	0	0	0	0	0	0	0	0	0	0	0	0	0	0	0	0	0
gene:AC203831.3_FG002	0	0	1	0	0	0	0	0	0	0	0	0	0	0	0	1	0	0	0	0	0	0	0
gene:AC203834.4_FG004	0	0	0	2	0	11	1	1	0	0	0	4	2	0	0	1	0	1	1	0	0	7	0
gene:AC203841.3_FG002	29	24	17	25	8	20	26	65	12	21	21	20	5	27	27	9	8	25	8	7	8	21	49
gene:AC203841.3_FG009	52	72	61	65	29	39	46	58	36	35	15	36	15	24	45	36	24	26	35	20	18	8	46
gene:AC203847.3_FG004	0	0	0	0	0	0	0	0	0	0	0	0	0	0	0	0	0	0	0	0	0	0	0
gene:AC203847.3_FG009	0	0	0	0	0	0	0	0	0	0	0	0	0	0	0	0	0	0	1	0	0	0	0
gene:AC203855.2_FG001	0	0	0	0	0	0	0	0	0	0	0	0	0	0	0	0	0	0	0	0	0	0	0
gene:AC203862.4_FG001	3	13	0	8	1	2	5	6	4	6	0	0	0	0	10	2	0	10	7	9	2	8	1
gene:AC203862.4_FG002	42	42	24	37	18	25	18	33	22	35	16	29	10	29	41	25	19	20	37	23	12	19	43
gene:AC203865.3_FG001	21	58	30	90	40	17	25	26	43	44	5	27	5	21	29	20	12	12	20	19	23	5	24
gene:AC203900.3_FG006	0	0	0	0	0	0	0	0	0	0	0	0	0	0	0	0	0	0	0	0	0	0	0
gene:AC203909.3_FG003	13	34	11	22	19	19	7	7	4	13	11	48	6	7	12	3	13	13	21	2	4	5	42
gene:AC203909.3_FG006	0	0	1	0	0	3	2	0	0	0	0	0	0	0	0	0	1	1	1	1	0	0	0
gene:AC203909.3_FG007	1	1	0	0	0	0	0	0	0	0	0	0	0	1	4	0	0	0	4	0	0	0	0
gene:AC203909.3_FG010	0	0	1	0	1	0	0	0	0	0	0	0	0	0	0	0	0	0	0	0	0	0	0
gene:AC203925.3_FG002	0	0	0	0	0	0	0	0	0	0	0	0	0	0	0	0	0	0	0	0	0	0	0
gene:AC203928.4_FG001	0	0	0	0	0	0	0	0	0	0	0	0	0	0	0	0	0	0	0	0	0	0	0
gene:AC203944.4_FG002	1	2	1	0	0	0	0	0	0	0	0	0	0	0	0	0	0	0	0	0	0	2	0
gene:AC203955.3_FG002	0	0	0	0	0	0	0	0	0	0	0	0	0	0	0	0	0	0	0	0	0	0	0
gene:AC203955.3_FG005	0	0	0	0	0	1	0	0	0	0	0	0	0	0	0	0	0	0	0	0	0	0	0
gene:AC203956.3_FG004	1	2	0	2	0	0	0	3	0	2	0	0	0	0	3	0	1	0	0	0	1	0	1
gene:AC203957.3_FG004	135	124	85	174	141	106	72	88	108	195	38	84	104	165	195	77	219	99	90	184	86	180	285
gene:AC203966.5_FG002	105	48	70	50	90	36	42	35	30	92	1	55	23	23	119	39	40	74	81	114	18	69	23
gene:AC203966.5_FG003	1	0	4	3	2	0	2	1	4	1	0	0	0	3	1	0	0	3	2	0	0	0	1
gene:AC203966.5_FG005	23	7	6	25	8	7	4	12	8	17	2	5	19	19	16	15	1	29	44	5	17	2	37
gene:AC203966.5_FG006	0	0	1	0	0	0	0	0	0	0	0	0	0	0	0	0	0	0	0	0	0	0	0
gene:AC203972.3_FG001	5	2	2	3	7	10	6	20	2	14	1	4	6	1	0	6	1	3	8	15	1	4	13
gene:AC203972.3_FG003	1	2	0	1	0	0	0	0	2	3	0	0	0	1	0	0	1	0	0	0	0	0	0
gene:AC203976.4_FG001	0	0	0	2	0	1	1	2	0	1	0	0	0	0	0	1	0	0	2	0	0	1	0
gene:AC203980.3_FG003	0	0	0	0	0	0	0	0	2	0	0	0	0	0	0	2	1	0	0	1	5	2	0
gene:AC203985.4_FG001	13	9	1	5	3	3	5	4	2	14	1	3	0	4	14	8	0	6	16	10	2	9	12
gene:AC203985.4_FG005	65	91	49	65	59	51	38	60	32	69	11	66	17	101	82	71	85	87	76	74	34	69	144
gene:AC203986.3_FG013	0	0	0	0	0	4	1	0	0	5	0	0	7	7	0	12	0	9	0	1	0	1	0
gene:AC203989.4_FG001	0	0	1	0	0	1	0	0	1	0	0	1	0	1	0	0	0	2	2	1	0	1	4
gene:AC204007.3_FG001	1	0	0	0	0	0	0	0	0	0	0	0	0	0	1	0	0	0	0	0	0	1	0
gene:AC204007.3_FG008	0	0	0	0	0	0	0	0	0	0	0	0	0	0	0	0	0	0	1	0	0	0	0
gene:AC204009.3_FG009	0	0	1	0	0	0	0	0	0	0	0	0	0	0	0	0	0	0	0	0	0	0	0
gene:AC204015.3_FG006	0	0	0	0	0	0	0	0	0	0	0	0	0	0	0	0	0	1	0	0	0	0	0
gene:AC204017.4_FG003	0	0	0	0	0	0	0	0	0	0	0	0	0	0	0	0	0	0	0	0	0	0	0
gene:AC204035.3_FG003	0	0	0	0	0	0	0	0	0	0	0	0	0	0	0	0	0	0	0	0	0	0	0
gene:AC204048.3_FG002	0	0	0	0	0	0	0	0	0	0	0	0	0	0	0	0	0	0	0	0	0	0	0
gene:AC204050.4_FG006	0	1	0	0	1	0	0	2	0	1	0	2	0	0	1	1	1	0	3	1	0	2	0
gene:AC204051.3_FG001	0	1	0	2	0	2	0	0	0	1	3	5	0	0	6	3	5	1	5	1	3	2	35
gene:AC204060.3_FG010	0	0	0	0	0	0	0	1	0	0	0	0	0	0	0	0	0	0	0	0	0	0	0
gene:AC204070.3_FG004	2	1	1	0	0	1	0	1	1	4	0	0	0	0	0	1	3	0	1	1	1	1	5
gene:AC204088.3_FG010	0	0	0	0	0	0	0	0	0	0	0	0	0	0	0	0	0	0	0	0	0	0	0
gene:AC204212.4_FG001	234	161	115	78	220	377	133	181	74	225	34	122	141	229	529	315	320	364	500	328	97	566	96
gene:AC204213.1_FG007	0	0	0	0	0	0	0	0	0	0	0	0	0	0	0	0	0	0	0	0	0	0	0
gene:AC204231.3_FG010	0	0	0	0	0	0	0	0	0	0	0	0	0	0	0	0	0	0	0	0	0	0	0
gene:AC204252.3_FG001	0	0	0	0	0	0	0	0	0	0	0	0	0	0	0	0	0	0	0	0	0	0	0
gene:AC204254.3_FG001	0	0	0	0	0	0	0	0	0	0	0	0	0	0	0	0	0	0	2	0	0	0	0
gene:AC204271.3_FG003	0	0	0	0	0	0	0	0	0	0	0	0	0	0	0	0	0	0	0	0	0	0	0
gene:AC204277.3_FG006	45	76	60	63	18	21	47	38	68	26	23	32	27	44	35	35	49	41	39	30	57	63	23
gene:AC204292.4_FG002	4	1	4	3	0	1	0	2	3	0	1	1	0	1	2	0	1	4	2	3	1	1	3
gene:AC204292.4_FG003	15	22	10	6	2	19	1	2	2	10	0	9	1	19	19	7	5	16	16	12	5	2	4
gene:AC204292.4_FG005	0	0	0	0	0	0	0	0	0	0	0	0	0	0	0	1	0	0	1	0	0	0	0
gene:AC204292.4_FG006	0	0	0	0	0	0	0	0	0	0	0	0	0	0	0	1	0	0	0	0	0	0	0
gene:AC204298.3_FG006	0	0	0	0	0	0	0	0	0	0	0	0	0	0	0	0	0	0	0	1	0	0	3
gene:AC204300.3_FG003	0	0	0	0	1	1	0	0	0	0	1	0	0	0	0	1	0	0	0	0	1	1	0
gene:AC204300.3_FG009	0	0	0	0	0	0	0	0	0	0	0	0	0	0	0	0	0	0	0	0	0	0	0
gene:AC204306.3_FG007	0	0	0	0	0	0	0	0	0	0	0	0	0	0	0	0	0	0	0	0	0	0	0
gene:AC204311.4_FG004	1	1	0	0	1	3	1	1	1	4	0	1	0	1	0	0	2	0	0	1	0	0	3
gene:AC204325.3_FG003	0	0	0	0	0	0	0	0	0	0	0	0	0	0	0	0	0	0	0	0	0	0	0
gene:AC204351.3_FG004	0	0	0	0	0	0	0	0	0	0	0	0	0	0	0	0	0	0	0	0	0	0	0
gene:AC204352.3_FG012	0	0	0	0	0	0	0	0	0	1	0	0	0	1	0	0	0	0	1	0	0	0	0
gene:AC204359.3_FG004	0	0	0	0	0	0	0	0	0	0	0	0	0	0	0	0	0	0	0	0	0	0	0
gene:AC204359.3_FG005	5	8	6	16	7	15	28	6	5	24	3	9	4	10	18	3	7	9	26	6	4	5	9
gene:AC204377.3_FG001	0	0	0	0	0	0	0	0	0	0	0	0	0	0	0	0	0	0	0	0	0	0	0
gene:AC204381.3_FG001	0	0	0	0	0	0	0	0	0	0	0	0	0	0	0	0	0	0	0	0	0	0	0
gene:AC204383.2_FG002	0	0	0	0	0	0	0	0	0	0	0	0	0	0	0	0	0	0	0	0	0	0	1
gene:AC204387.3_FG002	0	0	0	0	0	0	0	0	0	0	0	0	0	0	1	0	0	0	0	0	0	0	0
gene:AC204437.3_FG004	1	1	1	1	0	1	0	1	0	0	0	0	0	0	0	0	0	1	1	0	0	1	0
gene:AC204472.3_FG002	4	1	2	1	0	1	1	0	2	1	0	5	6	2	2	1	0	2	3	2	0	2	6
gene:AC204476.3_FG004	0	0	0	0	0	0	0	0	0	0	0	0	0	0	0	0	0	0	1	0	0	0	0
gene:AC204502.4_FG006	0	0	1	0	0	0	1	0	0	0	2	1	0	0	0	0	1	0	3	0	0	2	7
gene:AC204515.4_FG003	0	0	0	0	0	0	0	0	0	0	0	0	0	0	0	0	0	0	0	0	0	0	0
gene:AC204515.4_FG006	4	4	2	4	5	3	5	8	6	11	0	10	3	3	0	5	12	3	7	3	2	1	24
gene:AC204519.3_FG003	0	0	1	2	0	0	0	0	0	0	0	0	0	1	0	0	0	0	0	0	1	0	0
gene:AC204520.3_FG005	0	3	0	0	0	0	0	0	0	0	0	0	0	0	0	0	0	0	0	0	0	0	0
gene:AC204530.4_FG002	49	33	21	24	7	9	15	19	6	11	9	11	10	12	15	13	17	18	8	11	5	9	18
gene:AC204530.4_FG003	1	0	0	0	0	0	0	0	0	0	0	0	2	0	1	0	1	2	1	1	0	0	0
gene:AC204530.4_FG006	1	1	1	1	0	0	9	0	0	3	0	0	0	0	0	1	4	0	0	1	1	0	17
gene:AC204539.4_FG001	15	0	1	12	2	8	6	8	5	3	6	4	1	3	9	12	6	0	9	5	8	3	12
gene:AC204539.4_FG002	41	18	6	57	19	19	12	19	16	16	6	27	12	24	54	35	42	48	37	17	36	16	40
gene:AC204539.4_FG003	9	31	2	6	6	0	13	8	9	1	4	1	5	14	13	6	3	18	10	17	4	14	1
gene:AC204540.3_FG001	0	0	0	0	0	0	0	0	0	0	0	0	0	0	0	0	0	0	0	0	0	0	0
gene:AC204552.3_FG001	1	0	1	0	0	0	0	0	0	0	0	0	4	3	0	0	0	0	0	0	0	0	0
gene:AC204563.3_FG011	0	0	0	0	0	0	0	0	0	0	0	0	0	0	0	0	0	0	0	0	0	0	0
gene:AC204569.3_FG002	0	0	0	0	0	0	0	0	0	0	0	0	0	0	0	0	0	0	0	0	0	0	0
gene:AC204573.3_FG002	1	0	0	0	0	0	0	0	0	0	0	0	0	0	0	0	0	0	0	0	0	0	0
gene:AC204573.3_FG015	0	0	0	0	0	0	0	0	0	0	0	0	0	0	0	0	0	0	0	0	0	0	0
gene:AC204581.3_FG003	0	0	0	0	0	0	0	0	0	0	0	0	0	0	0	0	0	0	0	0	0	0	0
gene:AC204591.3_FG002	0	0	0	0	0	0	0	0	0	0	0	0	0	0	0	0	0	0	0	0	0	0	0
gene:AC204605.3_FG008	0	0	0	0	0	0	0	0	0	0	0	0	0	0	1	0	0	0	0	0	0	0	0
gene:AC204611.4_FG001	11	6	5	26	23	5	7	16	8	8	3	13	19	28	94	38	7	42	55	82	14	38	67
gene:AC204618.3_FG001	0	0	0	0	0	0	0	0	0	0	0	0	0	0	0	0	0	0	0	0	0	0	0
gene:AC204619.3_FG003	0	0	1	0	0	0	0	0	0	0	0	0	0	0	2	0	0	0	0	0	0	0	0
gene:AC204621.4_FG006	0	0	0	0	0	0	0	0	0	0	0	0	0	0	0	0	0	0	0	0	0	0	0
gene:AC204636.3_FG003	0	0	0	0	0	0	0	0	0	0	0	0	0	0	0	0	0	0	0	0	0	0	0
gene:AC204641.5_FG001	0	0	0	0	1	0	0	0	0	0	0	2	3	0	1	0	0	0	0	2	0	3	4
gene:AC204641.5_FG003	0	0	0	0	0	0	0	0	0	0	0	0	0	0	0	0	0	0	0	0	0	0	0
gene:AC204659.3_FG005	0	0	0	1	0	0	0	1	0	0	0	0	1	0	0	0	0	0	0	0	0	0	0
gene:AC204662.3_FG005	0	4	0	0	0	0	0	0	0	0	0	0	0	0	0	0	0	0	3	0	0	1	0
gene:AC204679.3_FG003	0	0	0	0	0	0	0	0	0	0	0	0	0	0	0	0	0	0	0	0	0	0	0
gene:AC204687.3_FG001	0	0	0	0	0	0	0	0	0	0	0	0	0	0	0	0	0	0	0	0	2	0	0
gene:AC204690.4_FG005	0	0	0	0	0	0	0	0	0	0	0	0	0	0	0	0	0	0	0	0	0	0	0
gene:AC204703.3_FG007	0	0	0	0	0	0	0	0	0	0	0	0	0	0	0	0	0	0	0	0	0	0	0
gene:AC204707.4_FG001	0	0	0	0	0	0	0	0	0	0	0	0	0	0	0	0	0	0	0	0	0	0	0
gene:AC204710.4_FG003	0	0	0	0	0	0	0	0	0	0	0	0	0	0	0	0	0	0	0	0	0	0	0
gene:AC204711.3_FG002	0	1	0	0	0	0	0	0	0	0	0	0	7	0	8	0	0	0	5	6	0	0	0
gene:AC204711.3_FG003	1	0	0	0	0	0	1	0	0	2	0	0	0	0	0	0	0	0	1	0	3	0	1
gene:AC204712.3_FG002	6	2	6	10	1	6	0	2	2	5	3	1	2	2	1	4	2	4	1	4	2	3	4
gene:AC204712.3_FG006	0	0	0	0	0	0	0	0	0	0	0	0	0	0	0	0	0	0	0	0	0	0	0
gene:AC204717.3_FG005	0	0	2	1	0	1	0	1	0	0	0	0	3	1	2	0	0	0	0	0	0	1	0
gene:AC204763.2_FG001	0	5	1	2	0	0	0	0	2	2	0	0	2	2	2	0	2	0	3	1	1	0	0
gene:AC204768.3_FG001	0	0	0	0	0	0	0	0	0	0	0	0	0	2	0	0	0	1	1	1	0	0	4
gene:AC204772.2_FG002	0	0	0	0	0	0	0	0	0	0	0	0	0	0	0	0	0	1	0	0	0	0	0
gene:AC204821.3_FG004	0	0	0	0	0	0	0	0	0	0	0	0	0	0	0	0	0	0	0	0	0	0	0
gene:AC204845.3_FG008	0	0	0	0	0	0	0	0	0	0	0	0	0	0	0	0	0	0	0	0	0	0	0
gene:AC204868.3_FG004	0	0	0	0	0	0	0	0	0	0	0	0	0	0	0	0	0	0	0	0	0	1	0
gene:AC204887.4_FG003	2	0	0	0	3	0	0	2	0	0	0	1	0	1	0	4	1	1	1	1	1	0	3
gene:AC204891.4_FG001	2	7	2	3	4	1	5	1	1	11	0	0	2	7	8	2	1	3	3	4	0	4	2
gene:AC204893.3_FG001	0	0	0	0	0	0	0	0	0	0	0	0	0	0	0	0	0	0	0	0	0	0	0
gene:AC204897.3_FG007	0	1	0	0	0	0	2	0	0	0	0	0	0	0	0	0	0	0	0	1	1	0	1
gene:AC204931.3_FG002	1	0	0	0	0	0	0	0	0	0	0	1	0	0	0	3	0	2	0	0	0	0	7
gene:AC204931.3_FG004	0	0	0	0	1	0	0	0	0	1	0	0	0	0	0	0	1	0	1	0	0	0	0
gene:AC204944.3_FG004	1	0	0	6	0	17	0	9	0	0	0	17	0	0	16	0	0	0	1	55	1	0	37
gene:AC204953.3_FG002	0	1	2	0	0	0	0	0	2	3	0	0	0	0	2	1	0	0	0	2	0	0	1
gene:AC205008.4_FG002	5	0	14	8	3	52	27	2	5	74	2	59	10	4	7	13	10	19	15	8	4	0	85
gene:AC205012.3_FG002	3	7	0	0	4	5	13	5	6	2	7	6	4	24	62	78	36	16	63	83	15	38	26
gene:AC205026.3_FG003	0	0	0	0	0	0	0	0	0	0	0	0	0	0	0	0	0	0	0	0	0	0	0
gene:AC205033.4_FG004	8	15	5	8	2	11	0	2	2	13	8	5	0	0	2	17	5	0	1	9	0	14	49
gene:AC205035.3_FG004	7	111	7	37	0	10	49	6	0	11	12	0	2	0	0	0	0	0	1	0	0	39	0
gene:AC205057.3_FG002	25	51	18	31	19	19	17	17	9	15	2	13	11	20	17	18	3	19	23	15	6	9	28
gene:AC205057.3_FG004	0	0	0	0	0	0	0	0	0	0	0	0	0	0	0	0	0	0	0	0	0	0	0
gene:AC205060.2_FG002	0	0	0	1	0	0	0	0	0	0	0	0	0	0	0	0	0	0	0	0	3	0	0
gene:AC205066.3_FG008	0	0	0	0	0	0	0	0	0	0	0	0	0	0	0	1	0	0	0	0	0	0	0
gene:AC205077.3_FG003	4	0	6	0	0	0	0	0	0	3	0	0	0	1	1	1	0	0	0	1	1	0	0
gene:AC205078.3_FG009	0	0	0	0	0	1	0	0	1	0	0	0	0	0	0	0	2	0	0	0	0	0	0
gene:AC205100.3_FG001	0	0	0	0	0	0	0	0	0	1	0	0	0	1	0	1	0	0	0	0	0	0	0
gene:AC205104.3_FG003	0	0	0	0	0	0	0	0	0	2	0	0	0	0	0	0	0	0	0	0	0	0	0
gene:AC205106.3_FG004	1	0	0	0	0	0	0	0	0	0	0	0	0	0	0	0	0	0	1	0	0	0	1
gene:AC205110.4_FG001	15	0	12	12	8	36	14	11	8	4	7	0	0	28	14	21	11	1	9	29	0	5	25
gene:AC205122.4_FG003	311	349	184	209	211	167	130	271	215	401	162	299	149	359	494	383	395	452	494	327	264	131	501
gene:AC205122.4_FG005	0	0	0	1	0	0	0	0	0	0	0	1	0	0	0	0	0	0	0	0	1	0	0
gene:AC205122.4_FG006	0	0	1	0	0	0	0	0	0	0	0	0	0	0	0	0	1	0	0	0	0	0	2
gene:AC205122.4_FG007	1	1	2	0	2	0	1	0	0	1	0	0	0	0	0	0	0	0	0	0	0	0	0
gene:AC205122.4_FG008	0	0	0	0	0	0	0	0	1	1	0	0	0	0	1	0	0	1	0	0	2	0	0
gene:AC205122.4_FG009	1	0	0	0	0	0	0	0	0	0	0	0	0	0	1	0	0	0	0	0	0	0	0
gene:AC205122.4_FG010	6	0	9	6	0	0	0	0	14	0	0	0	2	0	9	0	0	0	0	0	8	0	0
gene:AC205154.3_FG001	5	0	0	2	0	3	0	0	0	1	0	2	3	0	0	11	0	0	0	2	0	5	1
gene:AC205154.3_FG005	0	0	0	0	0	0	0	0	0	0	0	0	0	0	0	0	0	0	0	0	0	0	0
gene:AC205155.3_FG001	0	0	0	0	0	0	0	0	0	0	0	0	0	0	0	0	0	0	1	0	0	0	1
gene:AC205158.3_FG004	0	0	0	0	0	0	0	0	0	0	3	0	0	0	0	0	0	0	0	0	0	2	0
gene:AC205165.3_FG002	0	0	0	0	0	0	0	0	0	0	0	0	0	0	0	0	0	0	0	0	0	0	0
gene:AC205171.3_FG001	0	0	0	0	0	0	0	0	0	0	0	0	0	0	0	0	0	0	0	0	0	0	0
gene:AC205173.3_FG001	0	0	0	0	0	0	0	0	0	0	0	0	0	0	0	0	0	0	0	0	0	0	1
gene:AC205175.3_FG001	0	0	0	0	0	0	0	0	0	0	0	0	0	0	0	0	0	0	0	0	1	0	0
gene:AC205175.3_FG002	0	0	0	0	0	0	0	1	0	0	0	0	0	0	0	0	0	0	0	0	0	0	0
gene:AC205250.3_FG004	0	0	0	2	0	0	0	0	1	1	1	0	0	0	0	1	1	1	0	0	0	0	1
gene:AC205250.3_FG006	1	10	1	2	1	0	12	0	0	4	0	2	2	3	4	2	2	4	2	2	0	0	0
gene:AC205251.3_FG002	0	0	0	0	0	0	0	0	0	0	0	0	0	0	0	0	0	0	0	0	0	0	0
gene:AC205269.3_FG003	0	0	0	0	0	0	9	0	0	0	0	0	0	0	0	5	1	0	0	0	0	1	0
gene:AC205274.3_FG001	0	0	0	0	0	0	0	0	0	0	0	0	0	0	0	1	0	0	1	0	0	0	0
gene:AC205320.3_FG004	3	7	2	7	1	1	3	6	5	3	12	12	2	3	1	3	29	4	6	0	0	4	5
gene:AC205324.3_FG003	0	0	0	0	0	0	0	0	0	0	0	0	0	0	0	0	0	0	0	0	0	2	0
gene:AC205326.3_FG002	11	10	2	8	3	9	11	7	2	9	2	7	6	3	9	3	5	8	3	7	2	8	6
gene:AC205331.3_FG004	0	0	0	0	0	0	0	0	0	0	0	0	0	0	0	0	0	0	0	0	0	0	0
gene:AC205336.3_FG003	0	0	0	0	0	0	0	0	0	0	0	0	0	0	0	0	0	0	0	0	0	0	0
gene:AC205345.3_FG002	0	0	0	0	0	0	1	0	0	0	0	0	2	0	0	2	0	0	0	0	0	0	0
gene:AC205362.4_FG002	28	32	2	5	4	14	5	8	4	12	0	5	0	48	76	36	30	2	51	19	3	12	14
gene:AC205369.3_FG001	0	1	0	0	0	0	0	1	0	0	0	0	0	0	1	0	0	0	2	0	0	0	1
gene:AC205376.4_FG003	66	96	21	67	31	120	74	60	114	56	41	11	46	108	120	11	10	56	168	135	31	55	42
gene:AC205376.4_FG008	15	8	21	21	18	34	10	26	8	30	6	19	7	27	5	23	15	13	26	21	8	11	36
gene:AC205379.3_FG012	0	0	0	0	0	0	0	0	0	0	0	0	0	0	0	0	1	0	0	0	0	0	0
gene:AC205395.3_FG003	0	0	0	0	0	0	0	0	0	0	0	0	0	0	0	0	0	0	0	0	0	0	0
gene:AC205405.3_FG001	0	0	0	0	0	0	0	0	0	0	0	0	0	0	0	0	0	0	0	0	0	0	0
gene:AC205411.3_FG001	1	0	0	0	0	0	0	0	0	0	0	0	0	0	0	0	0	0	0	0	0	0	0
gene:AC205413.4_FG001	0	0	0	0	0	0	0	0	0	0	0	0	0	0	0	0	0	1	0	0	0	0	0
gene:AC205413.4_FG002	0	0	0	0	0	0	0	0	0	2	0	0	0	0	0	0	0	0	0	0	0	0	0
gene:AC205413.4_FG003	0	0	0	0	0	0	0	0	0	0	0	0	0	0	0	0	0	0	0	0	0	0	0
gene:AC205417.3_FG003	1	0	0	0	0	1	0	0	0	0	0	0	0	0	0	2	0	0	0	0	0	0	0
gene:AC205419.3_FG001	17	21	13	15	11	93	40	39	16	36	18	3	31	22	46	13	21	19	37	7	43	14	29
gene:AC205425.3_FG006	0	1	0	0	0	1	0	0	0	0	0	0	0	0	0	0	0	0	0	0	0	0	0
gene:AC205466.3_FG003	0	0	0	0	0	0	0	0	0	0	0	0	0	0	0	0	0	0	0	0	0	0	0
gene:AC205470.3_FG008	0	0	0	0	0	0	0	0	0	0	0	0	0	0	0	0	0	0	0	0	0	0	0
gene:AC205471.4_FG003	2	18	6	5	1	4	0	1	7	4	2	2	3	4	29	7	8	4	2	2	1	2	13
gene:AC205471.4_FG007	4	4	2	5	9	6	5	4	8	9	3	4	2	10	7	6	7	8	3	12	20	1	4
gene:AC205471.4_FG008	0	0	0	1	0	0	0	0	1	0	0	0	0	0	0	0	0	0	1	0	0	0	0
gene:AC205476.3_FG007	0	0	0	0	0	0	0	0	0	0	0	0	0	0	0	0	0	0	0	0	0	0	0
gene:AC205484.3_FG005	2	8	3	2	0	4	6	0	0	1	0	2	4	17	4	0	0	5	7	1	3	0	4
gene:AC205485.3_FG011	1	1	1	0	0	0	0	0	0	1	0	0	0	0	0	0	0	0	0	1	1	0	0
gene:AC205490.4_FG004	0	0	5	0	0	1	0	0	0	0	0	0	0	0	0	1	0	0	0	0	0	0	0
gene:AC205496.3_FG002	0	1	0	0	0	0	0	0	0	0	2	0	0	0	0	0	0	2	0	0	0	0	0
gene:AC205500.3_FG002	0	0	4	1	3	3	1	1	1	4	0	1	0	0	0	0	0	0	0	0	4	0	1
gene:AC205502.4_FG004	2	8	0	12	9	3	2	2	4	5	0	10	4	0	1	0	3	0	4	3	2	10	11
gene:AC205511.3_FG002	0	0	0	1	0	2	0	0	0	0	0	0	0	0	0	0	0	0	0	0	0	0	0
gene:AC205513.3_FG003	0	0	0	0	0	0	0	0	0	1	0	0	0	0	0	0	0	0	0	0	0	0	0
gene:AC205521.3_FG003	9	27	16	9	13	13	15	16	23	16	26	5	18	30	43	1	9	25	45	32	32	23	30
gene:AC205532.3_FG001	0	3	0	0	0	0	0	0	0	0	0	0	0	0	0	0	0	0	0	0	0	0	0
gene:AC205534.3_FG001	0	1	0	0	0	0	0	0	0	0	0	0	0	0	0	0	0	0	0	0	0	2	0
gene:AC205534.3_FG002	0	0	0	0	0	0	0	0	0	0	0	0	0	0	0	0	1	0	0	0	0	0	3
gene:AC205544.3_FG004	0	0	0	0	0	0	0	0	0	0	0	0	0	0	0	0	0	0	1	0	0	0	0
gene:AC205558.3_FG002	0	0	0	0	0	0	0	0	0	0	0	0	0	0	0	0	0	0	2	0	0	1	0
gene:AC205560.3_FG003	1	1	0	3	2	1	3	0	2	4	0	0	1	2	6	1	5	0	3	0	1	2	1
gene:AC205562.3_FG002	3	4	3	5	4	7	7	1	0	10	1	1	3	5	5	1	18	5	4	0	2	6	7
gene:AC205567.3_FG002	1	0	0	0	0	2	0	1	0	1	0	0	0	0	2	0	2	1	0	2	0	0	0
gene:AC205574.3_FG006	2	12	6	6	0	12	15	4	3	14	7	3	0	1	1	9	3	1	6	3	0	3	13
gene:AC205591.4_FG006	0	0	0	0	0	0	0	1	0	0	0	0	0	0	0	2	0	0	1	0	0	0	0
gene:AC205592.3_FG001	1	5	0	0	0	2	3	0	0	3	0	0	0	1	13	2	0	4	5	2	1	0	0
gene:AC205595.3_FG007	0	0	0	0	0	0	0	0	0	0	0	0	0	0	0	0	0	0	0	0	0	0	0
gene:AC205605.3_FG002	0	0	0	0	0	0	0	0	0	0	0	0	0	0	0	0	0	0	0	0	0	0	0
gene:AC205608.4_FG004	133	270	127	182	115	103	169	156	114	160	42	57	99	239	253	238	201	160	161	160	191	60	163
gene:AC205615.4_FG002	0	1	1	0	0	0	0	0	0	0	0	1	0	0	0	0	0	0	2	0	0	0	0
gene:AC205619.3_FG003	0	0	1	0	0	0	0	0	0	0	0	0	0	0	0	0	0	0	0	0	0	0	0
gene:AC205664.3_FG001	0	1	0	0	0	0	0	0	0	0	0	0	0	0	0	0	0	0	0	0	0	0	0
gene:AC205672.3_FG001	0	0	0	0	0	0	1	0	0	0	0	0	0	0	0	0	0	0	0	1	0	0	0
gene:AC205673.3_FG006	11	6	5	4	2	16	2	8	10	21	7	11	2	3	3	4	12	0	1	0	4	4	28
gene:AC205677.3_FG001	54	162	66	84	76	38	52	55	36	56	39	61	2	36	47	57	29	39	63	31	17	36	63
gene:AC205695.3_FG008	0	0	0	0	0	0	1	0	0	0	0	0	0	0	0	0	0	0	0	0	0	0	0
gene:AC205703.4_FG001	0	9	4	1	0	0	1	3	0	0	0	0	4	0	0	1	1	1	0	2	0	0	0
gene:AC205703.4_FG002	37	64	69	48	52	89	80	77	87	76	34	42	141	109	279	34	98	125	120	220	55	183	247
gene:AC205703.4_FG005	4	11	5	1	12	13	6	1	5	6	4	2	4	11	10	4	12	5	11	2	6	7	5
gene:AC205703.4_FG006	28	102	23	29	26	26	53	23	41	36	2	23	7	29	51	23	43	61	51	41	24	47	39
gene:AC205703.4_FG010	55	87	45	31	38	27	63	80	18	64	1	32	3	21	31	19	47	14	30	40	14	29	40
gene:AC205709.3_FG001	0	0	0	0	0	1	0	0	0	0	0	0	0	0	0	0	0	1	0	0	0	0	0
gene:AC205712.3_FG003	1	6	0	5	0	1	0	1	0	1	0	2	0	1	1	0	0	1	0	0	0	3	0
gene:AC205713.4_FG004	0	0	0	0	0	0	0	0	0	0	0	0	0	0	0	0	0	0	0	0	0	0	0
gene:AC205722.3_FG004	0	0	0	0	0	0	0	0	0	0	0	0	0	0	0	1	0	0	0	0	0	0	0
gene:AC205725.3_FG010	1	0	0	0	0	2	0	1	0	0	0	0	0	0	0	1	0	0	0	0	0	0	0
gene:AC205726.4_FG003	0	0	0	0	0	0	0	0	0	0	0	0	0	0	0	0	0	0	0	0	0	0	0
gene:AC205730.3_FG001	1	0	0	0	0	0	0	0	0	0	0	0	0	0	0	1	0	0	0	0	0	0	0
gene:AC205730.3_FG002	9	15	13	6	9	7	6	18	3	48	9	6	2	4	3	4	7	8	6	7	1	6	22
gene:AC205735.3_FG006	1	11	1	4	2	1	1	2	1	4	0	0	0	0	2	4	3	3	2	1	1	2	0
gene:AC205813.4_FG008	0	0	0	0	0	0	0	0	0	0	0	0	0	0	0	0	0	0	0	1	0	0	0
gene:AC205814.3_FG001	0	0	0	0	0	0	0	0	0	0	0	0	0	0	0	0	0	0	0	0	0	0	0
gene:AC205833.3_FG002	2	0	0	2	0	0	0	0	4	0	0	0	0	0	0	4	0	0	0	0	0	1	5
gene:AC205834.3_FG003	0	0	0	0	0	0	0	1	0	0	0	0	0	0	0	0	0	0	0	0	0	0	0
gene:AC205853.3_FG014	1	2	0	0	0	0	3	0	0	0	0	0	0	0	0	0	0	0	0	2	0	1	0
gene:AC205886.3_FG001	1	1	0	0	0	2	0	0	0	0	0	0	0	0	0	0	0	0	1	0	0	0	1
gene:AC205888.4_FG004	0	0	0	0	0	0	0	0	0	0	0	0	0	1	0	0	0	0	0	0	0	0	2
gene:AC205907.3_FG004	0	0	0	0	0	0	0	0	0	0	0	0	0	0	0	0	0	0	0	0	0	0	0
gene:AC205968.3_FG001	3	7	3	8	18	6	3	2	3	1	2	3	2	16	15	28	34	23	6	4	17	45	34
gene:AC205972.3_FG002	0	0	0	0	0	0	0	0	0	0	0	0	0	0	0	0	0	0	0	0	0	0	0
gene:AC205976.3_FG004	0	0	0	0	0	0	0	0	0	0	0	0	0	0	0	0	0	0	0	0	0	0	0
gene:AC205982.3_FG014	0	0	0	0	0	24	19	0	0	17	0	0	0	0	0	0	0	0	16	0	1	25	0
gene:AC206030.4_FG001	0	0	0	0	0	0	1	0	0	0	0	0	0	0	0	0	0	0	0	0	0	0	0
gene:AC206031.3_FG007	0	0	0	4	0	2	0	0	0	1	0	0	0	0	3	0	0	1	5	0	0	0	0
gene:AC206156.3_FG003	0	0	0	0	0	0	0	0	0	0	0	0	0	0	0	0	0	0	0	0	0	0	0
gene:AC206156.3_FG009	0	2	0	0	0	0	0	0	0	0	0	0	0	0	0	0	0	0	0	0	0	0	0
gene:AC206160.3_FG001	0	1	0	0	0	0	0	0	0	1	0	0	0	0	0	0	0	0	0	0	0	0	0
gene:AC206165.3_FG007	3	7	1	6	8	70	1	0	4	2	0	7	0	4	2	5	2	2	3	0	2	2	5
gene:AC206165.3_FG009	0	0	0	0	0	0	1	0	0	0	0	0	0	0	0	0	0	0	0	0	0	0	1
gene:AC206165.3_FG019	5	86	19	2	0	0	0	2	1	2	5	0	2	10	17	1	0	0	0	0	0	0	1
gene:AC206166.3_FG002	0	0	0	0	0	0	0	0	0	0	0	0	0	0	0	0	2	0	0	0	0	0	0
gene:AC206168.2_FG003	0	0	0	0	0	0	0	2	0	0	0	0	0	0	0	0	0	0	0	0	0	0	0
gene:AC206169.3_FG002	1	0	1	0	0	0	0	0	0	0	0	1	0	0	0	0	0	0	0	1	0	0	0
gene:AC206184.4_FG002	0	0	0	0	0	0	0	1	0	0	0	0	0	0	0	0	0	0	1	0	0	0	0
gene:AC206185.3_FG002	0	0	0	0	0	0	0	0	0	0	0	0	0	0	0	0	0	0	0	0	0	0	0
gene:AC206186.3_FG001	0	0	0	0	0	0	0	0	0	0	0	0	0	0	0	0	0	0	0	0	0	0	0
gene:AC206194.3_FG003	0	0	0	0	8	0	0	0	0	0	0	0	0	0	0	0	0	0	0	0	0	0	0
gene:AC206198.3_FG001	8	14	14	1	2	4	0	0	1	17	5	1	17	0	1	1	2	2	5	0	34	10	22
gene:AC206199.3_FG001	0	0	0	0	0	0	0	0	0	0	0	0	0	0	0	0	0	0	0	0	0	0	0
gene:AC206199.3_FG005	9	1	1	2	0	2	4	2	3	0	5	2	6	4	5	2	1	4	11	5	2	4	0
gene:AC206201.3_FG004	5	12	9	28	0	4	7	7	4	14	2	11	1	4	28	2	2	4	13	28	3	6	18
gene:AC206201.3_FG009	2	3	5	2	0	2	1	1	1	3	0	16	0	1	3	2	0	0	0	0	0	1	24
gene:AC206217.2_FG006	0	0	0	0	0	1	1	0	0	0	0	0	0	0	0	0	0	0	0	0	0	0	0
gene:AC206223.3_FG001	18	32	10	27	14	39	21	27	10	51	1	13	5	17	23	9	7	12	11	16	8	23	42
gene:AC206223.3_FG004	0	2	0	0	0	1	0	0	0	2	0	0	0	0	0	3	0	1	0	0	0	0	0
gene:AC206223.3_FG006	9	28	4	8	5	3	21	13	6	17	2	4	0	3	7	2	2	4	7	4	3	3	3
gene:AC206223.3_FG007	0	1	3	3	0	0	2	0	2	3	0	2	0	2	4	0	0	7	2	1	0	1	1
gene:AC206223.3_FG008	1	0	0	4	0	0	0	0	3	0	0	3	0	0	0	0	0	0	3	0	0	0	2
gene:AC206223.3_FG010	8	7	6	9	9	4	3	8	3	14	7	3	1	4	8	7	13	8	11	6	2	4	13
gene:AC206227.4_FG001	0	0	0	0	0	0	0	0	0	0	0	0	0	0	0	2	0	0	0	0	0	0	0
gene:AC206259.3_FG002	3	5	0	2	0	1	1	0	0	0	0	2	0	2	3	2	1	2	1	0	1	4	1
gene:AC206259.3_FG003	392	771	309	218	174	94	209	246	179	129	83	167	129	336	261	268	93	267	216	159	122	176	364
gene:AC206262.3_FG004	0	0	0	0	0	0	0	0	0	0	0	0	0	0	0	0	0	0	0	0	0	0	0
gene:AC206265.3_FG006	0	0	0	0	0	0	1	0	0	0	0	0	0	0	0	0	9	0	0	5	0	0	0
gene:AC206266.3_FG001	12	5	6	8	2	7	6	2	5	1	2	3	13	3	3	14	1	3	21	5	3	7	3
gene:AC206273.3_FG004	4	0	14	1	3	1	1	7	1	6	0	0	0	2	0	2	8	5	8	0	0	4	0
gene:AC206274.3_FG008	0	0	0	1	0	0	0	0	0	0	0	0	0	0	0	0	0	0	0	0	0	0	0
gene:AC206285.3_FG003	0	0	0	0	0	0	0	0	0	0	0	0	0	0	0	0	0	0	0	0	0	0	0
gene:AC206285.3_FG005	0	0	0	0	0	0	0	0	0	0	0	0	0	0	0	0	0	0	0	1	0	0	0
gene:AC206312.3_FG008	0	0	0	1	0	0	0	0	1	0	0	0	0	0	0	0	0	0	0	0	0	0	0
gene:AC206319.2_FG004	8	22	2	4	3	5	3	1	1	1	1	3	0	0	1	1	0	2	0	0	1	0	2
gene:AC206325.3_FG003	0	0	0	0	0	0	0	1	0	0	0	0	0	0	1	0	0	0	0	0	0	0	0
gene:AC206332.3_FG005	0	2	0	1	1	0	0	1	0	2	0	0	0	0	1	3	5	1	2	0	0	3	2
gene:AC206349.2_FG002	0	0	0	0	0	0	0	0	0	0	0	0	0	0	0	0	0	0	0	0	0	0	0
gene:AC206350.3_FG005	0	0	0	1	0	0	0	0	2	0	0	0	0	0	0	0	0	0	1	0	0	0	0
gene:AC206392.3_FG004	0	0	0	0	1	0	0	0	0	0	2	0	0	0	0	0	0	0	0	0	0	0	1
gene:AC206425.3_FG002	0	0	0	0	0	0	0	0	0	0	0	0	0	0	0	0	0	0	0	0	0	0	0
gene:AC206425.3_FG004	0	3	1	0	0	0	1	0	0	0	2	0	0	0	4	1	1	0	0	0	0	0	0
gene:AC206503.3_FG001	0	0	0	0	0	0	0	0	4	0	0	0	0	0	0	0	0	0	0	0	0	0	0
gene:AC206514.2_FG002	1	0	0	0	0	0	0	0	0	0	0	0	0	0	0	0	0	0	0	0	0	0	0
gene:AC206519.2_FG002	0	0	0	0	0	0	0	0	0	0	0	0	0	0	0	0	0	0	0	0	0	0	0
gene:AC206547.2_FG002	0	0	0	0	0	0	0	0	0	0	0	0	0	0	0	0	0	0	0	0	0	0	0
gene:AC206582.2_FG002	17	13	12	11	10	18	14	28	2	23	20	18	0	6	4	14	11	3	8	3	7	10	18
gene:AC206610.4_FG004	0	0	0	0	0	0	0	0	0	0	0	0	0	0	0	0	0	0	0	0	0	0	0
gene:AC206610.4_FG005	0	0	0	0	0	0	0	0	0	0	0	0	0	0	0	0	0	0	0	0	0	0	0
gene:AC206611.3_FG002	0	0	0	0	0	0	0	0	0	0	0	0	0	1	0	0	0	0	0	0	0	1	0
gene:AC206611.3_FG003	7	2	0	3	0	0	1	0	0	0	4	0	0	2	0	1	0	4	0	0	0	1	0
gene:AC206634.3_FG004	0	4	0	2	0	6	2	1	0	0	0	0	0	3	5	3	0	3	6	5	1	3	3
gene:AC206638.3_FG007	0	0	1	0	0	3	0	0	0	0	0	2	0	0	0	0	0	1	0	1	0	0	0
gene:AC206638.3_FG015	0	0	0	0	0	0	0	0	0	0	0	0	0	0	0	0	0	1	0	0	0	0	0
gene:AC206642.4_FG001	174	169	114	170	115	198	94	134	88	201	79	243	64	150	187	230	285	171	112	69	88	175	537
gene:AC206647.3_FG003	0	0	0	0	0	0	0	0	0	0	0	0	0	0	0	0	0	0	0	0	0	0	0
gene:AC206655.3_FG004	0	0	0	0	0	0	0	0	0	0	0	0	0	0	0	0	0	0	0	0	0	0	0
gene:AC206695.3_FG001	0	0	0	0	0	0	0	0	0	0	0	0	0	0	0	0	0	0	0	0	0	0	0
gene:AC206698.2_FG002	0	0	0	0	0	0	0	0	0	0	0	0	0	0	0	0	0	0	0	0	0	0	0
gene:AC206700.3_FG003	0	0	0	0	0	1	0	0	0	1	0	0	0	0	0	0	0	0	1	0	0	0	1
gene:AC206749.3_FG003	0	3	0	0	0	0	0	0	0	0	3	0	0	0	0	0	0	0	0	0	0	0	0
gene:AC206763.3_FG002	0	0	0	1	0	0	0	0	0	0	0	0	0	1	1	0	0	2	0	2	0	1	0
gene:AC206764.4_FG001	3	0	2	6	4	0	7	3	0	3	3	5	1	1	2	7	1	4	2	5	2	5	3
gene:AC206764.4_FG003	0	0	0	1	0	0	0	0	0	0	2	0	0	0	1	0	0	0	1	0	0	1	0
gene:AC206768.3_FG005	4	0	3	6	0	1	0	1	2	7	0	1	2	5	11	9	0	3	5	3	4	5	1
gene:AC206768.3_FG006	0	2	0	1	0	0	0	0	0	0	0	0	0	2	0	0	0	0	0	0	0	0	6
gene:AC206780.3_FG004	0	0	0	0	0	0	0	0	0	0	0	0	0	0	0	0	0	0	1	0	0	0	1
gene:AC206788.3_FG008	2	4	14	9	6	26	6	3	6	9	1	6	3	15	20	3	20	15	22	0	6	0	22
gene:AC206788.3_FG015	88	484	186	141	194	192	118	235	155	118	78	78	61	223	162	165	70	151	204	134	106	66	153
gene:AC206831.3_FG015	0	0	0	0	0	0	0	0	0	0	0	0	0	0	0	0	0	1	0	0	0	0	0
gene:AC206832.3_FG004	0	0	0	0	1	2	0	0	0	0	0	0	0	0	0	0	0	0	0	0	0	0	0
gene:AC206840.3_FG002	16	30	15	21	7	7	9	4	16	16	2	6	7	6	13	13	9	16	14	16	1	15	17
gene:AC206898.3_FG006	1	1	1	0	0	0	1	0	0	1	0	1	0	0	1	1	0	0	1	0	0	0	0
gene:AC206901.3_FG005	2	1	0	2	2	2	2	3	3	1	0	2	4	1	2	3	10	1	3	0	2	2	13
gene:AC206941.2_FG002	0	2	0	0	0	0	0	0	0	2	0	0	0	0	15	0	0	0	0	0	0	0	0
gene:AC206946.2_FG009	0	0	0	0	0	0	0	0	0	0	0	0	0	0	0	0	1	0	0	0	0	0	0
gene:AC206951.3_FG014	0	0	0	0	0	0	0	0	0	0	0	0	0	0	0	0	0	0	0	0	0	0	0
gene:AC206951.3_FG016	0	0	0	0	0	0	0	1	1	1	2	2	1	0	2	0	0	0	0	0	0	0	2
gene:AC206951.3_FG017	73	39	21	90	71	29	100	23	30	97	9	34	29	113	219	211	404	131	107	74	372	43	348
gene:AC206952.3_FG001	0	0	0	0	5	0	0	0	0	0	0	0	0	0	0	0	0	0	0	0	0	0	0
gene:AC206968.3_FG001	0	0	0	0	0	0	0	0	0	0	0	0	0	0	0	0	0	0	0	0	0	0	0
gene:AC206968.3_FG003	55	75	37	30	39	20	66	42	14	57	14	24	12	29	59	29	25	24	28	36	20	3	38
gene:AC206969.3_FG001	0	0	0	0	0	0	0	0	0	0	0	0	0	0	0	0	1	0	0	0	0	2	0
gene:AC206980.3_FG007	0	1	0	0	0	0	2	0	0	0	0	0	0	0	0	0	0	0	1	0	1	0	1
gene:AC206989.4_FG002	32	34	10	42	12	14	26	24	11	30	10	16	3	21	30	32	4	13	28	10	17	18	37
gene:AC206999.1_FG002	0	1	0	0	0	0	0	0	11	0	0	0	0	0	0	1	0	0	1	1	5	0	0
gene:AC206999.1_FG007	0	0	0	0	0	0	0	0	0	0	0	0	0	0	0	0	0	0	0	0	0	0	0
gene:AC207011.3_FG001	0	0	0	1	0	0	0	0	0	0	0	0	0	0	0	0	0	0	0	0	0	0	0
gene:AC207019.3_FG003	0	0	0	0	0	0	0	0	0	0	0	0	0	0	0	0	0	0	0	0	0	0	0
gene:AC207024.3_FG002	0	5	2	1	0	6	3	4	0	0	5	0	0	5	1	2	0	1	1	0	1	0	2
gene:AC207043.3_FG002	1	3	2	1	0	2	6	1	1	6	10	3	0	3	1	4	2	5	8	1	2	2	4
gene:AC207043.3_FG004	0	0	0	0	0	0	0	0	0	0	0	0	0	0	0	0	1	0	0	0	0	0	0
gene:AC207080.3_FG005	1	0	0	0	0	0	2	0	0	0	0	0	0	1	0	0	0	0	0	0	0	0	0
gene:AC207104.3_FG001	0	0	0	0	0	0	0	0	0	0	0	0	0	0	0	0	0	0	0	0	0	0	0
gene:AC207107.4_FG001	0	0	0	2	1	0	0	0	0	0	1	0	0	0	0	0	0	0	0	0	1	0	1
gene:AC207107.4_FG002	0	2	3	0	0	0	0	0	0	0	0	3	0	0	0	0	0	0	2	0	0	1	10
gene:AC207119.3_FG001	2	0	0	4	0	0	2	2	0	0	0	0	0	0	0	3	0	0	0	0	0	0	0
gene:AC207188.3_FG002	2	1	2	5	0	0	0	4	3	1	8	0	0	1	0	1	0	0	1	2	0	0	3
gene:AC207189.4_FG002	0	0	0	1	0	0	0	1	1	2	0	1	0	0	0	0	2	1	1	1	0	0	0
gene:AC207205.3_FG004	0	0	0	0	0	0	1	0	0	1	0	1	0	0	0	0	0	1	1	0	0	0	0
gene:AC207206.3_FG001	0	0	0	0	0	25	11	1	0	21	29	0	3	0	0	10	2	1	3	31	8	2	11
gene:AC207206.3_FG003	0	0	0	0	0	0	0	0	0	0	0	0	0	0	0	0	0	0	0	0	0	0	0
gene:AC207225.3_FG001	0	0	0	0	0	0	0	0	0	0	0	0	0	0	0	0	0	0	0	0	0	0	0
gene:AC207225.3_FG003	3	4	0	2	1	2	3	6	2	4	0	2	0	0	0	2	1	1	1	4	0	0	2
gene:AC207231.3_FG001	0	1	0	0	0	0	0	3	0	0	0	0	0	0	1	2	0	0	0	0	0	0	0
gene:AC207254.3_FG005	0	0	0	0	0	0	1	0	0	0	0	0	0	0	0	0	0	0	0	0	0	0	0
gene:AC207260.3_FG003	0	0	0	0	0	0	0	0	0	0	0	0	0	0	0	0	0	0	0	0	0	0	0
gene:AC207260.3_FG004	0	0	0	0	0	0	0	0	0	0	0	0	0	0	0	1	0	0	0	0	0	0	0
gene:AC207265.3_FG002	406	480	286	273	232	329	262	202	175	517	104	181	140	179	223	170	326	227	206	165	173	167	259
gene:AC207309.3_FG007	9	19	6	14	7	26	13	13	9	15	4	9	6	14	17	13	19	18	25	9	4	5	51
gene:AC207309.3_FG010	0	0	0	0	0	0	0	0	0	0	0	0	0	0	0	0	0	0	0	0	0	0	0
gene:AC207321.3_FG003	0	0	0	0	0	0	0	0	0	0	0	0	0	0	0	0	0	0	0	0	0	0	0
gene:AC207328.3_FG003	1	2	1	2	0	1	3	0	6	11	0	1	0	1	2	0	1	2	1	0	2	0	0
gene:AC207342.3_FG001	0	0	0	0	0	0	0	0	0	0	0	0	0	0	0	0	0	0	0	0	0	0	0
gene:AC207342.3_FG007	23	35	14	26	10	15	24	22	9	32	30	22	3	24	22	16	21	12	21	16	12	12	32
gene:AC207342.3_FG008	188	290	274	90	133	83	150	110	13	157	148	88	94	200	313	122	398	132	277	154	109	60	343
gene:AC207347.3_FG005	60	61	59	38	45	79	47	65	36	68	82	58	13	44	51	56	28	48	52	20	60	45	97
gene:AC207383.3_FG003	0	0	0	0	0	1	0	1	0	0	0	0	1	0	0	2	6	1	1	0	0	0	0
gene:AC207389.3_FG004	0	0	0	0	0	0	0	0	0	0	0	0	0	0	0	0	0	0	0	0	0	0	0
gene:AC207397.3_FG001	0	1	0	0	0	0	0	0	0	0	0	0	0	0	1	0	0	0	0	0	0	0	0
gene:AC207427.3_FG005	0	0	0	0	0	0	0	0	0	0	0	0	0	0	0	0	0	0	0	0	0	0	0
gene:AC207454.3_FG004	0	0	0	0	13	0	0	0	0	0	0	0	0	0	0	0	3	0	0	0	0	0	0
gene:AC207472.3_FG001	0	0	0	0	0	0	0	0	0	0	0	0	0	0	0	3	0	0	0	0	0	0	0
gene:AC207533.2_FG002	1	2	2	2	0	0	1	2	0	2	0	0	0	1	0	2	0	0	0	1	0	0	0
gene:AC207544.3_FG011	2	0	0	0	0	0	0	0	0	0	0	0	1	0	0	0	0	0	0	0	0	0	0
gene:AC207546.3_FG004	0	0	0	0	0	0	0	0	0	0	0	0	0	0	0	1	0	0	0	0	0	1	0
gene:AC207549.3_FG010	0	0	0	0	0	0	0	0	0	0	0	0	0	0	0	0	0	0	3	0	0	0	0
gene:AC207575.3_FG004	0	0	0	0	0	0	0	2	0	0	0	0	0	0	0	0	0	0	0	1	0	0	0
gene:AC207619.3_FG001	0	1	0	0	0	0	0	0	0	0	0	0	0	0	0	0	0	0	0	0	0	0	0
gene:AC207620.2_FG007	0	0	0	0	0	0	0	0	0	0	0	0	0	0	0	0	0	0	0	0	0	0	0
gene:AC207628.4_FG002	0	0	0	1	0	0	0	0	3	0	0	0	0	0	0	1	0	1	0	0	0	0	0
gene:AC207628.4_FG003	2	1	3	0	1	2	1	1	2	2	0	3	0	1	3	4	0	2	3	1	1	4	1
gene:AC207628.4_FG005	0	79	0	29	49	29	32	0	1	18	10	25	0	11	6	23	78	8	29	23	0	36	42
gene:AC207628.4_FG009	153	120	268	108	71	82	57	64	45	84	86	34	172	571	84	995	145	171	207	86	311	272	49
gene:AC207628.4_FG010	1	13	1	3	2	1	2	3	5	2	0	1	4	1	2	8	5	5	2	2	1	3	0
gene:AC207628.4_FG011	17	4	2	11	4	17	20	9	12	15	27	13	8	23	24	26	13	22	19	12	6	22	18
gene:AC207649.3_FG002	0	0	0	0	0	0	0	0	0	0	0	0	0	0	0	0	0	0	0	0	0	0	0
gene:AC207652.3_FG001	5	10	14	9	6	9	25	6	6	9	0	3	0	1	4	0	4	2	8	7	1	7	3
gene:AC207655.2_FG003	0	0	0	11	0	1	0	5	1	2	0	1	4	5	0	0	0	0	1	0	0	3	0
gene:AC207656.3_FG002	205	207	86	213	157	103	130	136	68	204	61	128	61	192	271	281	159	248	226	148	139	132	192
gene:AC207722.2_FG009	44678	31535	30367	42085	38398	34829	26226	45093	17765	49327	17423	19618	17624	41953	51569	67560	28899	59724	43530	31829	32493	25665	53872
gene:AC207728.2_FG003	4	12	16	32	5	22	11	5	6	3	1	7	9	24	15	10	12	11	16	9	7	11	30
gene:AC207732.3_FG010	0	1	0	0	0	0	0	0	0	0	0	0	0	0	0	0	0	0	0	0	1	0	0
gene:AC207733.3_FG001	0	0	0	0	0	0	0	0	0	0	0	0	0	0	0	0	0	1	0	0	0	0	0
gene:AC207733.3_FG007	0	0	0	0	0	0	0	0	0	0	0	0	0	0	0	0	0	1	0	0	0	0	0
gene:AC207740.3_FG005	0	0	0	0	0	0	0	0	0	0	0	0	0	0	0	0	0	0	0	0	0	0	0
gene:AC207755.3_FG005	6	2	1	7	6	9	1	0	4	4	0	2	1	0	3	1	0	0	4	1	3	2	1
gene:AC207756.3_FG001	5	4	5	1	5	1	2	3	1	1	0	0	0	2	3	0	0	3	4	0	0	0	3
gene:AC207767.2_FG001	0	1	0	0	0	0	0	0	0	0	0	0	0	0	0	0	0	1	0	0	0	0	0
gene:AC207784.3_FG007	0	0	0	0	0	0	1	2	0	0	0	1	0	0	0	1	0	0	0	0	0	0	1
gene:AC207790.2_FG001	0	0	0	0	0	0	0	0	1	0	0	0	0	0	0	0	0	0	0	0	0	0	0
gene:AC207793.3_FG002	0	0	0	0	0	0	0	0	0	0	0	0	0	0	0	0	0	0	0	0	0	0	0
gene:AC207798.2_FG003	2	0	2	1	1	2	1	1	0	0	2	0	0	0	0	0	1	0	0	0	1	0	0
gene:AC207803.3_FG003	2	4	2	0	4	1	2	1	1	1	0	0	0	0	1	0	0	1	1	0	0	1	1
gene:AC207814.3_FG002	0	0	0	0	0	0	0	0	0	0	0	0	0	0	0	0	0	0	0	0	0	0	0
gene:AC207814.3_FG003	0	0	0	0	0	0	0	0	0	0	0	0	0	0	0	0	0	2	0	0	0	0	0
gene:AC207888.3_FG009	0	0	0	0	0	0	0	0	0	0	0	1	0	1	0	0	1	0	1	0	0	0	0
gene:AC207890.3_FG002	131	231	183	190	118	201	147	211	81	187	91	167	66	175	211	180	180	145	192	137	98	268	288
gene:AC207896.4_FG003	0	0	0	0	0	0	0	0	0	0	0	0	0	0	0	0	0	1	2	0	0	0	0
gene:AC208023.3_FG001	79	158	44	108	69	62	56	64	72	69	62	67	51	136	146	135	110	123	82	82	54	93	119
gene:AC208026.3_FG005	0	0	0	0	1	0	0	0	0	0	0	0	0	0	0	0	0	0	0	0	0	2	0
gene:AC208031.3_FG002	0	2	0	0	0	0	0	0	0	0	0	2	2	0	0	1	0	0	1	0	0	0	1
gene:AC208031.3_FG005	0	1	0	0	0	0	0	0	0	0	9	2	0	0	0	0	0	0	0	0	0	0	8
gene:AC208035.3_FG002	0	0	0	0	0	0	0	1	0	0	0	0	0	1	0	0	0	0	1	0	0	0	0
gene:AC208042.3_FG005	1	0	2	0	0	0	0	0	0	0	0	0	0	1	0	0	0	1	0	1	0	0	1
gene:AC208079.3_FG001	0	0	0	0	0	0	0	0	0	0	0	0	0	0	0	0	0	0	0	0	0	0	0
gene:AC208082.3_FG008	0	0	0	1	0	0	0	0	0	0	0	0	0	0	0	0	0	0	0	0	0	0	0
gene:AC208109.2_FG004	0	0	0	0	0	0	0	0	0	0	0	0	0	0	0	0	0	0	0	0	0	0	0
gene:AC208110.2_FG001	0	0	0	0	0	0	0	0	0	0	0	0	0	0	1	0	1	0	0	0	0	1	2
gene:AC208110.2_FG005	0	0	0	0	0	0	1	0	0	0	0	10	0	0	1	1	1	0	0	0	0	1	7
gene:AC208110.2_FG006	4	0	2	26	147	12	1	3	46	3	40	57	1	2	7	7	104	4	0	0	379	1	131
gene:AC208110.2_FG007	21	42	9	28	6	18	20	13	9	19	13	6	10	71	65	9	12	11	73	31	11	11	21
gene:AC208110.2_FG011	0	0	1	0	0	0	2	1	0	0	0	0	0	0	0	0	0	1	0	0	0	0	0
gene:AC208113.3_FG001	0	0	0	0	0	0	0	0	0	0	0	0	0	0	0	0	0	0	0	1	0	0	0
gene:AC208113.3_FG005	35	28	22	22	17	22	20	37	3	18	4	25	19	13	24	30	13	19	32	26	12	16	24
gene:AC208113.3_FG009	0	0	0	0	0	0	0	0	0	0	0	0	0	0	4	0	0	0	0	0	0	0	0
gene:AC208122.2_FG003	0	0	1	0	0	0	0	0	0	0	0	0	0	0	0	0	0	0	0	0	0	0	0
gene:AC208126.3_FG001	0	0	0	0	0	0	0	0	0	0	0	0	0	0	0	1	0	0	0	0	1	0	0
gene:AC208201.3_FG001	39	47	13	22	29	27	21	20	17	38	11	28	15	41	45	45	42	57	60	28	23	33	43
gene:AC208201.3_FG002	33	57	19	34	30	49	85	20	35	27	12	37	26	70	49	40	202	39	96	39	193	37	92
gene:AC208201.3_FG003	4	6	10	15	18	51	30	19	4	27	25	4	8	19	32	9	9	24	16	7	16	1	71
gene:AC208204.3_FG006	12	50	13	25	25	10	18	28	19	9	1	15	9	15	26	6	11	20	20	3	2	4	9
gene:AC208212.3_FG001	0	0	1	0	1	0	0	1	2	0	5	0	0	1	2	2	0	0	3	0	0	1	0
gene:AC208217.3_FG001	0	1	0	0	0	0	1	0	0	0	0	0	0	1	1	0	0	0	0	0	0	0	0
gene:AC208221.3_FG002	1	23	15	2	27	31	25	240	0	39	10	0	6	6	19	6	8	64	188	2	3	3	8
gene:AC208308.3_FG003	0	0	0	2	0	0	0	0	0	0	0	0	0	0	0	5	0	0	0	1	1	0	0
gene:AC208308.3_FG004	0	1	0	0	0	0	0	0	0	0	0	0	0	0	0	0	0	0	0	0	0	0	0
gene:AC208327.4_FG002	0	0	1	0	0	0	0	0	0	0	0	0	0	1	0	0	0	0	0	0	0	0	0
gene:AC208327.4_FG003	34	85	52	52	24	79	51	61	42	97	31	48	16	21	31	55	80	29	31	30	16	26	61
gene:AC208327.4_FG006	104	159	81	86	70	73	63	54	46	114	29	65	32	66	90	121	77	106	109	68	80	62	106
gene:AC208337.2_FG003	1	0	0	4	0	0	2	0	0	0	0	1	0	0	1	1	0	1	0	0	2	4	1
gene:AC208338.3_FG010	0	0	0	0	0	0	2	0	0	0	0	0	0	0	0	0	0	1	0	0	2	2	0
gene:AC208341.4_FG005	241	284	159	249	144	297	141	137	85	306	89	141	43	148	206	196	143	140	223	122	75	98	206
gene:AC208341.4_FG006	2	7	1	1	1	2	4	4	3	10	4	1	1	2	5	3	6	2	8	3	3	4	10
gene:AC208341.4_FG007	0	0	0	0	0	0	0	0	0	0	0	0	0	0	0	0	0	0	0	0	0	0	0
gene:AC208341.4_FG008	0	0	0	0	0	4	0	0	1	0	0	0	1	0	0	0	1	0	0	1	0	1	0
gene:AC208346.3_FG004	36	61	44	49	31	38	43	52	12	38	10	22	4	24	37	34	34	14	14	15	11	10	32
gene:AC208348.3_FG012	18	11	4	9	0	2	2	11	0	10	0	29	7	24	10	8	27	6	12	10	3	5	44
gene:AC208358.3_FG005	1	4	1	1	1	19	5	5	5	2	0	1	4	0	1	0	0	0	0	0	0	2	0
gene:AC208406.3_FG004	0	0	0	0	0	0	0	0	0	0	0	0	0	0	0	0	0	0	0	0	0	0	0
gene:AC208411.3_FG013	0	0	0	0	0	0	0	0	0	0	0	0	0	0	0	0	0	0	0	0	0	0	0
gene:AC208418.3_FG009	1	0	0	0	0	0	0	0	1	0	0	1	0	0	0	1	0	0	0	0	0	0	0
gene:AC208422.3_FG001	0	0	0	0	0	0	0	0	0	0	0	0	0	0	0	0	0	0	0	0	0	0	0
gene:AC208422.3_FG002	0	0	0	0	0	0	0	0	0	0	0	0	0	0	0	0	0	0	0	0	0	0	0
gene:AC208423.3_FG002	0	0	0	0	0	0	0	0	0	1	0	0	0	0	0	0	0	0	0	3	0	0	0
gene:AC208434.3_FG001	0	2	0	2	2	0	0	0	0	0	0	0	0	0	0	0	0	0	0	0	0	0	1
gene:AC208434.3_FG007	1	0	0	0	0	0	0	0	0	2	0	0	0	0	0	0	0	0	0	0	0	0	0
gene:AC208436.3_FG007	0	0	2	1	0	0	3	6	2	0	0	0	2	0	0	0	0	0	1	0	0	0	0
gene:AC208440.3_FG003	44	57	25	31	34	17	41	46	16	50	27	31	14	17	22	38	19	25	30	15	22	20	30
gene:AC208445.3_FG001	0	0	0	0	0	0	0	0	0	0	0	0	0	0	0	0	0	0	0	0	0	0	0
gene:AC208445.3_FG006	0	0	0	0	0	0	0	0	0	0	0	0	0	0	0	0	0	0	0	0	0	0	0
gene:AC208453.3_FG003	0	0	0	0	0	0	0	0	0	0	0	0	0	0	0	0	0	0	0	0	0	0	0
gene:AC208454.3_FG002	0	0	0	0	0	0	0	0	1	0	0	0	0	0	0	0	0	0	0	0	0	0	0
gene:AC208458.3_FG011	0	0	0	1	0	0	0	0	0	0	0	0	0	0	0	0	0	0	6	0	0	0	0
gene:AC208516.2_FG008	0	0	0	0	0	0	0	0	0	0	0	0	0	0	0	0	0	0	0	0	0	0	0
gene:AC208521.3_FG002	0	0	1	0	0	0	0	0	0	0	0	0	0	0	0	0	0	0	1	0	0	0	0
gene:AC208530.3_FG003	0	0	0	0	0	0	0	0	0	0	0	0	0	0	0	0	0	0	0	0	0	0	0
gene:AC208539.3_FG002	0	0	0	0	0	1	0	0	0	0	0	0	0	0	0	1	0	0	0	0	0	0	1
gene:AC208539.3_FG003	0	0	0	0	0	0	0	0	0	0	0	0	0	0	0	0	0	0	0	0	0	0	0
gene:AC208559.3_FG003	1	0	1	0	0	0	1	0	7	0	0	0	0	0	0	1	5	0	1	1	3	3	6
gene:AC208564.3_FG004	0	0	0	0	0	0	0	0	0	0	0	0	0	0	0	0	0	0	0	0	0	0	0
gene:AC208571.4_FG001	479	366	295	288	256	185	274	467	235	309	177	295	353	428	553	809	461	489	237	210	468	477	565
gene:AC208576.3_FG001	2	0	0	0	0	0	0	0	0	0	1	0	0	0	0	0	1	0	0	1	0	1	0
gene:AC208577.3_FG005	0	2	0	1	0	0	2	1	1	0	0	0	0	0	0	0	0	0	0	0	0	0	0
gene:AC208579.3_FG001	0	0	0	0	0	0	0	0	0	0	0	0	0	0	0	0	2	1	0	0	0	0	0
gene:AC208606.3_FG007	0	0	0	0	0	0	0	0	0	0	0	0	0	0	0	0	0	0	0	0	0	0	0
gene:AC208610.3_FG010	0	0	0	0	0	0	0	0	0	0	0	0	0	0	0	0	0	0	0	0	0	0	0
gene:AC208625.3_FG004	0	0	0	0	0	0	0	0	0	0	0	0	0	0	0	0	0	0	0	0	0	0	0
gene:AC208630.3_FG001	0	0	0	0	0	0	0	0	0	0	0	0	0	0	0	0	0	0	0	0	0	0	0
gene:AC208641.3_FG009	0	0	0	0	0	0	0	0	0	0	0	0	0	0	0	0	0	0	0	0	0	0	0
gene:AC208644.2_FG005	0	0	0	0	0	0	0	0	0	0	0	0	0	0	0	0	0	0	0	0	0	0	0
gene:AC208649.4_FG003	1	0	0	0	0	0	0	0	0	0	0	0	0	0	0	0	0	0	0	0	0	0	0
gene:AC208663.3_FG002	0	0	0	0	0	0	0	0	0	0	0	0	0	0	0	0	0	0	0	0	0	0	0
gene:AC208678.3_FG002	0	0	0	0	0	0	0	0	0	0	0	0	0	0	0	0	0	0	0	0	0	0	0
gene:AC208680.3_FG001	0	0	0	0	1	0	0	0	0	0	0	0	0	0	0	1	1	0	1	0	0	0	0
gene:AC208702.3_FG007	0	0	0	0	0	0	0	0	0	0	0	0	0	0	0	0	0	0	1	0	0	0	0
gene:AC208711.3_FG005	0	2	0	0	0	2	0	0	0	0	0	0	0	0	0	1	0	0	0	0	0	0	0
gene:AC208724.3_FG001	4	3	3	4	2	0	2	0	2	1	0	0	0	0	0	3	4	1	0	2	0	3	1
gene:AC208826.3_FG003	2	0	0	0	0	1	0	0	0	0	0	0	0	0	0	0	0	1	0	0	0	0	0
gene:AC208826.3_FG004	0	0	0	0	0	0	0	0	0	0	0	1	0	0	0	0	0	0	0	0	0	0	0
gene:AC208848.3_FG005	1	1	0	0	0	0	0	0	0	0	0	0	0	0	0	1	0	0	0	0	0	0	0
gene:AC208855.3_FG002	1	0	7	3	0	3	0	0	0	0	0	0	0	6	3	10	0	0	0	0	0	0	0
gene:AC208860.3_FG002	1	1	0	0	0	1	1	0	0	0	0	0	0	0	0	1	0	0	1	0	0	0	0
gene:AC208892.3_FG005	19	28	14	20	16	4	5	14	5	14	3	15	1	11	6	11	18	14	18	6	5	6	14
gene:AC208895.3_FG001	0	0	0	0	0	0	0	0	0	0	0	0	0	0	0	0	0	0	0	0	0	0	0
gene:AC208895.3_FG004	0	0	0	0	0	0	0	0	0	0	0	0	0	0	0	0	0	0	0	0	0	0	0
gene:AC208897.3_FG003	2	3	2	12	0	0	3	19	18	3	4	46	5	32	21	5	1	10	3	38	18	15	35
gene:AC208897.3_FG004	762	393	180	319	270	188	342	141	47	264	150	281	37	116	246	78	166	422	278	257	58	93	309
gene:AC208905.3_FG004	0	0	0	0	0	0	0	0	0	0	0	0	0	1	0	0	0	0	1	1	0	0	0
gene:AC208915.3_FG010	18	21	18	74	35	38	20	45	14	32	17	9	16	23	33	35	18	333	116	21	52	13	31
gene:AC208916.3_FG003	0	0	0	0	0	1	0	0	0	0	3	1	0	1	0	0	1	0	0	0	0	0	0
gene:AC208920.3_FG001	0	0	3	0	0	0	2	1	0	1	0	0	1	1	0	1	0	0	1	0	0	1	0
gene:AC208930.3_FG007	1	0	2	2	3	0	0	0	1	6	0	0	0	2	1	0	1	1	1	3	0	0	1
gene:AC208974.3_FG001	0	0	0	0	0	0	1	0	0	0	0	0	0	0	0	0	2	0	2	1	0	1	1
gene:AC209015.3_FG004	0	0	0	0	0	0	0	0	0	0	0	0	0	0	0	0	0	0	0	0	0	0	0
gene:AC209016.3_FG010	0	2	0	0	0	1	0	0	0	0	0	0	0	0	0	0	0	0	0	0	0	0	0
gene:AC209029.2_FG002	0	0	0	0	0	0	0	0	4	0	0	0	0	0	0	0	0	0	0	0	1	0	0
gene:AC209050.3_FG001	1	0	1	2	0	1	2	1	8	1	0	1	3	0	2	1	2	1	3	1	3	0	0
gene:AC209050.3_FG003	0	1	8	0	3	3	2	1	6	2	0	4	1	4	2	1	16	8	3	0	6	1	4
gene:AC209051.3_FG003	0	0	0	0	0	0	0	0	0	0	0	0	0	0	0	0	0	0	0	0	0	0	0
gene:AC209062.3_FG002	0	0	0	4	0	0	0	0	0	0	0	0	0	1	0	0	0	0	0	0	0	0	1
gene:AC209073.3_FG001	0	0	0	0	3	0	0	0	0	0	0	0	0	0	0	0	0	0	0	0	0	0	0
gene:AC209073.3_FG002	0	0	0	0	0	0	0	0	0	0	0	0	0	0	0	0	0	0	0	0	0	0	0
gene:AC209074.3_FG007	0	0	0	0	0	2	0	0	0	0	0	0	0	0	0	1	0	1	0	0	1	0	0
gene:AC209080.3_FG004	8	3	4	3	1	1	2	1	0	3	0	0	0	2	1	0	3	0	3	1	1	5	0
gene:AC209093.3_FG006	1	7	0	1	3	0	0	0	0	1	1	1	0	0	2	0	8	0	1	0	3	0	0
gene:AC209168.3_FG007	0	0	0	0	0	0	0	0	0	0	0	0	1	0	0	2	2	0	1	3	0	1	0
gene:AC209169.3_FG007	0	0	0	0	0	0	0	0	0	0	0	0	0	0	0	0	0	0	0	0	0	0	0
gene:AC209177.3_FG001	0	0	0	0	0	0	0	0	0	0	0	0	0	0	0	1	0	1	0	0	0	0	0
gene:AC209206.3_FG004	1	0	1	2	3	1	1	2	0	0	0	0	0	0	0	1	0	1	0	0	3	0	0
gene:AC209206.3_FG011	52	72	48	80	35	36	55	48	67	53	11	78	6	28	42	25	15	40	58	22	22	12	30
gene:AC209206.3_FG014	0	0	0	2	0	0	0	1	0	0	4	0	0	0	0	1	0	0	0	0	0	0	0
gene:AC209208.3_FG001	48	107	47	70	49	41	62	70	38	79	36	51	21	27	77	36	50	33	54	37	23	33	112
gene:AC209208.3_FG002	194	566	189	298	225	62	269	309	47	529	115	162	43	83	328	330	486	97	166	193	88	87	254
gene:AC209208.3_FG003	0	1	0	1	0	0	0	0	0	0	0	0	0	2	0	0	1	0	0	6	1	0	3
gene:AC209208.3_FG004	0	0	0	0	0	1	0	0	0	0	0	0	0	0	0	0	0	0	0	0	0	0	2
gene:AC209208.3_FG005	65	90	51	60	47	27	38	46	43	72	45	32	23	52	48	72	63	57	58	31	34	18	114
gene:AC209212.3_FG005	0	0	1	1	0	0	0	0	0	0	0	0	0	1	0	0	0	1	0	0	0	0	0
gene:AC209213.4_FG002	3	0	2	0	0	0	0	2	0	3	0	1	4	2	0	0	0	0	0	0	1	1	0
gene:AC209215.4_FG004	0	1	0	0	0	0	0	0	0	0	0	0	0	0	0	2	0	0	0	0	0	2	0
gene:AC209215.4_FG006	0	0	1	1	0	1	0	2	0	0	0	0	0	2	0	0	1	0	0	2	0	2	0
gene:AC209242.3_FG003	26	61	24	38	17	73	29	45	42	49	14	56	15	39	48	25	37	31	42	68	35	54	150
gene:AC209257.4_FG003	8	5	0	8	1	8	0	19	3	1	3	8	4	6	0	4	2	0	2	0	13	12	11
gene:AC209257.4_FG004	0	0	0	0	0	0	0	0	0	0	0	0	0	0	0	0	0	0	0	0	0	0	0
gene:AC209257.4_FG006	0	0	0	3	1	0	1	0	1	0	0	0	0	0	2	0	0	0	1	0	0	4	1
gene:AC209257.4_FG008	29	32	26	34	14	20	13	23	10	17	11	9	7	14	15	11	33	25	10	5	10	3	11
gene:AC209332.3_FG011	2	10	1	3	3	1	3	10	0	2	1	3	1	1	4	3	2	3	2	1	3	4	3
gene:AC209356.4_FG001	0	0	0	0	0	0	0	0	0	0	0	0	0	0	0	0	0	0	0	0	0	0	0
gene:AC209364.3_FG004	0	2	1	0	0	1	1	0	0	0	0	0	0	0	0	0	0	0	0	2	0	1	0
gene:AC209364.3_FG007	0	0	0	0	0	0	0	0	0	0	0	0	0	0	0	0	0	0	0	0	0	1	0
gene:AC209364.3_FG009	14	7	5	25	2	12	6	16	7	20	4	5	4	10	16	13	11	9	10	4	7	1	10
gene:AC209374.4_FG002	78	77	33	58	53	15	37	76	35	88	16	40	27	57	74	58	88	51	89	65	36	40	71
gene:AC209377.3_FG003	4	14	21	13	7	7	17	25	4	21	0	7	5	7	10	5	15	7	8	10	2	0	31
gene:AC209381.3_FG002	0	0	0	0	0	0	0	0	0	0	0	0	0	0	0	0	0	0	0	0	0	0	0
gene:AC209381.3_FG007	0	0	0	0	0	0	0	0	0	0	0	0	0	0	0	0	0	0	0	0	0	0	0
gene:AC209438.4_FG002	0	0	0	0	0	0	0	0	0	0	0	0	0	0	0	0	0	0	0	0	0	0	0
gene:AC209460.3_FG002	20	16	12	9	24	11	13	29	3	35	2	5	0	9	9	8	16	10	9	6	0	8	12
gene:AC209463.4_FG013	1	0	1	2	0	0	2	3	0	0	0	1	0	0	0	0	0	0	1	0	0	1	0
gene:AC209624.2_FG001	16	0	0	5	0	0	0	0	0	0	2	35	3	0	0	6	0	97	0	0	0	0	47
gene:AC209624.2_FG003	0	0	0	0	0	0	0	0	0	0	0	0	0	0	0	0	0	0	0	0	0	0	0
gene:AC209626.2_FG013	8	4	4	16	8	4	10	15	5	7	1	2	0	6	9	2	8	10	13	2	11	12	8
gene:AC209629.2_FG003	0	0	0	1	0	0	0	0	0	0	0	0	0	0	0	0	0	0	0	0	0	0	0
gene:AC209629.2_FG007	0	0	0	0	0	0	0	1	0	0	0	0	0	0	0	0	0	0	0	0	0	0	0
gene:AC209636.2_FG003	0	22	2	11	3	8	4	6	7	6	4	5	3	0	9	2	4	19	5	7	18	10	25
gene:AC209647.2_FG001	0	0	0	0	0	0	0	0	0	0	0	0	0	0	0	0	0	0	0	0	0	0	0
gene:AC209647.2_FG002	0	0	0	0	0	0	0	0	0	0	0	0	0	0	0	0	0	0	0	0	0	0	0
gene:AC209651.2_FG001	0	0	0	0	0	0	0	2	0	0	0	0	0	0	0	0	0	0	0	0	0	0	0
gene:AC209664.3_FG002	3	3	7	1	2	12	4	1	1	8	0	1	7	2	1	0	2	5	3	1	5	2	4
gene:AC209675.3_FG001	1	0	1	0	2	1	3	1	1	0	0	0	0	1	0	2	0	0	0	1	0	0	0
gene:AC209697.3_FG005	0	0	0	0	0	0	0	0	0	0	0	0	0	5	0	1	2	3	0	0	0	2	0
gene:AC209698.3_FG004	0	0	0	0	0	0	0	0	0	0	0	0	0	0	0	0	0	0	0	0	0	0	0
gene:AC209704.3_FG003	0	0	0	0	0	0	0	0	0	0	0	0	0	2	0	0	0	0	0	0	1	0	0
gene:AC209705.3_FG004	11	27	16	18	27	26	28	32	10	18	1	7	5	5	8	5	16	4	16	18	3	16	10
gene:AC209710.4_FG002	0	0	0	0	0	0	0	0	0	0	0	0	0	0	0	0	0	0	0	0	0	0	0
gene:AC209718.1_FG009	1	2	1	1	0	0	0	0	1	1	1	0	0	0	2	0	0	0	2	0	0	6	0
gene:AC209723.3_FG003	0	1	0	2	0	0	1	1	0	0	0	0	0	0	0	2	1	0	0	0	0	1	2
gene:AC209723.3_FG004	0	0	0	0	0	0	0	0	0	0	0	0	0	0	0	0	0	0	0	0	0	0	0
gene:AC209729.3_FG003	1	0	2	1	0	0	1	2	0	2	0	0	0	1	0	0	0	0	1	0	0	0	0
gene:AC209732.3_FG001	0	0	0	1	0	1	0	0	0	1	0	0	0	0	1	1	0	2	1	1	0	1	1
gene:AC209734.3_FG005	0	0	0	0	0	0	0	0	0	0	0	0	0	0	0	0	0	0	0	0	0	0	0
gene:AC209737.3_FG006	0	0	0	0	0	0	0	0	0	0	0	0	0	0	0	0	0	0	0	0	0	0	0
gene:AC209738.3_FG005	0	0	0	1	0	0	0	0	0	0	0	0	0	1	0	1	0	0	0	0	0	0	0
gene:AC209739.3_FG003	7	1	8	3	1	5	1	3	2	16	0	1	0	0	0	0	0	3	6	0	5	1	4
gene:AC209744.3_FG001	0	0	0	1	0	0	0	0	0	0	0	0	0	0	0	0	0	1	0	0	0	0	0
gene:AC209755.3_FG001	0	0	0	0	0	0	0	2	0	0	0	0	0	0	0	0	0	0	0	0	0	0	0
gene:AC209768.3_FG005	1	0	0	1	0	0	0	0	0	0	0	0	0	0	0	1	0	0	0	1	0	0	0
gene:AC209768.3_FG016	0	12	0	0	0	0	0	0	0	0	0	0	0	0	0	0	0	0	0	0	0	0	0
gene:AC209778.3_FG002	0	1	0	2	0	0	0	0	0	1	0	0	0	0	0	1	0	1	0	0	1	0	0
gene:AC209780.2_FG003	0	0	1	0	0	0	0	0	0	0	0	1	0	0	2	2	0	0	1	0	0	0	2
gene:AC209784.3_FG007	15	2	22	9	1	14	2	7	1	10	2	7	0	8	9	7	3	11	6	9	4	9	1
gene:AC209784.3_FG011	0	4	2	2	0	1	3	2	0	3	0	3	1	1	3	1	0	2	2	2	1	0	2
gene:AC209810.3_FG002	1	0	0	3	0	0	0	0	0	0	0	0	0	0	0	0	0	0	0	0	0	0	0
gene:AC209811.3_FG001	0	0	0	0	0	0	0	0	0	0	0	0	0	1	0	0	0	0	0	0	0	0	0
gene:AC209819.3_FG003	0	0	0	0	1	0	0	0	0	0	0	0	0	0	0	0	0	0	0	0	0	0	0
gene:AC209819.3_FG005	0	0	1	1	0	0	0	0	1	0	0	0	0	0	0	0	0	0	9	0	0	0	0
gene:AC209819.3_FG006	5	0	1	5	2	10	4	0	0	6	0	2	1	41	4	0	1	6	0	4	3	1	7
gene:AC209819.3_FG007	3	1	0	1	1	0	0	0	0	0	0	0	1	2	0	1	0	1	2	0	0	0	1
gene:AC209819.3_FG008	0	1	0	0	0	0	0	0	1	1	0	0	3	1	0	0	0	0	0	0	1	0	0
gene:AC209819.3_FG009	0	0	0	1	1	0	1	0	0	0	0	1	0	0	0	1	0	0	0	1	0	0	3
gene:AC209819.3_FG010	0	0	0	0	0	0	0	0	0	0	0	0	0	0	0	0	0	0	1	0	0	2	0
gene:AC209819.3_FG012	4	3	1	3	10	1	0	4	4	6	0	2	0	3	4	4	0	13	5	3	4	3	4
gene:AC209828.3_FG006	0	0	0	0	0	0	0	0	0	0	0	0	0	0	0	0	0	0	0	0	0	0	0
gene:AC209831.3_FG003	1	0	0	0	0	0	0	0	1	0	0	0	0	0	0	0	0	0	0	0	0	0	0
gene:AC209835.4_FG004	20	17	13	7	33	49	21	13	14	35	10	8	11	15	21	37	9	39	21	11	22	39	23
[truncated: 37,476 more rows]
