# Supplementary material for: The potential role of genetic assimilation during maize domestication
Source: PLoS One. 2017 Sep 8;12(9):e0184202. doi: 10.1371/journal.pone.0184202 (PMC5590903; doi:10.1371/journal.pone.0184202)
Supplement: S1 File — Flowering_genes.csv, Go_terms.xls, Maize_DE.csv, Maize_readcounts.csv, Teosinte_DE.csv, Teosinte_readcounts.csv and Teosinte_specific_in_domestication.xls. (ZIP) [file pone.0184202.s008.zip › supp_files/teosinte_specific_in_domestication.xls]

## Sheet: teosinte_specific_in_domesticat
Gene	baseMean.teo	log2FoldChange.teo	lfcSE.teo	stat.teo	pvalue.teo	padj.teo	baseMean.maize	log2FoldChange.maize	lfcSE.maize	stat.maize	pvalue.maize	padj.maize	Reg.Cat
AC208346.3_FG004	26.7373	-0.848762	0.228913	-3.70779	0.000209073	0.00346643	209.506	0.533686	0.238197	2.24053	0.0250568	0.102403
AC235547.1_FG005	24.3335	-1.00021	0.268664	-3.72291	0.000196937	0.00332101	89.1971	0.794698	0.329575	2.41128	0.0158965	0.0741426
GRMZM2G004908	14.6696	-0.938527	0.299175	-3.13704	0.0017066	0.0173862	37.5384	0.967213	0.394181	2.45373	0.0141384	0.0682585
GRMZM2G005646	58.4255	0.55492	0.176484	3.1443	0.00166484	0.0170888	456.862	-0.0404565	0.171676	-0.235656	0.813699	0.910902
GRMZM2G007300	264.968	0.559814	0.176694	3.16826	0.00153353	0.0160554	1899.89	-0.00324915	0.162264	-0.0200238	0.984024	0.993641
GRMZM2G009282	28.4947	-1.11708	0.251251	-4.44607	8.75e-06	0.000270441	53.0088	-0.073113	0.342331	-0.213574	0.830879	0.920209
GRMZM2G010034	2528.53	-1.14706	0.21048	-5.44975	5.04e-08	3.33e-06	9334.34	-0.582972	0.234048	-2.49083	0.0127446	0.0632338	Cis + Trans
GRMZM2G013060	22.6075	0.675792	0.194431	3.47574	0.000509445	0.00689939	229.798	-0.698704	0.294307	-2.37407	0.0175933	0.0795015
GRMZM2G014009	39.4098	-1.02665	0.264364	-3.88348	0.000102971	0.00201485	163.301	0.251566	0.278399	0.903617	0.366199	0.586447
GRMZM2G014193	21.6238	1.3529	0.346586	3.90349	9.48e-05	0.00189672	65.3513	-0.5829	0.477961	-1.21956	0.222634	0.432487
GRMZM2G015127	10.2869	1.64818	0.449623	3.66569	0.000246673	0.0039513	5.60645	-0.961812	0.510557	-1.88385	0.0595853	1
GRMZM2G015880	58.8658	0.47348	0.143079	3.30921	0.000935605	0.0109297	391.756	-0.381227	0.192021	-1.98533	0.0471072	0.157541
GRMZM2G017365	70.6386	-0.441398	0.159186	-2.77284	0.00555687	0.0410404	340.252	0.21263	0.198035	1.0737	0.282957	0.501425
GRMZM2G017852	13.0688	-0.969343	0.31693	-3.05854	0.00222415	0.0211318	82.8531	0.725794	0.336117	2.15935	0.0308228	0.117767
GRMZM2G025340	62.3518	-1.00209	0.331594	-3.02204	0.00251076	0.0232609	467.976	0.230252	0.224721	1.02462	0.305545	0.526316
GRMZM2G029258	126.735	-0.397888	0.116351	-3.41972	0.000626849	0.00806131	656.858	0.110421	0.191484	0.576663	0.564167	0.750086
GRMZM2G034025	107.281	-0.639745	0.112207	-5.70148	1.19e-08	9.33e-07	548.069	0.34305	0.194146	1.76697	0.0772331	0.217863
GRMZM2G040030	138.077	0.929763	0.182873	5.0842	3.69e-07	1.9e-05	647.4	-0.32082	0.25954	-1.23611	0.216417	0.4249
GRMZM2G040843	233.338	-0.633545	0.192336	-3.29395	0.000987891	0.0114287	3104.68	-0.0335391	0.18495	-0.181342	0.856099	0.933369
GRMZM2G044044	220.647	0.398076	0.122813	3.24132	0.00118977	0.0131798	1121.91	-0.0140474	0.20198	-0.0695482	0.944553	0.97561
GRMZM2G048305	15.0515	-0.884666	0.270573	-3.2696	0.00107699	0.0122167	130.638	0.0334215	0.227689	0.146786	0.883301	0.945286
GRMZM2G048851	70.5911	0.56719	0.133416	4.25129	2.13e-05	0.000564249	484.428	-0.522087	0.230535	-2.26468	0.0235324	0.0979331
GRMZM2G050325	34.2488	1.03795	0.29288	3.54396	0.00039416	0.00568401	379.661	-0.125862	0.253013	-0.497451	0.618871	0.790127
GRMZM2G052658	629.919	-0.82325	0.149568	-5.50417	3.71e-08	2.57e-06	2251.92	0.24515	0.325393	0.753397	0.451211	0.661109
GRMZM2G057150	60.9876	0.455006	0.15073	3.01867	0.00253887	0.0234543	817.538	-0.132418	0.170743	-0.775542	0.438019	0.648997	Cis x Trans
GRMZM2G060079	744.812	0.641994	0.164105	3.9121	9.15e-05	0.00185432	7137.58	-0.0245878	0.159768	-0.153897	0.877691	0.942882
GRMZM2G065461	46.5751	-0.591047	0.220483	-2.68069	0.00734708	0.0497209	323.889	-0.0409076	0.221021	-0.185084	0.853163	0.93174
GRMZM2G067624	11.1553	-1.25634	0.308149	-4.07705	4.56e-05	0.00106838	77.171	0.762589	0.371245	2.05414	0.0399618	0.140871
GRMZM2G072238	58.2021	1.14375	0.281988	4.05603	4.99e-05	0.00114266	359.242	-0.390001	0.200486	-1.94528	0.0517418	0.168161
GRMZM2G072855	15.7504	-0.868783	0.301199	-2.88442	0.0039214	0.0320749	133.747	0.506583	0.268271	1.88832	0.0589827	0.183364
GRMZM2G074270	114.692	-0.519163	0.186024	-2.79083	0.00525723	0.0395259	564.865	-0.313836	0.186687	-1.68109	0.0927462	0.247223
GRMZM2G074307	4.09607	1.22933	0.413195	2.97517	0.00292826	0.0260592	21.5064	-1.14107	0.504374	-2.26234	0.0236764	0.0984169
GRMZM2G075286	2.22673	-2.02703	0.461466	-4.39258	1.12e-05	0.000329335	3.96473	0.664099	0.498947	1.331	0.183189	1
GRMZM2G078360	191.922	-0.544539	0.160045	-3.40241	0.000667935	0.00843771	985.368	0.172694	0.190808	0.905066	0.36543	0.585656
GRMZM2G079796	94.3809	-0.346409	0.118498	-2.92332	0.00346317	0.0294825	611.778	0.0731037	0.179778	0.406633	0.684278	0.83317
GRMZM2G084547	94.8351	1.66891	0.203603	8.19685	2.47e-16	1e-13	482.938	-0.417889	0.180759	-2.31186	0.0207853	0.0898324
GRMZM2G089461	8.56511	-0.956381	0.341822	-2.79789	0.00514372	0.0389304	131.017	0.645514	0.318394	2.0274	0.042621	0.147226
GRMZM2G090904	99.7429	-0.419858	0.129183	-3.25011	0.00115361	0.0128925	979.74	-0.0264665	0.16254	-0.162831	0.870652	0.939625	Cis only
GRMZM2G092008	13.4719	1.56142	0.360876	4.32676	1.51e-05	0.000426131	51.2023	-0.0652981	0.414359	-0.157588	0.874781	0.941698
GRMZM2G096806	72.5143	-0.677551	0.206007	-3.28898	0.00100551	0.0115971	293.9	0.521339	0.290245	1.7962	0.0724619	0.208825
GRMZM2G097043	167.9	-0.432847	0.116326	-3.72097	0.000198462	0.00334424	1091.48	0.132112	0.191488	0.689919	0.490245	0.69312
GRMZM2G102560	136.541	-0.466431	0.15574	-2.99494	0.00274502	0.024921	479.892	0.471562	0.216593	2.17718	0.0294668	0.114141
GRMZM2G102829	429.651	-0.34186	0.103031	-3.31801	0.000906602	0.0106622	4979.22	-0.106464	0.170895	-0.622979	0.533298	0.726095	Cis x Trans
GRMZM2G104147	68.3827	1.15871	0.225029	5.14916	2.62e-07	1.4e-05	480.704	-0.121752	0.248746	-0.489464	0.624513	0.79386
GRMZM2G104551	13.6002	0.781026	0.291217	2.68194	0.00731957	0.0495913	27.2003	0.196596	0.437844	0.449011	0.653424	0.812777
GRMZM2G104632	76.0283	0.811954	0.202659	4.00649	6.16e-05	0.00134371	518.574	-0.247281	0.273527	-0.904045	0.365972	0.586259
GRMZM2G105283	39.9531	-0.716699	0.232421	-3.08363	0.00204491	0.0198535	105.838	0.242495	0.319167	0.759774	0.447389	0.658172
GRMZM2G107629	94.4851	1.05638	0.242911	4.34881	1.37e-05	0.000391293	268.78	-0.0151418	0.266013	-0.0569213	0.954608	0.980438
GRMZM2G108919	71.6082	-0.650179	0.165294	-3.93348	8.37e-05	0.00172452	463.089	0.0730085	0.176897	0.412717	0.679814	0.830116
GRMZM2G112165	357.653	-0.386889	0.140713	-2.74949	0.00596878	0.0429957	4744.18	0.328458	0.240148	1.36773	0.171396	0.365271
GRMZM2G112764	114.951	-0.377052	0.129727	-2.90651	0.00365487	0.0306119	757.589	-0.0442718	0.23365	-0.189479	0.849717	0.930121
GRMZM2G114513	119.304	-0.422009	0.127376	-3.3131	0.000922686	0.0108233	768.535	0.43456	0.235583	1.84461	0.0650939	0.194779
GRMZM2G115674	699.58	-0.37006	0.100724	-3.67402	0.000238766	0.00385182	2130	-0.0872669	0.234544	-0.37207	0.70984	0.850273
GRMZM2G128665	150.609	-0.717038	0.232961	-3.07793	0.00208446	0.0201589	1225.24	-0.428415	0.20331	-2.1072	0.0351001	0.128673
GRMZM2G131699	56.4772	-0.520421	0.192005	-2.71045	0.00671921	0.0468549	349.905	-0.054834	0.205038	-0.267434	0.789135	0.897726
GRMZM2G134770	100.641	-0.314304	0.106882	-2.94067	0.00327506	0.0283298	715.027	-0.0400557	0.158876	-0.252119	0.800949	0.902918
GRMZM2G136534	31.1471	0.7714	0.251022	3.07304	0.0021189	0.0203943	146.927	-0.205664	0.298793	-0.688315	0.491254	0.693704
GRMZM2G138230	180.212	-0.423258	0.0955404	-4.43015	9.42e-06	0.000286907	905.556	0.166816	0.17916	0.931099	0.351802	0.572526
GRMZM2G139022	74.8871	0.413025	0.144601	2.8563	0.00428604	0.0340275	487.174	-0.501627	0.249352	-2.01172	0.0442497	0.151065
GRMZM2G147327	9.07395	-0.956237	0.325514	-2.93762	0.00330738	0.0285116	17.9492	0.65972	0.434566	1.51811	0.128986	0.304505
GRMZM2G147716	46.7245	-1.23449	0.396903	-3.11029	0.00186902	0.0186229	3755.44	0.0548899	0.211538	0.25948	0.795265	0.900507
GRMZM2G147966	35.1435	-0.944585	0.299478	-3.1541	0.00160992	0.0166706	36.8602	0.129885	0.386134	0.336372	0.736591	0.867132
GRMZM2G150941	50.4375	0.963249	0.251592	3.82861	0.00012887	0.00239529	239.138	-0.205099	0.209159	-0.98059	0.326795	0.548086
GRMZM2G151975	5.69915	-0.967055	0.354006	-2.73175	0.00629996	0.0447703	36.0285	0.0117537	0.37902	0.0310109	0.975261	0.989947
GRMZM2G158887	49.2938	0.56431	0.184128	3.06477	0.00217834	0.0208098	231.595	-0.449969	0.231694	-1.94209	0.0521264	0.168973
GRMZM2G163849	358.594	-0.361354	0.108512	-3.33008	0.000868224	0.0102801	1566.94	0.254363	0.182951	1.39033	0.164428	0.356151	Cis + Trans
GRMZM2G168476	95.9398	-0.35013	0.127058	-2.75566	0.00585738	0.0425171	323.487	0.437749	0.18031	2.42776	0.0151923	0.0718661
GRMZM2G168707	327.932	1.10869	0.202104	5.48575	4.12e-08	2.82e-06	1074.05	-0.268122	0.242606	-1.10517	0.269085	0.486015
GRMZM2G168920	81.7818	0.584638	0.201763	2.89765	0.00375975	0.0312025	686.529	-0.252902	0.24408	-1.03615	0.300134	0.52085
GRMZM2G172506	386.262	-0.714991	0.250975	-2.84885	0.0043877	0.0345326	1418.7	0.364657	0.301169	1.2108	0.225971	0.436148
GRMZM2G174776	12.7007	-1.02065	0.290363	-3.51509	0.000439613	0.00619629	57.0393	-0.0889841	0.402851	-0.220886	0.825181	0.917729
GRMZM2G177349	231.956	-1.08943	0.298191	-3.65346	0.000258728	0.00410385	18.2231	0.413132	0.482583	0.856084	0.391951	0.609245	Cis + Trans
GRMZM2G179685	66.0283	1.06808	0.258541	4.13118	3.61e-05	0.000878949	793.754	-0.0728818	0.399215	-0.182563	0.855141	0.932754
GRMZM2G303536	3.96777	1.52649	0.457026	3.34005	0.000837631	0.0100066	3.90741	1.00406	0.503135	1.99561	0.0459759	1
GRMZM2G319169	68.4177	-0.714512	0.186947	-3.822	0.000132372	0.00243553	469.589	0.343544	0.198879	1.7274	0.0840957	0.23069
GRMZM2G337706	155.463	0.943077	0.265848	3.54742	0.000389018	0.00563852	873.63	0.735049	0.358566	2.04997	0.0403676	0.141669
GRMZM2G392513	66.9306	1.5385	0.271508	5.66649	1.46e-08	1.11e-06	818.317	-0.721389	0.311045	-2.31924	0.0203819	0.0884835
GRMZM2G417410	4.76311	1.18871	0.442577	2.68589	0.00723362	0.0492306	18.0414	-0.577389	0.415651	-1.38912	0.164797	0.356625
GRMZM2G417945	25.8356	-1.35379	0.287544	-4.70813	2.5e-06	9.39e-05	67.2004	0.600708	0.366855	1.63745	0.101536	0.262076
GRMZM2G429982	15.0889	1.16476	0.399777	2.91352	0.00357375	0.030155	103.542	-0.96212	0.384563	-2.50185	0.0123545	0.0619176
GRMZM2G471517	38.7935	-1.35974	0.294653	-4.6147	3.94e-06	0.000138321	319.29	0.239348	0.301543	0.793746	0.427343	0.640489
GRMZM2G504401	306.859	0.589692	0.205167	2.8742	0.00405053	0.0327235	3739.13	-0.595916	0.241349	-2.4691	0.0135453	0.0661138
GRMZM2G704020	31.5169	-0.913217	0.305975	-2.98461	0.00283936	0.0255228	23.1914	0.866234	0.405636	2.1355	0.0327204	0.122545
